# Supplementary material for: Unveiling diverse coordination-defined electronic structures of reconstructed anatase TiO2(001)-(1 × 4) surface
Source: Nat Commun. 2024 Mar 14;15:2326. doi: 10.1038/s41467-024-46570-8 (PMC10940315; doi:10.1038/s41467-024-46570-8)
Supplement: Supplementary file 3 — Source Data [file 41467_2024_46570_MOESM3_ESM.zip]

Archive with 12 entries (6 files):
- Source Data/
- Source Data/Fig. 1/
- Source Data/Fig. 1/Fig 1b/
- Source Data/Fig. 1/Fig 1b/default_2018May19-194528_STM-STM_AtomManipulation--120_16.Z_mtrx
- Source Data/Fig. 1/Fig 1b/default_2018May19-194528_STM-STM_AtomManipulation--120_20.Z_mtrx
- Source Data/Fig. 1/Fig 1d/
- Source Data/Fig. 1/Fig 1d/20180622-162814--118_3.Z_mtrx
- Source Data/Fig. 1/Fig 1d/20180622-162814--119_1.Z_mtrx
- Source Data/Fig. 2/
- Source Data/Fig. 2/Fig 2b/
- Source Data/Fig. 2/Fig 2b/Raw ARPES MGX.itx
- Source Data/Source Data for Figures.xlsx
