# Supplementary material for: Unveiling diverse coordination-defined electronic structures of reconstructed anatase TiO2(001)-(1 × 4) surface
Source: Nat Commun. 2024 Mar 14;15:2326. doi: 10.1038/s41467-024-46570-8 (PMC10940315; doi:10.1038/s41467-024-46570-8)
Supplement: Supplementary file 3 — Source Data [file 41467_2024_46570_MOESM3_ESM.zip › Source Data/Fig. 2/Fig 2b/Raw ARPES MGX.itx]

IGOR
WAVES/D/N=(601,2949)	'asgrown MGX'
BEGIN
	NaN	NaN	NaN	NaN	NaN	NaN	NaN	NaN	NaN	NaN	NaN	NaN	NaN	NaN	NaN	NaN	NaN	NaN	NaN	NaN	NaN	NaN	NaN	NaN	NaN	NaN	NaN	NaN	NaN	NaN	NaN	NaN	NaN	NaN	NaN	NaN	NaN	NaN	NaN	NaN	NaN	NaN	NaN	NaN	NaN	NaN	NaN	NaN	NaN	NaN	NaN	NaN	NaN	NaN	NaN	NaN	NaN	NaN	NaN	NaN	NaN	NaN	NaN	NaN	NaN	NaN	NaN	NaN	NaN	NaN	NaN	NaN	NaN	NaN	NaN	NaN	NaN	NaN	NaN	NaN	NaN	NaN	NaN	NaN	NaN	NaN	NaN	NaN	NaN	NaN	NaN	NaN	NaN	NaN	NaN	NaN	NaN	NaN	NaN	NaN	NaN	NaN	NaN	NaN	NaN	NaN	NaN	NaN	NaN	NaN	NaN	NaN	NaN	NaN	NaN	NaN	NaN	NaN	NaN	NaN	NaN	NaN	NaN	NaN	NaN	NaN	NaN	NaN	NaN	NaN	NaN	NaN	NaN	NaN	NaN	NaN	NaN	NaN	NaN	NaN	NaN	NaN	NaN	NaN	NaN	NaN	NaN	NaN	NaN	NaN	NaN	NaN	NaN	NaN	NaN	NaN	NaN	NaN	NaN	NaN	NaN	NaN	NaN	NaN	NaN	NaN	NaN	NaN	NaN	NaN	NaN	NaN	NaN	NaN	NaN	NaN	NaN	NaN	NaN	NaN	NaN	NaN	NaN	NaN	NaN	NaN	NaN	NaN	NaN	NaN	NaN	NaN	NaN	NaN	NaN	NaN	NaN	NaN	NaN	NaN	NaN	NaN	NaN	NaN	NaN	NaN	NaN	NaN	NaN	NaN	NaN	NaN	NaN	NaN	NaN	NaN	NaN	NaN	NaN	NaN	NaN	NaN	NaN	NaN	NaN	NaN	NaN	NaN	NaN	NaN	NaN	NaN	NaN	NaN	NaN	NaN	NaN	NaN	NaN	NaN	NaN	NaN	NaN	NaN	NaN	NaN	NaN	NaN	NaN	NaN	NaN	NaN	NaN	NaN	NaN	NaN	NaN	NaN	NaN	NaN	NaN	NaN	NaN	NaN	NaN	NaN	NaN	NaN	NaN	NaN	NaN	NaN	NaN	NaN	NaN	NaN	NaN	NaN	NaN	NaN	NaN	NaN	NaN	NaN	NaN	NaN	NaN	NaN	NaN	NaN	NaN	NaN	NaN	NaN	NaN	NaN	NaN	NaN	NaN	NaN	NaN	NaN	NaN	NaN	NaN	NaN	NaN	NaN	NaN	NaN	NaN	NaN	NaN	NaN	NaN	NaN	NaN	NaN	NaN	NaN	NaN	NaN	NaN	NaN	NaN	NaN	NaN	NaN	NaN	NaN	NaN	NaN	NaN	NaN	NaN	NaN	NaN	NaN	NaN	NaN	NaN	NaN	NaN	NaN	NaN	NaN	NaN	NaN	NaN	NaN	NaN	NaN	NaN	NaN	NaN	NaN	NaN	NaN	NaN	NaN	NaN	NaN	NaN	NaN	NaN	NaN	NaN	NaN	NaN	NaN	NaN	NaN	NaN	NaN	NaN	NaN	NaN	NaN	NaN	NaN	NaN	NaN	NaN	NaN	NaN	NaN	NaN	NaN	NaN	NaN	NaN	NaN	NaN	NaN	NaN	NaN	NaN	NaN	NaN	NaN	NaN	NaN	NaN	NaN	NaN	NaN	NaN	NaN	NaN	NaN	NaN	NaN	NaN	NaN	NaN	NaN	NaN	NaN	NaN	NaN	NaN	NaN	NaN	NaN	NaN	NaN	NaN	NaN	NaN	NaN	NaN	NaN	NaN	NaN	NaN	NaN	NaN	NaN	NaN	NaN	NaN	NaN	NaN	NaN	NaN	NaN	NaN	NaN	NaN	NaN	NaN	NaN	NaN	NaN	NaN	NaN	NaN	NaN	NaN	NaN	NaN	NaN	NaN	NaN	NaN	NaN	NaN	NaN	NaN	NaN	NaN	NaN	NaN	NaN	NaN	NaN	NaN	NaN	NaN	NaN	NaN	NaN	NaN	NaN	NaN	NaN	NaN	NaN	NaN	NaN	NaN	NaN	NaN	NaN	NaN	NaN	NaN	NaN	NaN	NaN	NaN	NaN	NaN	NaN	NaN	NaN	NaN	NaN	NaN	NaN	NaN	NaN	NaN	NaN	NaN	NaN	NaN	NaN	NaN	NaN	NaN	NaN	NaN	NaN	NaN	NaN	NaN	NaN	NaN	NaN	NaN	NaN	NaN	NaN	NaN	NaN	NaN	NaN	NaN	NaN	NaN	NaN	NaN	NaN	NaN	NaN	NaN	NaN	NaN	NaN	NaN	NaN	NaN	NaN	NaN	NaN	NaN	NaN	NaN	NaN	NaN	NaN	NaN	NaN	NaN	NaN	NaN	NaN	NaN	NaN	NaN	NaN	NaN	NaN	NaN	NaN	NaN	NaN	NaN	NaN	NaN	NaN	NaN	NaN	NaN	NaN	NaN	NaN	NaN	NaN	NaN	NaN	NaN	NaN	NaN	NaN	NaN	NaN	NaN	NaN	NaN	NaN	NaN	NaN	NaN	NaN	NaN	114.935777	120.178114	126.249075	122.081158	116.390020	117.740408	119.435442	117.501164	120.844652	119.389663	123.038528	125.620647	125.039024	124.672847	122.175429	126.620320	127.051287	122.013119	121.576913	129.988422	130.876558	129.141647	127.441097	131.416082	136.710329	135.824560	133.016131	133.392166	134.063990	134.780289	141.002489	137.258724	133.736495	136.330447	138.034547	136.246226	135.493939	139.240637	140.785778	140.920895	140.743066	141.787706	141.999146	142.903129	148.668475	148.249474	144.776308	150.819925	156.398539	154.590558	150.749529	147.371932	147.543970	147.722259	149.719536	153.054958	155.818109	156.377999	156.065994	153.004610	153.590129	154.907359	155.371445	156.601435	162.239380	162.698382	165.389223	165.506889	162.412559	164.828088	167.962541	164.299479	165.299753	164.499557	162.257035	164.288685	164.169648	166.337358	167.204067	174.937537	174.128331	165.380803	169.959825	170.947006	174.078359	171.513653	169.348441	171.939453	175.394925	174.055388	173.185444	173.517750	176.613495	179.087565	179.694315	178.640599	175.548149	174.199808	169.385609	168.659148	168.836838	169.511050	169.348584	168.714603	169.124770	173.890838	177.076074	177.141998	177.036480	176.190958	176.111128	175.714204	171.808529	169.602259	174.751049	172.981975	177.710661	178.427286	180.576936	182.971109	182.743969	179.322376	182.449549	182.543976	181.205430	177.910909	178.096267	177.670883	176.751944	176.927560	179.201450	182.487813	184.359633	181.187353	178.023389	180.090318	181.153523	180.820152	180.231524	179.768841	181.184121	182.919000	181.027253	177.947841	175.290405	174.126217	176.069428	177.135856	178.801229	180.824860	183.261248	185.183598	183.214027	178.454362	173.731128	176.037066	181.508175	188.864849	193.182470	186.908936	181.607811	180.708920	181.237582	180.984126	180.557038	181.557298	180.992741	180.843074	181.786468	184.080567	184.463475	186.337343	190.916329	192.899439	187.306594	181.292899	179.476600	181.123868	181.841338	182.951258	183.516295	184.126164	185.971344	187.871569	188.637462	190.778489	189.278811	188.924559	190.509022	194.096093	195.772914	193.054976	189.848431	188.137440	187.245788	185.330710	187.423701	192.631299	195.991099	199.055647	201.642709	199.622592	203.436191	205.339775	208.698803	207.472296	204.037269	206.210190	202.359540	199.165478	200.026107	205.708198	207.047633	209.536504	212.113007	216.689760	217.997687	217.971700	219.204160	215.249552	213.101468	212.039754	212.835957	210.068527	209.685791	207.099234	207.035553	208.578674	206.831695	203.713573	204.179750	205.464172	210.618408	212.114685	215.278230	219.462302	219.431280	216.993473	214.903260	213.793354	213.749506	211.696343	212.500954	212.526675	214.118126	215.314131	220.095639	219.724579	216.798077	218.937579	221.721434	223.966287	223.927656	224.205900	222.206771	223.123119	225.238511	228.838110	231.262927	233.327470	235.139319	234.729936	233.415720	231.184159	229.273685	230.911021	235.351246	237.194516	236.017364	237.742460	239.051894	240.250623	237.009927	234.495979	236.942506	241.777705	246.193655	246.561133	249.878287	251.576720	252.210826	252.897743	251.823759	253.435256	254.613071	256.644484	255.744268	254.927784	258.285117	263.973226	266.432522	261.639951	258.330713	258.714150	258.041874	258.157116	259.748295	263.260806	266.822785	267.540130	268.513986	271.735948	274.544153	275.459820	275.567304	275.375486	276.569523	278.653846	279.958706	276.392158	275.443890	274.573522	275.588366	277.730275	278.821356	282.128618	283.386445	287.016729	285.936030	284.266564	285.548973	288.107433	290.548640	285.497043	283.843919	285.458167	290.298590	297.545495	292.606606	293.112889	293.799375	297.786599	298.251343	296.928764	294.480662	293.465715	298.721219	300.860520	299.203560	295.930227	293.381236	290.920165	295.373130	298.290517	301.159349	300.042479	297.837105	294.875579	293.913117	293.959870	294.935155	294.893560	297.281309	297.651166	299.294654	296.624877	291.559937	288.926776	286.241485	291.966695	288.582330	286.298205	287.236072	292.243070	294.507196	296.390537	297.765002	301.745167	299.408302	296.124509	293.889496	291.949693	291.303082	293.195358	294.562629	290.967254	286.763334	284.911057	286.952624	289.581336	291.220539	290.455069	288.494650	289.755527	290.782563	292.070622	292.704428	293.810833	295.593178	296.352248	296.559941	295.784987	292.267654	289.938434	288.989921	287.676066	290.499061	291.247982	291.021210	290.250124	289.591547	288.713707	289.644257	289.394774	290.164502	292.309195	291.950920	292.325735	292.416877	295.163602	295.803824	297.701548	298.378713	294.755145	290.576484	287.175600	286.404452	289.520266	293.342754	291.107184	291.282896	291.399107	289.450101	287.187070	285.917437	284.755077	286.932304	292.700322	297.243587	297.351469	295.109112	292.762145	290.787702	290.466430	294.566961	296.855036	296.964699	294.953791	291.931789	289.744776	287.230335	289.022870	294.650363	296.991650	297.990653	293.461879	293.393593	295.039105	295.085903	295.546014	297.143048	297.126685	294.096587	295.008246	297.455859	298.839694	301.065465	304.114309	303.220402	299.112642	294.087851	292.845961	294.497977	292.077276	294.729928	300.100857	306.134337	306.354761	309.347211	311.645374	306.983835	308.539574	302.956995	299.427887	300.225589	301.995730	302.839565	302.022332	307.096289	310.609773	310.690323	309.137237	306.358409	303.362691	301.746161	297.838396	299.565322	302.204609	306.226613	306.322482	304.364249	304.531655	304.474755	303.646836	300.116416	295.968360	293.769567	294.133868	294.075808	291.703715	292.466372	293.946008	291.017772	289.714143	290.136103	291.769417	292.776922	291.148513	287.607943	285.136136	285.077621	285.425573	284.470950	284.110739	282.454741	282.458101	282.044421	282.933235	282.368613	285.303340	291.440591	292.339250	291.617850	288.939424	286.654868	288.026592	288.341941	289.285362	291.486162	290.712307	290.347376	291.115742	291.551914	295.949478	303.930331	306.507619	305.628942	299.699524	296.824653	294.947429	295.471412	294.700031	292.816494	286.964613	286.548418	289.069464	298.021848	304.779584	308.342204	304.992276	306.952621	309.281062	308.514406	311.088900	304.995126	303.095397	302.027777	299.932049	305.075611	309.356952	307.995894	301.924274	298.678776	303.360507	310.130831	312.172626	313.959050	320.224912	321.465570	316.769596	315.220269	316.739453	321.455666	325.551766	325.664917	321.617791	318.188745	317.238181	315.032458	314.596247	319.733321	320.105616	316.204484	317.879322	322.469527	327.806332	318.888386	313.340577	316.246940	316.354128	316.083026	316.956495	320.925835	325.758175	324.390452	324.885059	324.391788	325.843840	329.143137	334.187223	330.334457	329.722275	330.449672	327.034917	329.107923	330.338848	327.462876	324.773832	322.761087	325.953645	326.556107	330.717699	334.037052	338.612468	339.621817	335.854280	330.449866	332.986282	337.285075	334.589170	329.665298	323.861335	319.769440	315.996195	309.607304	308.826511	314.398413	316.745346	319.856560	316.941336	316.365203	320.804538	325.121502	326.699094	329.507090	330.704468	325.495174	325.469443	326.728624	323.611756	322.289930	322.796381	323.025028	323.550455	321.260290	322.088775	319.341141	318.592298	313.851991	323.547678	331.296646	327.457344	326.230915	318.679728	320.569904	326.372711	325.440529	325.827014	329.189018	331.375316	329.430843	327.039065	324.312517	319.116674	320.450496	320.269892	317.055810	313.248754	316.451658	318.989703	321.443049	325.963162	321.921380	324.667413	318.625189	309.903354	309.248557	308.533615	307.063577	305.394166	302.344384	302.717248	306.792112	308.788165	314.360605	314.340807	316.226672	313.738169	314.297506	309.325395	303.787851	300.024093	301.774951	301.195214	295.435004	293.227552	294.108960	295.101629	295.153300	295.335921	296.372540	299.698937	300.314009	296.833271	291.741627	289.075796	290.696802	292.500706	292.949159	293.454427	294.764416	294.696162	295.192837	296.510856	296.164075	299.336137	297.408653	293.698697	290.841912	288.944475	288.546451	294.387721	298.639501	297.290333	295.557269	296.292721	296.353777	291.553183	287.547330	286.970524	288.662110	292.853266	294.524904	291.784621	289.528093	288.309211	290.580025	288.804802	290.005298	292.280989	293.391937	290.461147	288.854450	289.920769	294.184919	300.082972	304.982386	307.978220	311.352287	311.034758	309.831730	310.593120	310.750168	309.433754	309.616227	308.341684	309.308063	311.276477	312.493995	313.676667	314.876933	314.805950	316.222155	317.844299	319.275419	319.154566	319.434321	321.089739	324.635445	327.093402	327.883001	327.795725	329.161852	331.296137	331.894459	332.239781	333.755779	335.897636	338.076519	340.145949	337.283379	333.027560	333.123365	335.253985	337.599324	339.282766	341.856700	342.387826	341.818934	343.812673	344.675956	345.782325	348.361226	350.304312	351.159087	351.238552	348.722765	348.820753	349.727620	352.635516	357.695683	361.454180	360.203787	359.286187	358.274111	357.203072	354.906073	357.328204	356.565503	357.825187	359.477728	357.729882	358.884917	358.375098	359.022131	359.044930	361.953896	363.082343	362.373851	360.690050	360.712393	363.344321	367.036108	368.818171	364.008931	359.861994	361.740307	363.670818	362.732348	359.086810	353.485242	350.306279	348.017584	346.194086	345.331737	348.655926	349.083683	347.130824	350.696127	349.544171	345.448466	343.716317	346.440017	353.533883	359.774753	356.422192	349.930932	342.443651	336.810522	338.152256	341.164822	341.450659	343.207268	344.888462	342.671071	340.034005	336.445403	336.725281	334.323246	334.909500	337.573467	337.673198	334.801027	330.658980	328.653469	323.359631	322.421215	322.522929	324.987400	325.881207	325.076069	323.765571	323.439323	324.290535	324.612396	323.083046	318.836644	316.218963	315.494962	316.010119	318.947725	319.163769	317.881718	316.850753	314.717741	313.347387	309.430100	309.156438	310.913488	310.102005	307.152283	303.757815	301.530209	303.015335	303.579016	300.838489	301.317064	300.561975	297.400111	297.697267	299.573040	298.401914	299.520040	302.405893	299.280416	295.703190	292.512456	291.192758	290.168455	290.435450	293.165179	295.930132	296.640126	299.765337	301.188035	299.483422	297.780993	294.893670	292.977742	290.974726	292.139080	294.756513	296.889407	297.266046	297.541621	297.118833	296.734121	292.603346	290.418003	288.231070	288.722400	288.885106	289.748073	290.995203	293.455014	294.443302	295.019563	291.910861	290.279603	290.112784	289.194507	289.094392	288.716895	287.795486	289.688714	293.737962	291.805933	287.244384	286.015031	286.163608	287.717642	287.760003	287.421172	287.998844	287.618639	284.981466	283.712908	286.199675	290.813853	290.882287	290.541691	291.854761	292.138530	290.027238	288.045508	286.753069	285.287651	283.170220	282.478344	282.906262	281.387661	282.736732	288.406216	291.721513	291.615947	291.776697	289.590396	287.069048	286.091823	287.530033	287.989459	286.727075	286.837285	288.763203	290.658341	291.562124	291.931923	292.095937	295.158635	297.628419	293.714862	290.372637	289.201983	287.450586	287.659399	290.093572	287.577677	289.721611	289.449660	286.943846	286.954967	286.979789	288.199984	287.737860	286.249148	287.867406	283.926048	282.261593	279.824975	279.079864	277.232461	274.768319	273.537694	274.385562	276.775649	277.851260	276.972447	277.358602	276.329628	278.841781	278.801661	280.249334	281.905000	283.056415	281.788163	280.505303	278.369939	281.138436	281.861536	281.586524	281.003695	279.427938	280.273090	281.468685	284.049598	287.073154	285.089708	283.221037	283.136210	279.582320	277.429918	277.860623	279.187741	277.615875	279.166055	278.804621	278.501744	280.583050	278.576274	277.563335	274.835004	274.214041	278.312434	280.481407	281.263305	276.422996	273.692508	273.300130	275.285435	277.683600	279.501627	277.521491	276.879590	276.145830	273.850232	273.141171	272.705767	271.106735	270.841534	274.529894	276.620732	278.253878	279.589224	276.704436	275.562179	279.267569	282.933540	283.262470	281.951003	280.905650	280.570547	280.014100	279.857967	275.664360	273.446328	273.895274	273.825840	274.066597	272.333683	272.957575	270.300302	267.968085	267.603702	269.708079	272.660291	275.103388	276.766945	278.103131	276.988023	275.860967	275.048889	276.258373	280.873102	278.290110	275.610531	274.623364	274.367079	273.037685	269.842740	270.610319	270.376768	273.692677	275.329803	272.463270	270.582714	272.696206	274.197295	278.527151	275.630996	273.291211	270.416978	270.749144	272.833384	273.836253	271.152948	272.193668	272.739468	271.622420	269.427877	269.423974	273.030143	276.448621	276.971776	274.152769	272.262106	270.271199	268.444311	271.592760	269.609721	267.233554	264.441426	263.678429	267.826197	271.508940	270.496360	270.219912	266.790689	262.532846	258.052359	255.958416	255.814014	257.284885	254.443766	253.154361	250.110097	246.334176	242.796207	244.837328	243.790233	241.350546	239.844305	239.567471	237.536695	236.873101	236.889222	233.866058	230.460602	229.067477	228.180893	230.870360	234.146437	232.685435	228.714998	228.277735	228.281280	226.396269	223.560888	221.416427	222.108498	219.624627	220.852534	219.667241	218.245845	217.588556	214.666616	214.993983	215.978495	216.154160	213.940885	213.038018	212.005386	208.917578	207.123287	207.350841	207.083928	205.227371	205.603921	204.119302	201.682103	200.207969	199.069380	199.576294	202.451774	200.126309	197.074112	195.242064	197.904914	201.290143	202.820655	199.657700	197.251948	193.845060	192.541973	190.489145	189.909688	190.380030	190.400180	190.551696	190.640509	189.753629	189.001149	189.765752	193.755078	199.248154	197.400694	196.142781	193.896499	189.558139	185.914856	183.194475	183.713913	184.980370	186.191116	187.964852	186.478962	185.267074	183.345740	180.129974	181.330046	183.419447	182.190302	182.729314	182.900300	182.033463	178.956371	177.065321	178.468035	178.331246	178.884746	181.487408	181.937714	180.057712	178.790597	177.912950	180.234492	179.946756	179.457683	176.902888	179.947663	179.339958	179.914321	178.838068	175.407525	171.553518	173.076911	175.203447	178.189009	180.000101	181.220577	176.676432	173.659256	172.536548	172.265075	172.284311	173.599283	174.591186	177.160640	178.367382	177.895183	176.356184	183.683649	181.083895	175.722950	172.554835	170.843312	167.611612	166.409055	168.057228	165.871513	166.469929	171.761765	174.180695	176.791806	168.924889	164.767090	166.876288	165.474742	159.282792	159.171546	160.227778	162.250490	162.770583	161.580412	163.198201	163.648992	159.929622	157.638271	160.017470	162.807819	163.109050	163.303717	161.675235	162.767519	163.639200	166.576234	166.325481	160.073749	157.219903	161.106260	166.664506	166.909679	162.698979	157.115704	153.809024	155.466799	156.036641	154.266065	153.862141	154.673250	156.236126	158.376916	159.790576	160.651062	161.569249	160.474618	160.775621	160.842872	163.668656	166.452078	168.653724	168.347809	164.848354	162.731517	158.458814	156.891160	155.940639	156.997572	160.272391	160.977707	157.663837	154.214184	152.884830	152.845696	156.244066	160.120086	161.248857	160.970650	161.248259	160.644604	156.595231	153.403393	154.023908	156.218889	157.108882	156.933716	155.197491	154.430216	155.037738	155.611216	155.547534	155.334463	157.701439	159.700562	159.033428	158.980009	156.686515	155.399575	152.396833	153.154471	154.210308	157.647752	157.904076	153.788218	155.850275	153.489959	153.169226	154.967468	154.087822	153.848484	152.308952	149.334317	146.876216	146.836052	148.726209	147.462756	149.649055	148.927003	147.234532	151.393278	153.061386	152.987835	152.885271	153.785175	153.672560	150.250324	150.453369	147.331221	149.740649	150.008435	149.502272	145.195032	144.778698	143.012175	142.186550	141.979546	143.656673	144.031733	148.408328	150.518234	147.516286	145.477139	141.209307	145.170540	145.303131	141.873719	139.323554	138.661508	138.191785	136.441854	135.948006	132.643361	136.207944	142.893491	144.350697	143.120722	142.702067	143.165570	140.978872	138.901586	137.579413	133.925317	134.370875	136.476985	138.593270	136.495284	128.976528	129.270991	131.521563	133.831621	133.901979	131.121323	133.813976	133.870346	132.738363	131.123869	129.702095	129.377060	126.838064	126.693960	125.558967	126.470747	126.269437	123.015233	124.691015	124.664334	127.373689	122.583489	121.648790	120.339065	121.768807	122.639408	122.864060	122.682711	120.544695	124.731842	126.514543	124.093160	126.097114	121.493093	116.678292	115.650570	118.660618	123.114628	126.240904	126.888202	125.674955	120.926173	118.584961	122.422382	124.056995	118.304792	117.862993	120.301564	121.033095	121.003729	120.697363	117.168486	120.849706	126.139768	124.250406	120.362822	119.643734	121.147296	127.813480	123.716178	117.227042	122.530083	128.896313	129.449032	126.373567	121.042030	122.012868	123.547943	124.060717	115.502310	110.322657	116.496215	119.542824	116.499025	111.061585	118.761216	120.692120	115.141402	109.369704	107.833014	105.054315	105.998747	109.405971	112.583444	113.258103	116.340352	115.225246	108.772930	108.680573	108.493688	108.566734	111.785555	114.017925	110.181498	106.779370	116.035951	110.001398	103.672487	107.937741	100.181705	104.620569	102.066905	105.286966	101.947671	102.838268	102.472211	105.341096	99.486751	96.599313	98.415811	97.986979	89.543486	91.205829	97.930256	94.818727	89.997906	85.941002	85.848201	83.106620	91.001162	87.264016	86.755845	87.027672	85.528821	75.352226	77.660981	76.537377	70.478045	74.151334	81.674627	73.089847	74.508238	76.859511	73.771798	72.858569	71.343105	70.434088	69.108810	71.276301	66.406972	58.102129	66.749251	65.536955	68.876072	61.942502	61.336380	61.784257	65.036801	61.074459	57.227264	61.975279	62.764650	55.661702	56.822541	63.713803	58.319144	58.166135	55.722481	59.107962	60.106507	57.412939	63.517441	63.862033	64.281637	65.540824	69.685327	68.870974	65.141895	50.704409	37.481783	23.547802	13.244026	8.151808	3.928238	2.753171	1.113407	1.224153	1.201987	1.472782	0.546019	0.312800	0.617148	0.896035	0.656732	NaN	NaN	NaN	NaN	NaN	NaN	NaN	NaN	NaN	NaN	NaN	NaN	NaN	NaN	NaN	NaN	NaN	NaN	NaN	NaN	NaN	NaN	NaN	NaN	NaN	NaN	NaN	NaN	NaN	NaN	NaN	NaN	NaN	NaN	NaN	NaN	NaN	NaN	NaN	NaN	NaN	NaN	NaN	NaN	NaN	NaN	NaN	NaN	NaN	NaN	NaN	NaN	NaN	NaN	NaN	NaN	NaN	NaN	NaN	NaN	NaN	NaN	NaN	NaN	NaN	NaN	NaN	NaN	NaN	NaN	NaN	NaN	NaN	NaN	NaN	NaN	NaN	NaN	NaN	NaN	NaN	NaN	NaN	NaN	NaN	NaN	NaN	NaN	NaN	NaN	NaN	NaN	NaN	NaN	NaN	NaN	NaN	NaN	NaN	NaN	NaN	NaN	NaN	NaN	NaN	NaN	NaN	NaN	NaN	NaN	NaN	NaN	NaN	NaN	NaN	NaN	NaN	NaN	NaN	NaN	NaN	NaN	NaN	NaN	NaN	NaN	NaN	NaN	NaN	NaN	NaN	NaN	NaN	NaN	NaN	NaN	NaN	NaN	NaN	NaN	NaN	NaN	NaN	NaN	NaN	NaN	NaN	NaN	NaN	NaN	NaN	NaN	NaN	NaN	NaN	NaN	NaN	NaN	NaN	NaN	NaN	NaN	NaN	NaN	NaN	NaN	NaN	NaN	NaN	NaN	NaN	NaN	NaN	NaN	NaN	NaN	NaN	NaN	NaN	NaN	NaN	NaN	NaN	NaN	NaN	NaN	NaN	NaN	NaN	NaN	NaN	NaN	NaN	NaN	NaN	NaN	NaN	NaN	NaN	NaN	NaN	NaN	NaN	NaN	NaN	NaN	NaN	NaN	NaN	NaN	NaN	NaN	NaN	NaN	NaN	NaN	NaN	NaN	NaN	NaN	NaN	NaN	NaN	NaN	NaN	NaN	NaN	NaN	NaN	NaN	NaN	NaN	NaN	NaN	NaN	NaN	NaN	NaN	NaN	NaN	NaN	NaN	NaN	NaN	NaN	NaN	NaN	NaN	NaN	NaN	NaN	NaN	NaN	NaN	NaN	NaN	NaN	NaN	NaN	NaN	NaN	NaN	NaN	NaN	NaN	NaN	NaN	NaN	NaN	NaN	NaN	NaN	NaN	NaN	NaN	NaN	NaN	NaN	NaN	NaN	NaN	NaN	NaN	NaN	NaN	NaN	NaN	NaN	NaN	NaN	NaN	NaN	NaN	NaN	NaN	NaN	NaN	NaN	NaN	NaN	NaN	NaN	NaN	NaN	NaN	NaN	NaN	NaN	NaN	NaN	NaN	NaN	NaN	NaN	NaN	NaN	NaN	NaN	NaN	NaN	NaN	NaN	NaN	NaN	NaN	NaN	NaN	NaN	NaN	NaN	NaN	NaN	NaN	NaN	NaN	NaN	NaN	NaN	NaN	NaN	NaN	NaN	NaN	NaN	NaN	NaN	NaN	NaN	NaN	NaN	NaN	NaN	NaN	NaN	NaN	NaN	NaN	NaN	NaN	NaN	NaN	NaN	NaN	NaN	NaN	NaN	NaN	NaN	NaN	NaN	NaN	NaN	NaN	NaN	NaN	NaN	NaN	NaN	NaN	NaN	NaN	NaN	NaN	NaN	NaN	NaN	NaN	NaN	NaN	NaN	NaN	NaN	NaN	NaN	NaN	NaN	NaN	NaN	NaN	NaN	NaN	NaN	NaN	NaN	NaN	NaN	NaN	NaN	NaN	NaN	NaN	NaN	NaN	NaN	NaN	NaN	NaN	NaN	NaN	NaN	NaN	NaN	NaN	NaN	NaN	NaN	NaN	NaN	NaN	NaN	NaN	NaN	NaN	NaN	NaN	NaN	NaN	NaN	NaN	NaN	NaN	NaN	NaN	NaN	NaN	NaN	NaN	NaN	NaN	NaN	NaN	NaN	NaN	NaN	NaN	NaN	NaN	NaN	NaN	NaN	NaN	NaN	NaN	NaN	NaN	NaN	NaN	NaN	NaN	NaN	NaN	NaN	NaN	NaN	NaN	NaN	NaN	NaN	NaN	NaN	NaN	NaN	NaN	NaN	NaN	NaN	NaN	NaN	NaN	NaN	NaN	NaN	NaN	NaN	NaN	NaN	NaN	NaN	NaN	NaN	NaN	NaN	NaN	NaN	NaN	NaN	NaN	NaN	NaN	NaN	NaN	NaN	NaN	NaN	NaN	NaN	NaN	NaN	NaN	NaN	NaN	NaN	NaN	NaN	NaN	NaN	NaN	NaN	NaN	NaN	NaN	NaN	NaN	NaN	NaN	NaN	NaN	NaN	NaN	NaN	NaN	NaN	NaN	NaN	NaN	NaN	NaN	NaN	NaN	NaN	NaN	NaN	NaN	NaN	NaN	NaN	NaN	NaN	NaN	NaN	NaN	NaN	NaN	NaN	NaN	NaN	NaN	NaN	NaN	NaN	NaN	NaN	NaN	NaN	NaN	NaN	NaN	NaN	NaN	NaN	NaN	NaN	NaN	NaN	NaN	NaN	NaN	NaN	NaN	NaN	NaN	NaN	NaN	NaN	NaN	NaN	NaN	NaN	NaN	NaN	NaN	NaN	NaN	NaN	NaN	NaN	NaN	NaN	NaN	NaN	NaN	NaN	NaN	NaN	NaN	NaN	NaN	NaN	NaN	NaN	NaN	NaN	NaN	NaN	NaN	NaN	NaN	NaN	NaN	NaN	NaN	NaN	NaN	NaN	NaN	NaN	NaN	NaN	NaN	NaN	NaN	NaN	NaN	NaN	NaN	NaN	NaN	NaN	NaN	NaN	NaN	NaN	NaN	NaN	NaN	NaN	NaN	NaN	NaN	NaN	NaN	NaN	NaN	NaN	NaN	NaN	NaN	NaN	NaN	NaN	NaN	NaN	NaN	NaN	NaN	NaN	NaN	NaN	NaN	NaN	NaN	NaN	NaN	NaN	NaN	NaN	NaN	NaN	NaN	NaN	NaN	NaN	NaN	NaN	NaN	NaN	NaN	NaN	NaN	NaN	NaN	NaN	NaN	NaN	NaN	NaN	NaN	NaN	NaN	NaN	NaN	NaN	NaN	NaN	NaN	NaN	NaN	NaN	NaN	NaN	NaN	NaN	NaN	NaN	NaN	NaN	NaN	NaN	NaN	NaN	NaN	NaN	NaN	NaN	NaN	NaN	NaN	NaN	NaN	NaN	NaN	NaN	NaN	NaN	NaN	NaN	NaN	NaN	NaN	NaN	NaN	NaN	NaN	NaN	NaN	NaN	NaN	NaN	NaN	NaN	NaN	NaN	NaN	NaN	NaN	NaN	NaN	NaN	NaN	NaN	NaN	NaN	NaN	NaN	NaN	NaN	NaN	NaN	NaN	NaN	NaN	NaN	NaN	NaN	NaN	NaN	NaN	NaN	NaN	NaN	NaN	NaN	NaN	NaN	NaN	NaN	NaN	NaN	NaN	NaN	NaN	NaN	NaN	NaN	NaN	NaN	NaN	NaN	NaN	NaN	NaN	NaN	NaN	NaN	NaN	NaN	NaN	NaN	NaN	NaN	NaN	NaN	NaN	NaN	NaN	NaN	NaN	NaN	NaN	NaN	NaN	NaN	NaN	NaN	NaN	NaN	NaN	NaN	NaN	NaN	NaN	NaN	NaN	NaN	NaN	NaN	NaN	NaN	NaN	NaN	NaN	NaN	NaN	NaN	NaN	NaN	NaN	NaN	NaN	NaN	NaN	NaN	NaN	NaN	NaN	NaN	NaN	NaN	NaN	NaN	NaN	NaN	NaN	NaN	NaN	NaN	NaN	NaN	NaN	NaN	NaN	NaN	NaN	NaN	NaN	NaN	NaN	NaN	NaN	NaN	NaN	NaN	NaN	NaN	NaN	NaN	NaN	NaN	NaN	NaN	NaN	NaN	NaN	NaN	NaN	NaN	NaN	NaN	NaN	NaN	NaN	NaN	NaN	NaN	NaN	NaN	NaN	NaN	NaN	NaN	NaN	NaN	NaN	NaN	NaN	NaN	NaN	NaN	NaN	NaN	NaN	NaN	NaN	NaN	NaN	NaN	NaN	NaN	NaN	NaN	NaN	NaN	NaN	NaN	NaN	NaN	NaN	NaN	NaN	NaN	NaN	NaN	NaN	NaN	NaN	NaN	NaN	NaN	NaN	NaN	NaN	NaN	NaN	NaN	NaN	NaN	NaN	NaN	NaN	NaN	NaN	NaN	NaN	NaN	NaN	NaN	NaN	NaN	NaN	NaN	NaN	NaN	NaN	NaN	NaN	NaN	NaN	NaN	NaN	NaN	NaN	NaN	NaN	NaN	NaN	NaN	NaN	NaN	NaN	NaN	NaN	NaN	NaN	NaN	NaN	NaN	NaN	NaN	NaN	NaN	NaN	NaN	NaN	NaN	NaN	NaN	NaN	NaN	NaN	NaN	NaN	NaN	NaN	NaN	NaN	NaN	NaN	NaN	NaN	NaN	NaN	NaN	NaN	NaN	NaN	NaN	NaN	NaN	NaN	NaN	NaN	NaN	NaN	NaN	NaN	NaN	NaN	NaN	NaN	NaN	NaN	NaN	NaN	NaN	NaN	NaN	NaN	NaN	NaN	NaN	NaN	NaN	NaN	NaN	NaN	NaN	NaN	NaN	NaN	NaN	NaN	NaN	NaN	NaN	NaN	NaN	NaN	NaN	NaN	NaN	NaN	NaN	NaN	NaN	NaN	NaN	NaN	NaN	NaN	NaN	NaN	NaN	NaN	NaN	NaN	NaN	NaN	NaN	NaN	NaN	NaN	NaN	NaN	NaN	NaN	NaN	NaN	NaN	NaN	NaN	NaN	NaN	NaN	NaN	NaN	NaN	NaN	NaN	NaN	NaN	NaN	NaN	NaN	NaN	NaN	NaN	NaN	NaN	NaN	NaN	NaN	NaN	NaN	NaN	NaN	NaN	NaN	NaN	NaN	NaN	NaN	NaN	NaN	NaN	NaN	NaN	NaN	NaN	NaN	NaN	NaN	NaN	NaN	NaN	NaN	NaN	NaN	NaN	NaN	NaN	NaN	NaN	NaN	NaN	NaN	NaN	NaN	NaN	NaN	NaN	NaN	NaN	NaN	NaN	NaN	NaN	NaN	NaN	NaN	NaN	NaN	NaN	NaN	NaN	NaN	NaN	NaN	NaN	NaN	NaN	NaN	NaN	NaN	NaN	NaN	NaN	NaN	NaN	NaN	NaN	NaN	NaN	NaN	NaN	NaN	NaN	NaN	NaN	NaN	NaN	NaN	NaN	NaN	NaN	NaN	NaN	NaN	NaN	NaN	NaN	NaN	NaN	NaN	NaN	NaN	NaN	NaN	NaN	NaN	NaN	NaN	NaN	NaN	NaN	NaN	NaN	NaN	NaN	NaN	NaN	NaN	NaN	NaN	NaN	NaN	NaN	NaN	NaN	NaN	NaN	NaN	NaN	NaN	NaN	NaN	NaN	NaN	NaN	NaN	NaN	NaN	NaN	NaN	NaN	NaN	NaN	NaN	NaN	NaN	NaN	NaN	NaN	NaN	NaN	NaN	NaN	NaN	NaN	NaN	NaN	NaN	NaN	NaN	NaN	NaN	NaN	NaN	NaN	NaN	NaN	NaN	NaN	NaN	NaN	NaN	NaN	NaN	NaN	NaN	NaN	NaN	NaN	NaN	NaN	NaN	NaN	NaN	NaN	NaN	NaN	NaN	NaN	NaN	NaN	NaN	NaN	NaN	NaN	115.590561	117.903709	114.493063	111.942940	115.850204	116.790768	115.151006	117.586856	116.125045	115.839285	120.205188	123.976987	124.384681	127.672030	122.998458	121.091374	124.239037	124.159388	121.741568	126.797529	128.463656	123.804672	122.713414	121.228199	126.628336	128.616071	133.610774	131.621622	131.383307	129.496907	131.240390	136.928339	136.979046	138.061924	138.432922	138.225097	138.319711	136.324151	139.809815	148.442504	146.500199	143.179099	141.962807	144.839798	145.006691	145.247696	142.762815	139.680112	139.112119	144.707040	147.384445	148.421741	148.159549	150.043641	152.533898	154.647701	153.772234	151.906863	153.602640	153.617718	156.304983	159.133745	155.505768	153.678750	157.646136	157.764343	155.047658	154.768426	157.654952	162.967475	162.254101	155.258644	158.788721	163.955233	168.449515	168.973618	164.393053	165.153223	169.696299	167.194967	162.572580	163.807204	162.893723	167.092884	169.744618	169.902604	167.479856	168.661673	172.004687	175.411878	174.359113	177.868558	181.368145	176.847756	176.856105	177.764208	177.224143	170.590895	164.498924	170.116937	174.194060	181.500233	178.040272	174.111167	171.150912	169.414040	171.368423	174.071864	177.203077	175.512093	169.419511	163.009772	163.479547	166.696376	172.190845	170.484415	170.984525	173.840872	175.143880	177.494269	179.836178	181.116419	178.155229	175.414509	171.804689	165.666150	166.400599	167.018632	165.231614	165.076799	167.318362	172.898874	176.333195	175.842963	173.427334	173.417244	174.860498	176.845549	181.530788	182.222613	180.832188	178.211100	180.122610	178.206684	175.790611	175.405182	175.484359	179.275276	182.778684	182.485916	184.580674	186.107363	180.878438	177.053843	176.760520	176.282831	177.048592	178.012219	179.115149	180.707694	176.828367	177.035098	178.672687	180.105474	181.900352	181.648163	178.828907	177.385740	183.501430	186.023870	183.998388	178.763129	175.746182	177.494778	179.178415	185.417239	190.487951	192.782054	196.120540	199.408277	200.250512	195.827651	193.379062	194.357477	196.585329	195.836379	192.704976	187.637329	187.238578	185.298050	186.784637	185.787034	186.357445	188.808630	190.477084	187.250513	182.242354	181.761072	182.372300	187.131955	191.548457	200.985856	204.209794	201.314606	195.050454	198.847773	202.265884	200.375316	200.614850	203.437661	209.018067	210.335185	209.070190	202.523595	201.586316	203.624850	205.820929	206.339184	206.546417	207.645481	208.762416	209.180827	206.529577	205.282912	204.686212	206.873773	210.954071	205.816345	206.952232	207.444581	210.426550	209.727718	209.201361	208.028569	207.325871	207.824653	211.140872	214.491340	217.151327	215.855850	214.261736	216.389900	212.698968	211.674906	214.322375	213.530502	212.197678	214.266134	218.234550	221.305041	222.111426	220.007345	219.238435	218.917542	219.590204	218.616927	217.884670	219.713372	220.742406	221.241780	220.937637	221.566833	224.590222	227.766309	229.343393	229.927611	232.096514	231.803875	231.763740	230.941452	233.493687	238.498917	239.175601	237.341530	240.161318	242.471454	240.817702	241.933435	242.717156	240.190091	242.969580	245.318319	245.047662	242.751134	240.411056	241.493607	246.909575	247.775873	246.987209	247.048383	251.393916	254.631828	256.144339	256.934568	257.810737	258.461800	256.781586	259.454820	263.681692	265.649378	265.757741	268.187016	269.844890	271.675053	273.944003	270.484940	270.485789	271.515598	273.975397	270.351850	272.868550	274.343615	277.615350	277.661448	274.618098	275.253803	276.722310	277.929694	280.826290	278.840860	278.466103	276.177802	278.231726	282.089685	280.469970	281.868536	287.301379	290.948187	288.197196	284.403301	284.206987	283.887550	284.287336	289.747802	296.083996	294.639929	293.758059	286.552451	290.477104	287.997102	290.284273	290.562178	288.777485	286.464216	287.931817	289.813237	292.875417	294.209239	291.779631	289.935735	292.262209	290.952353	290.691078	288.678320	291.475502	292.685587	289.710033	289.398094	291.486761	292.426443	297.962655	291.325281	289.968852	286.848445	287.135968	287.761443	287.992820	286.246751	284.120006	285.413150	287.325828	288.493515	289.125204	290.236741	286.908256	284.620729	287.730299	290.577239	288.975622	288.482747	288.677303	292.428282	294.237814	289.943673	288.764273	287.704768	286.944793	288.091255	290.073898	291.559187	295.025497	294.544829	297.276609	294.603507	291.864865	289.911772	288.416625	287.325529	287.547007	288.078239	289.534924	288.375230	283.798865	283.973345	287.476664	290.437411	292.039040	292.782339	291.731308	291.452340	292.334423	292.039384	292.987710	295.044061	293.609801	291.166058	290.327775	290.163872	287.836714	285.150668	284.754712	285.829667	287.996220	288.944758	289.821104	291.078481	291.206512	290.638541	289.054888	285.842844	285.090660	284.539674	287.568694	291.143885	293.498265	294.388217	292.401663	290.303899	291.411279	289.956181	288.550067	288.624939	288.458053	290.872897	295.390241	297.932888	299.123309	294.801739	293.320219	291.539102	290.982662	290.325756	292.786334	296.141415	297.204243	295.711998	291.913728	288.480977	288.234385	289.572182	287.608240	284.059995	281.916182	284.494929	289.271941	291.592999	294.395021	295.929665	298.161351	302.975722	300.554955	299.802275	297.145888	290.034634	287.448454	291.085091	295.563976	296.789993	299.050837	297.047982	294.419050	291.757858	292.920856	295.516947	296.107907	296.379214	299.210922	300.805895	302.797307	300.664206	299.311878	295.092078	291.832023	287.170850	286.330421	290.686218	294.606221	298.626584	299.187153	293.375045	289.622140	291.751708	293.975455	289.689349	288.299864	288.377714	288.944247	287.453287	288.888905	287.689577	285.310420	285.727751	282.266939	282.023903	286.817565	286.149460	281.476319	277.796286	274.720725	278.293192	282.878626	287.956728	289.536604	289.752723	291.334063	288.877050	286.976187	282.425340	277.539326	280.073507	283.657717	285.750274	285.116046	285.937953	287.522380	287.326232	288.375094	290.545764	295.310739	296.812310	293.236107	292.986466	288.939237	289.503371	290.211946	290.894607	293.495045	292.970790	295.055257	297.198253	302.502843	301.694472	299.738029	295.693332	294.562496	298.046217	295.302930	297.169230	300.025933	307.262698	306.428468	301.249255	298.585505	296.798928	296.776704	303.074858	311.335453	314.907734	319.241147	312.733048	308.205449	307.976990	304.067096	301.329910	298.379650	304.736581	309.509994	306.299196	304.684525	312.289011	315.389542	316.175995	316.438620	317.789844	322.857523	323.013129	322.604087	320.719966	316.226681	313.666523	319.131172	321.792892	329.208311	333.047335	332.855601	334.462706	330.728143	330.560240	327.281257	322.840288	323.300166	325.579684	324.150726	325.525187	325.921299	327.020707	328.464343	329.270775	327.494266	331.466531	336.282834	341.737888	335.726284	332.944545	330.581837	327.559965	325.331701	332.321297	338.533163	335.596669	337.738281	337.592957	332.950306	333.039369	329.838963	327.284947	324.228877	323.502237	322.370275	320.180764	322.557576	324.229977	320.424059	319.204955	318.484597	317.576871	314.370215	309.870243	310.719434	311.747603	317.278454	313.050150	316.570253	322.809724	326.273842	322.604671	322.209667	325.260508	325.743525	325.431670	323.378604	321.763052	316.088541	318.416227	316.896417	314.361314	321.426118	320.831051	327.804808	327.769120	323.924370	320.416112	320.793602	319.553867	320.793760	311.006562	303.963617	304.945793	305.485278	307.603455	306.140327	305.432111	305.965848	308.117265	309.841965	304.215703	301.043947	304.589147	302.144322	302.389190	301.404858	304.696463	303.629294	302.175491	300.403229	300.106887	302.436009	300.951472	296.571019	296.631077	295.599887	292.237025	288.756347	284.769812	286.276853	291.479365	293.958420	292.874410	292.370563	290.866647	293.517962	295.173626	296.971675	296.778053	295.566210	292.442590	290.476744	290.395155	289.287570	285.312641	281.153595	278.653652	276.529003	277.576387	277.698458	277.752875	277.290405	278.928076	281.345029	281.743991	285.881410	287.544653	287.638288	285.975879	284.253452	283.428899	281.122654	278.462243	281.598896	281.720465	283.250084	287.145569	292.976411	297.233909	299.072199	298.562751	298.262090	297.920221	295.159347	294.740276	293.414916	293.434687	293.905863	293.137421	293.486581	293.900317	294.693219	296.575832	297.429298	301.572015	305.923869	309.037569	310.518472	309.384018	309.801602	307.767651	306.839369	307.256233	310.072057	313.863890	316.611715	318.024604	319.008195	319.032184	318.827405	318.757417	316.631116	315.838330	316.268595	317.143759	317.706387	320.511535	321.715474	322.203039	321.690439	324.882551	326.634151	325.625778	323.554465	321.978733	322.596683	324.597159	326.317271	327.032160	328.574061	330.628503	330.491835	332.030493	330.451431	326.816958	328.801498	331.859210	337.198906	341.358648	346.417610	346.239997	347.921956	352.327762	353.222573	352.499300	352.675979	356.288060	356.946798	354.828236	352.956125	353.107401	356.270247	358.850183	360.548202	360.194556	353.972615	356.213515	353.280693	354.033517	350.753337	349.783376	350.637469	349.799682	350.108377	350.807271	347.424125	343.801155	343.342948	344.935556	347.289823	344.518308	341.665631	343.731047	346.836504	352.464383	354.003948	356.425892	353.483457	345.823107	343.518909	344.034884	347.062036	348.634702	347.307430	345.293452	344.511822	344.353805	342.492662	345.075706	346.401808	347.229385	346.321867	345.834356	345.532797	344.540480	342.923688	342.612043	342.562323	339.555459	338.708613	337.653798	336.222269	332.885582	329.170989	327.324396	325.718411	324.271545	320.282848	321.839733	322.478140	323.226626	323.049890	322.926864	324.345317	319.983216	315.321223	312.269492	315.286816	319.722896	320.111588	319.517581	319.030095	315.077352	314.153787	311.279419	309.702340	309.860376	309.223971	309.805650	311.945987	309.727822	310.156015	310.060035	309.504326	312.136448	312.233133	311.711662	307.847801	305.483948	304.862500	302.986131	305.648963	303.058086	301.543474	301.775205	302.595034	303.808028	303.385308	298.356504	293.558030	292.764663	290.162610	289.341499	286.981019	286.804113	286.202972	286.375253	286.384410	286.625795	289.536551	289.676047	289.105917	289.299260	290.441758	291.281152	291.366599	292.128324	290.567196	290.448357	291.761680	293.278466	292.801837	291.070073	289.412749	286.876117	287.423723	286.358248	284.726763	284.041096	280.921885	279.554172	278.954984	281.148055	283.655021	286.516522	286.800467	287.970579	288.782951	288.418189	286.129268	284.643194	283.939570	283.408387	284.749197	284.578377	282.616871	282.865696	280.090648	278.538287	277.078353	281.169625	283.762759	284.441906	284.405652	284.980285	284.159402	282.937050	280.766122	280.657165	282.102046	283.546417	284.942664	285.190397	287.158479	288.687026	290.223858	289.280304	288.599474	289.873184	291.440712	292.412541	290.587298	284.858585	282.321817	281.275970	280.416676	280.411818	284.149830	286.174740	285.989172	284.462580	282.037760	281.276584	282.828928	278.791600	278.644580	279.940891	280.588683	281.356993	282.362342	281.816833	280.896284	282.076565	277.583351	278.014806	281.765318	281.802830	285.162917	284.962619	284.685065	282.619077	280.734648	278.440827	279.920422	279.542909	275.976042	271.324131	269.918639	271.257182	270.928636	268.743324	270.657843	272.583581	273.684061	276.304436	275.695263	274.954910	273.256677	273.962258	273.544543	274.695052	274.841077	273.685426	271.585718	270.220581	269.015697	269.736497	270.254403	269.315506	269.607130	270.236820	271.114672	274.506812	275.448670	275.557773	276.997936	278.857767	278.854617	279.743634	278.864011	276.457117	274.105198	273.725563	274.277167	275.596504	275.654133	274.635340	275.884235	277.711617	277.640830	277.983685	276.594568	275.837437	277.030585	275.405082	274.859655	274.319521	276.746747	278.758007	276.901225	276.813688	274.867183	274.153817	275.492691	276.628403	279.641743	281.983218	283.642671	281.471712	276.709622	272.247693	270.231301	273.279137	276.801197	279.906909	279.170387	277.878317	277.339036	279.691852	278.354077	276.964733	276.372084	276.985237	276.205653	272.549802	270.110514	270.557810	271.532173	270.369693	270.953497	273.390628	272.808309	269.821517	271.322408	272.878854	273.668627	272.630074	270.306558	267.014436	266.848765	272.377150	275.498383	276.608498	276.442457	272.215017	268.878419	270.133604	270.548244	270.328922	268.275557	267.595384	271.537577	268.409097	267.309172	267.370951	266.736686	268.411576	272.354413	273.524696	270.977006	269.129352	269.184165	266.944877	268.231236	273.343474	275.131572	273.272131	271.378674	266.265021	265.526455	263.933190	263.426418	266.167530	261.694870	263.087251	263.728703	260.668058	256.550818	255.297549	258.087156	260.366170	260.048257	258.525843	258.131216	257.566736	255.053391	251.375183	247.407991	250.334226	254.402051	255.095885	254.030321	249.932470	248.360355	248.296050	243.459501	239.584715	238.402476	239.428193	242.023011	243.758723	241.274406	240.327529	239.430872	238.666796	237.796043	235.483993	232.626574	227.534458	223.865512	223.992165	222.032681	222.720336	222.759185	222.463910	222.355273	220.995043	220.966239	220.320026	219.369338	219.874452	221.921746	222.029999	218.991770	219.297829	219.338861	220.362598	217.143926	214.091983	209.964021	207.524886	207.025756	206.018874	205.920666	205.933965	202.205553	201.309425	198.804944	196.486980	192.980759	194.409859	193.104461	192.962582	192.532713	194.084901	196.290765	196.022351	194.413155	194.011510	191.151509	189.622038	188.587894	188.174938	187.213658	186.714430	185.314174	186.682687	187.483636	186.042663	187.770708	186.875593	185.087066	183.789001	184.475020	184.372058	184.078086	182.327478	182.514812	180.253366	180.217149	183.722810	185.847963	184.602658	182.812843	180.951336	180.573527	182.047663	183.728373	183.678814	180.386178	177.750295	178.303796	176.687384	176.422976	175.338374	174.390672	174.447577	176.144584	175.281356	174.071762	172.484966	173.646517	174.076806	173.518280	169.881120	169.157043	172.645217	175.767372	177.124157	179.812909	178.965696	174.457773	175.304152	176.693945	177.114400	182.914605	184.705853	180.942358	173.138763	168.935698	168.058333	169.132495	171.128038	173.720914	173.384793	173.497047	170.314380	170.766807	173.148064	170.255146	166.290423	165.563590	166.125302	168.402783	168.563083	167.191880	165.178257	166.436764	167.764512	165.317396	161.578258	160.877426	160.825334	160.777932	161.217316	160.194947	161.717554	163.074953	158.965398	158.884277	156.588127	157.322464	160.386810	164.652312	165.330955	163.147084	160.148242	156.238001	154.193004	155.993106	158.466418	156.001753	154.960314	155.007043	155.435432	155.183998	155.472855	156.281917	152.746651	148.976314	150.032125	150.249728	153.192437	153.743184	152.741373	152.431868	151.664576	151.163524	155.569461	160.445354	162.560045	161.454335	159.104321	157.669231	156.823590	157.707659	157.805940	158.522085	157.642796	154.657318	155.419718	155.530852	153.491501	149.494592	150.850366	154.904052	160.262926	164.120390	161.964417	158.677194	154.709545	154.019431	156.270038	155.452421	154.947364	154.019843	154.801900	153.952971	153.450649	152.641134	151.834743	151.038817	150.723784	150.755726	152.239960	154.386708	156.478120	155.644625	153.515647	153.473883	153.866970	157.154234	155.849307	153.875950	155.422646	156.665870	154.012074	152.810158	150.472842	148.847441	148.004618	146.397975	149.085765	151.689529	153.727885	154.183472	149.304745	152.309621	151.829989	149.692980	152.166685	152.023072	150.081488	150.002363	147.759491	148.353503	149.589057	150.937748	149.900073	148.792564	150.050205	150.971962	152.168526	150.138838	146.602897	145.284952	142.924962	143.891413	144.548928	147.235126	150.724910	147.955403	143.092527	143.135453	143.457350	140.138352	141.823226	137.795420	135.969308	139.501229	140.838377	141.782819	142.264214	142.382686	143.789250	144.497816	142.390329	138.247546	138.867209	142.059223	141.009598	137.137557	134.757511	131.807469	132.251256	130.316851	127.410050	127.970780	130.845986	127.224115	130.095720	128.911429	129.891876	129.840968	132.310873	135.741900	135.335452	132.357247	129.083121	130.263436	132.440424	131.419515	129.968937	130.076018	129.486558	128.620936	129.408991	126.227483	123.605550	122.314472	123.888840	122.749638	121.395607	123.923941	130.410830	126.963313	123.603923	118.900032	118.442094	122.640882	125.601838	124.645033	121.253772	117.635322	122.072541	124.670140	124.407838	122.591236	118.397556	116.839147	120.665225	118.486685	117.833319	115.980242	114.099510	115.020677	120.469603	124.707489	121.649427	120.949127	120.472575	120.598221	117.690393	117.425106	121.556583	125.924205	126.518052	120.492366	117.441419	118.481133	116.826513	117.181748	120.958867	117.744675	116.793389	122.135950	122.130415	121.588641	122.462424	122.193312	118.497711	116.930016	115.872050	110.483392	108.979445	106.110550	109.653289	118.240470	116.926502	115.898390	115.117143	115.058673	114.756114	108.117228	109.368980	111.187238	102.440941	103.811138	107.773471	105.018047	105.546013	100.235532	98.499489	105.857160	108.944442	112.131532	110.925137	115.435720	108.536962	108.975104	107.847109	100.069709	99.106209	102.170368	100.067189	97.431118	96.400127	103.330612	96.589857	95.162055	97.383366	91.915308	88.812611	92.522662	90.404776	89.743348	84.619803	90.071879	88.941976	90.133174	88.769805	90.909191	81.101958	84.758240	84.774600	88.003058	82.160331	84.488465	84.693655	84.663549	76.592469	69.629124	77.195188	73.008209	70.080630	71.146151	68.606034	68.482936	71.198000	69.065385	67.959989	68.862631	64.858608	62.579404	68.666129	64.896461	67.744410	59.285656	68.642126	63.946430	65.980576	61.584962	58.670633	57.446682	56.294980	60.613901	58.212299	56.919568	58.138421	59.570419	62.035217	56.420470	56.213042	58.832591	63.328831	60.519847	62.968270	68.049348	64.208989	56.629763	59.209067	55.538868	46.946796	33.309505	20.758995	10.442960	6.783753	4.193438	2.174365	1.083557	1.016913	0.760062	1.112176	1.728754	0.937877	1.083356	1.229666	1.203927	NaN	NaN	NaN	NaN	NaN	NaN	NaN	NaN	NaN	NaN	NaN	NaN	NaN	NaN	NaN	NaN	NaN	NaN	NaN	NaN	NaN	NaN	NaN	NaN	NaN	NaN	NaN	NaN	NaN	NaN	NaN	NaN	NaN	NaN	NaN	NaN	NaN	NaN	NaN	NaN	NaN	NaN	NaN	NaN	NaN	NaN	NaN	NaN	NaN	NaN	NaN	NaN	NaN	NaN	NaN	NaN	NaN	NaN	NaN	NaN	NaN	NaN	NaN	NaN	NaN	NaN	NaN	NaN	NaN	NaN	NaN	NaN	NaN	NaN	NaN	NaN	NaN	NaN	NaN	NaN	NaN	NaN	NaN	NaN	NaN	NaN	NaN	NaN	NaN	NaN	NaN	NaN	NaN	NaN	NaN	NaN	NaN	NaN	NaN	NaN	NaN	NaN	NaN	NaN	NaN	NaN	NaN	NaN	NaN	NaN	NaN	NaN	NaN	NaN	NaN	NaN	NaN	NaN	NaN	NaN	NaN	NaN	NaN	NaN	NaN	NaN	NaN	NaN	NaN	NaN	NaN	NaN	NaN	NaN	NaN	NaN	NaN	NaN	NaN	NaN	NaN	NaN	NaN	NaN	NaN	NaN	NaN	NaN	NaN	NaN	NaN	NaN	NaN	NaN	NaN	NaN	NaN	NaN	NaN	NaN	NaN	NaN	NaN	NaN	NaN	NaN	NaN	NaN	NaN	NaN	NaN	NaN	NaN	NaN	NaN	NaN	NaN	NaN	NaN	NaN	NaN	NaN	NaN	NaN	NaN	NaN	NaN	NaN	NaN	NaN	NaN	NaN	NaN	NaN	NaN	NaN	NaN	NaN	NaN	NaN	NaN	NaN	NaN	NaN	NaN	NaN	NaN	NaN	NaN	NaN	NaN	NaN	NaN	NaN	NaN	NaN	NaN	NaN	NaN	NaN	NaN	NaN	NaN	NaN	NaN	NaN	NaN	NaN	NaN	NaN	NaN	NaN	NaN	NaN	NaN	NaN	NaN	NaN	NaN	NaN	NaN	NaN	NaN	NaN	NaN	NaN	NaN	NaN	NaN	NaN	NaN	NaN	NaN	NaN	NaN	NaN	NaN	NaN	NaN	NaN	NaN	NaN	NaN	NaN	NaN	NaN	NaN	NaN	NaN	NaN	NaN	NaN	NaN	NaN	NaN	NaN	NaN	NaN	NaN	NaN	NaN	NaN	NaN	NaN	NaN	NaN	NaN	NaN	NaN	NaN	NaN	NaN	NaN	NaN	NaN	NaN	NaN	NaN	NaN	NaN	NaN	NaN	NaN	NaN	NaN	NaN	NaN	NaN	NaN	NaN	NaN	NaN	NaN	NaN	NaN	NaN	NaN	NaN	NaN	NaN	NaN	NaN	NaN	NaN	NaN	NaN	NaN	NaN	NaN	NaN	NaN	NaN	NaN	NaN	NaN	NaN	NaN	NaN	NaN	NaN	NaN	NaN	NaN	NaN	NaN	NaN	NaN	NaN	NaN	NaN	NaN	NaN	NaN	NaN	NaN	NaN	NaN	NaN	NaN	NaN	NaN	NaN	NaN	NaN	NaN	NaN	NaN	NaN	NaN	NaN	NaN	NaN	NaN	NaN	NaN	NaN	NaN	NaN	NaN	NaN	NaN	NaN	NaN	NaN	NaN	NaN	NaN	NaN	NaN	NaN	NaN	NaN	NaN	NaN	NaN	NaN	NaN	NaN	NaN	NaN	NaN	NaN	NaN	NaN	NaN	NaN	NaN	NaN	NaN	NaN	NaN	NaN	NaN	NaN	NaN	NaN	NaN	NaN	NaN	NaN	NaN	NaN	NaN	NaN	NaN	NaN	NaN	NaN	NaN	NaN	NaN	NaN	NaN	NaN	NaN	NaN	NaN	NaN	NaN	NaN	NaN	NaN	NaN	NaN	NaN	NaN	NaN	NaN	NaN	NaN	NaN	NaN	NaN	NaN	NaN	NaN	NaN	NaN	NaN	NaN	NaN	NaN	NaN	NaN	NaN	NaN	NaN	NaN	NaN	NaN	NaN	NaN	NaN	NaN	NaN	NaN	NaN	NaN	NaN	NaN	NaN	NaN	NaN	NaN	NaN	NaN	NaN	NaN	NaN	NaN	NaN	NaN	NaN	NaN	NaN	NaN	NaN	NaN	NaN	NaN	NaN	NaN	NaN	NaN	NaN	NaN	NaN	NaN	NaN	NaN	NaN	NaN	NaN	NaN	NaN	NaN	NaN	NaN	NaN	NaN	NaN	NaN	NaN	NaN	NaN	NaN	NaN	NaN	NaN	NaN	NaN	NaN	NaN	NaN	NaN	NaN	NaN	NaN	NaN	NaN	NaN	NaN	NaN	NaN	NaN	NaN	NaN	NaN	NaN	NaN	NaN	NaN	NaN	NaN	NaN	NaN	NaN	NaN	NaN	NaN	NaN	NaN	NaN	NaN	NaN	NaN	NaN	NaN	NaN	NaN	NaN	NaN	NaN	NaN	NaN	NaN	NaN	NaN	NaN	NaN	NaN	NaN	NaN	NaN	NaN	NaN	NaN	NaN	NaN	NaN	NaN	NaN	NaN	NaN	NaN	NaN	NaN	NaN	NaN	NaN	NaN	NaN	NaN	NaN	NaN	NaN	NaN	NaN	NaN	NaN	NaN	NaN	NaN	NaN	NaN	NaN	NaN	NaN	NaN	NaN	NaN	NaN	NaN	NaN	NaN	NaN	NaN	NaN	NaN	NaN	NaN	NaN	NaN	NaN	NaN	NaN	NaN	NaN	NaN	NaN	NaN	NaN	NaN	NaN	NaN	NaN	NaN	NaN	NaN	NaN	NaN	NaN	NaN	NaN	NaN	NaN	NaN	NaN	NaN	NaN	NaN	NaN	NaN	NaN	NaN	NaN	NaN	NaN	NaN	NaN	NaN	NaN	NaN	NaN	NaN	NaN	NaN	NaN	NaN	NaN	NaN	NaN	NaN	NaN	NaN	NaN	NaN	NaN	NaN	NaN	NaN	NaN	NaN	NaN	NaN	NaN	NaN	NaN	NaN	NaN	NaN	NaN	NaN	NaN	NaN	NaN	NaN	NaN	NaN	NaN	NaN	NaN	NaN	NaN	NaN	NaN	NaN	NaN	NaN	NaN	NaN	NaN	NaN	NaN	NaN	NaN	NaN	NaN	NaN	NaN	NaN	NaN	NaN	NaN	NaN	NaN	NaN	NaN	NaN	NaN	NaN	NaN	NaN	NaN	NaN	NaN	NaN	NaN	NaN	NaN	NaN	NaN	NaN	NaN	NaN	NaN	NaN	NaN	NaN	NaN	NaN	NaN	NaN	NaN	NaN	NaN	NaN	NaN	NaN	NaN	NaN	NaN	NaN	NaN	NaN	NaN	NaN	NaN	NaN	NaN	NaN	NaN	NaN	NaN	NaN	NaN	NaN	NaN	NaN	NaN	NaN	NaN	NaN	NaN	NaN	NaN	NaN	NaN	NaN	NaN	NaN	NaN	NaN	NaN	NaN	NaN	NaN	NaN	NaN	NaN	NaN	NaN	NaN	NaN	NaN	NaN	NaN	NaN	NaN	NaN	NaN	NaN	NaN	NaN	NaN	NaN	NaN	NaN	NaN	NaN	NaN	NaN	NaN	NaN	NaN	NaN	NaN	NaN	NaN	NaN	NaN	NaN	NaN	NaN	NaN	NaN	NaN	NaN	NaN	NaN	NaN	NaN	NaN	NaN	NaN	NaN	NaN	NaN	NaN	NaN	NaN	NaN	NaN	NaN	NaN	NaN	NaN	NaN	NaN	NaN	NaN	NaN	NaN	NaN	NaN	NaN	NaN	NaN	NaN	NaN	NaN	NaN	NaN	NaN	NaN	NaN	NaN	NaN	NaN	NaN	NaN	NaN	NaN	NaN	NaN	NaN	NaN	NaN	NaN	NaN	NaN	NaN	NaN	NaN	NaN	NaN	NaN	NaN	NaN	NaN	NaN	NaN	NaN	NaN	NaN	NaN	NaN	NaN	NaN	NaN	NaN	NaN	NaN	NaN	NaN	NaN	NaN	NaN	NaN	NaN	NaN	NaN	NaN	NaN	NaN	NaN	NaN	NaN	NaN	NaN	NaN	NaN	NaN	NaN	NaN	NaN	NaN	NaN	NaN	NaN	NaN	NaN	NaN	NaN	NaN	NaN	NaN	NaN	NaN	NaN	NaN	NaN	NaN	NaN	NaN	NaN	NaN	NaN	NaN	NaN	NaN	NaN	NaN	NaN	NaN	NaN	NaN	NaN	NaN	NaN	NaN	NaN	NaN	NaN	NaN	NaN	NaN	NaN	NaN	NaN	NaN	NaN	NaN	NaN	NaN	NaN	NaN	NaN	NaN	NaN	NaN	NaN	NaN	NaN	NaN	NaN	NaN	NaN	NaN	NaN	NaN	NaN	NaN	NaN	NaN	NaN	NaN	NaN	NaN	NaN	NaN	NaN	NaN	NaN	NaN	NaN	NaN	NaN	NaN	NaN	NaN	NaN	NaN	NaN	NaN	NaN	NaN	NaN	NaN	NaN	NaN	NaN	NaN	NaN	NaN	NaN	NaN	NaN	NaN	NaN	NaN	NaN	NaN	NaN	NaN	NaN	NaN	NaN	NaN	NaN	NaN	NaN	NaN	NaN	NaN	NaN	NaN	NaN	NaN	NaN	NaN	NaN	NaN	NaN	NaN	NaN	NaN	NaN	NaN	NaN	NaN	NaN	NaN	NaN	NaN	NaN	NaN	NaN	NaN	NaN	NaN	NaN	NaN	NaN	NaN	NaN	NaN	NaN	NaN	NaN	NaN	NaN	NaN	NaN	NaN	NaN	NaN	NaN	NaN	NaN	NaN	NaN	NaN	NaN	NaN	NaN	NaN	NaN	NaN	NaN	NaN	NaN	NaN	NaN	NaN	NaN	NaN	NaN	NaN	NaN	NaN	NaN	NaN	NaN	NaN	NaN	NaN	NaN	NaN	NaN	NaN	NaN	NaN	NaN	NaN	NaN	NaN	NaN	NaN	NaN	NaN	NaN	NaN	NaN	NaN	NaN	NaN	NaN	NaN	NaN	NaN	NaN	NaN	NaN	NaN	NaN	NaN	NaN	NaN	NaN	NaN	NaN	NaN	NaN	NaN	NaN	NaN	NaN	NaN	NaN	NaN	NaN	NaN	NaN	NaN	NaN	NaN	NaN	NaN	NaN	NaN	NaN	NaN	NaN	NaN	NaN	NaN	NaN	NaN	NaN	NaN	NaN	NaN	NaN	NaN	NaN	NaN	NaN	NaN	NaN	NaN	NaN	NaN	NaN	NaN	NaN	NaN	NaN	NaN	NaN	NaN	NaN	NaN	NaN	NaN	NaN	NaN	NaN	NaN	NaN	NaN	NaN	NaN	NaN	NaN	NaN	NaN	NaN	NaN	NaN	NaN	NaN	NaN	NaN	NaN	NaN	NaN	NaN	NaN	NaN	NaN	NaN	NaN	NaN	NaN	NaN	NaN	NaN	NaN	NaN	NaN	NaN	NaN	NaN	NaN	NaN	NaN	NaN	NaN	NaN	NaN	NaN	NaN	NaN	NaN	NaN	NaN	NaN	NaN	NaN	NaN	NaN	NaN	NaN	NaN	NaN	NaN	NaN	NaN	NaN	NaN	NaN	NaN	NaN	NaN	NaN	NaN	NaN	NaN	NaN	NaN	NaN	NaN	NaN	NaN	NaN	NaN	NaN	NaN	NaN	NaN	NaN	NaN	NaN	NaN	113.968143	113.610673	114.356173	114.489165	115.942420	113.657634	111.743754	113.217495	116.078647	110.140816	113.723699	117.749492	120.048150	121.275714	123.746587	127.743917	126.275137	127.401367	128.761172	123.302721	127.827669	127.794854	122.309680	124.866179	128.511300	128.348523	128.100595	127.711538	129.720563	134.413556	131.509346	133.343678	131.795886	130.452140	130.938097	133.701469	136.760914	140.296983	139.373530	137.716041	134.533889	135.404352	135.857990	139.160916	144.644604	145.044584	144.179542	148.096574	146.909366	150.537792	153.206120	151.699747	144.983484	149.236033	151.270711	153.935446	155.426493	152.747031	156.568645	155.462262	155.508249	155.133223	153.515935	152.125018	148.241315	149.700365	147.753820	151.086317	157.957290	154.547230	154.651650	158.243595	161.015816	161.256077	163.392820	161.693629	161.844642	161.686849	163.915796	166.570453	166.319960	163.560206	161.182778	159.217821	163.292102	161.825455	160.544265	159.013212	160.557079	161.414162	166.074490	168.701835	169.505300	171.272761	170.836023	178.178180	178.755494	175.869960	176.011128	172.578548	172.803243	169.911803	166.875292	166.849400	168.458372	169.527145	174.160493	177.950686	179.770624	177.876536	170.189444	165.473607	163.544223	160.150850	162.428253	165.255050	170.256724	173.689136	171.771189	169.771473	170.088273	172.784342	175.660565	174.310995	171.759523	171.162025	173.059271	170.531882	165.861461	165.867798	167.554614	169.604128	170.783688	173.428372	177.950780	179.949646	178.612634	174.346036	172.814583	171.761223	174.256591	173.977650	173.131656	171.662849	171.489799	170.786870	170.234538	170.735677	172.525344	178.604487	181.201019	182.476042	181.291645	180.351379	181.685566	183.928473	186.243753	186.515200	182.055484	177.744564	171.513977	169.501856	169.787558	174.180014	181.089440	181.332670	182.428862	182.054215	179.847862	178.246249	175.603469	174.838374	177.166647	182.281592	187.028229	190.084194	191.354482	190.893881	187.049962	181.716404	179.287894	176.456125	180.802459	185.471173	187.966438	190.250313	190.407201	188.473961	187.306301	183.921586	183.623711	186.830871	187.254236	190.370665	192.316506	187.847686	188.244293	190.982760	194.869552	193.730611	194.304654	198.124180	196.316366	193.124921	192.012566	194.021840	195.185544	194.986035	198.249993	198.998415	198.437645	198.581768	191.711529	195.803780	198.320611	199.586299	200.803652	199.964818	201.401360	202.140818	199.966357	196.621900	194.046170	195.547752	197.601944	201.244033	203.265828	202.108299	207.604789	207.296950	206.452485	206.438594	205.138808	205.100443	206.186047	210.066378	212.550007	210.463999	211.477963	207.616376	207.216969	207.504887	205.135001	200.502509	201.683489	205.887672	209.143636	212.691373	214.529382	216.045245	218.125023	218.761108	219.957082	220.063844	219.123314	219.227299	221.152232	220.419656	220.077732	219.139655	218.896166	219.453692	223.443381	223.782176	223.062756	219.465500	221.601635	224.080905	224.742815	225.654374	230.936676	230.735423	230.358757	232.587262	233.782714	235.122154	234.838131	237.620211	236.719900	234.122411	232.063589	234.912350	239.132367	241.131616	242.301896	243.976381	245.810693	250.189517	255.936133	252.153718	249.792223	247.589934	248.715776	248.435159	251.424877	250.724785	251.726919	251.243423	251.031358	252.979719	259.251351	264.127934	269.372896	271.628300	269.655208	263.991916	263.730520	265.329240	266.434654	269.736886	270.328271	270.822161	267.875224	264.522305	264.469159	269.398399	275.149679	279.464594	281.294012	278.807522	278.127556	274.274931	270.104057	271.406588	272.446089	274.573611	276.462823	278.475728	278.009333	277.841961	279.311458	281.486961	284.132622	285.878973	282.685437	277.830511	280.115032	281.502460	284.753291	284.271085	281.407940	279.503330	280.317465	279.972918	277.244888	278.023833	278.941594	280.762241	279.556506	277.788128	280.538641	281.148652	280.775835	283.159192	285.612429	286.768883	285.013483	282.106222	288.702537	290.698945	290.689021	287.632889	288.105536	283.745009	288.920630	289.712575	288.194736	288.118167	289.258810	289.691812	292.182037	295.114905	297.163413	293.549755	290.848690	287.652672	284.095741	283.115400	282.594829	283.012448	281.691293	280.052669	281.155835	280.095808	283.562429	285.434300	282.644089	280.026847	281.278886	285.485369	288.963429	291.478758	292.652358	293.537495	292.465907	292.931927	292.720076	290.091599	287.075794	283.846929	281.951544	284.778765	287.889889	288.010377	288.300975	288.556666	288.486253	289.374998	288.618337	288.300725	289.712701	290.727696	290.284934	289.758694	287.213146	283.056029	279.726294	277.984857	278.130773	281.487892	283.488840	283.920620	285.524860	288.360821	288.613657	288.185527	285.537106	280.029130	278.668112	280.353029	282.807979	282.906438	281.171448	282.380482	284.934468	288.004010	289.084679	291.634729	289.592759	286.979891	286.545731	284.341441	282.829185	284.617595	285.704465	285.192351	287.805888	289.897467	291.592075	292.808074	293.576653	293.594769	289.302685	285.897096	286.086953	288.607422	289.852436	289.042278	288.901831	290.905188	293.676177	294.232520	292.354798	292.649866	293.933153	295.391014	296.898312	296.168810	298.042547	295.526469	296.472078	296.885804	296.898723	298.364965	296.807473	300.802500	302.066255	305.092767	304.921690	304.908811	302.639569	299.017615	297.358903	295.582649	292.379304	292.450475	293.959502	291.681473	292.391141	291.885101	295.758530	297.886890	296.488979	294.862177	292.296327	289.261542	287.995180	289.288225	291.634662	293.562749	295.040087	289.545610	281.171305	278.228392	277.692134	279.146839	282.467702	284.127111	280.953510	277.609437	277.834011	279.265386	279.351851	280.420484	283.490647	282.589478	278.315148	274.817234	274.292597	274.694552	278.935901	280.112424	280.311233	280.075215	279.674134	281.943877	283.405116	285.798904	287.294929	289.124409	290.695581	285.436307	281.222968	282.054616	280.999766	279.392153	279.930142	280.457179	277.612936	278.220665	279.133610	281.802534	284.606899	290.876035	299.238186	299.110236	298.825592	298.175854	296.076177	296.674262	293.971948	293.622198	292.797944	294.719355	291.975485	294.468031	293.244445	292.834207	299.923949	300.952727	296.502022	294.373099	289.568952	289.108481	293.031072	294.353537	300.226817	297.401182	299.513766	299.744995	298.279269	296.263689	297.259487	301.256578	306.356031	303.267288	304.099521	299.837994	301.082517	305.851235	310.295163	314.385135	316.046564	319.606703	317.267143	313.167332	312.210610	309.338181	310.828340	310.749278	315.376071	321.907098	317.605121	315.288863	304.781966	305.541790	310.220539	312.432368	314.975046	319.294118	326.132639	330.126943	332.801830	330.044697	329.445373	326.920440	323.417139	322.867888	321.995498	313.935914	309.029894	304.213356	303.010776	309.257296	319.553610	329.528675	333.413821	327.394492	316.946528	310.691402	316.957425	321.032927	314.884832	312.733220	307.561436	314.124362	313.558979	316.314747	320.132760	322.220801	322.904256	322.790007	321.248930	319.016087	312.393112	308.745588	309.384796	313.327879	309.879128	314.231389	313.611852	312.162230	315.946326	319.925863	320.872871	319.232749	315.722907	316.357738	312.507780	308.408675	308.383541	310.797181	318.145095	326.065413	322.214720	315.614581	306.691629	305.975353	309.426978	313.989155	316.022506	313.249007	312.066445	309.042233	306.452170	310.770256	315.449061	315.500954	313.644996	314.382335	316.487867	316.356118	315.735157	310.221184	304.212657	303.835085	301.813166	301.333762	300.688427	305.975422	309.903934	311.589331	306.470369	302.810768	299.904855	296.151258	295.811052	295.248196	296.393208	292.221684	292.608766	294.443049	300.880037	300.858333	297.347413	299.870165	305.301987	305.755263	305.599343	301.694518	300.215350	298.221514	296.362350	289.285551	288.252931	288.651499	287.899400	289.354071	290.334104	290.111920	292.761363	290.502203	292.497282	292.776701	295.176806	298.339387	299.069163	292.180527	287.028316	284.813910	291.432161	295.924051	292.001019	288.704488	284.833574	283.379661	285.137693	284.229969	285.916992	292.298112	292.787810	293.472663	291.606307	289.891378	290.683268	290.081133	289.771566	292.193366	292.726382	296.785409	300.882647	301.384687	299.805776	299.732859	297.263010	296.871580	297.573509	298.387541	296.487341	294.130352	294.183775	296.846943	299.444236	300.055708	299.960665	299.496394	299.890920	300.238555	301.582833	303.668103	306.391309	309.205581	312.124329	313.090652	313.110834	312.561915	313.005757	314.406444	314.891731	315.022951	314.174213	312.977400	312.055390	313.623885	314.623808	315.961892	318.407346	318.257164	319.434083	319.702326	321.926165	323.188298	325.219231	325.647546	325.871985	326.990625	327.194280	328.017793	329.773376	332.113225	336.065759	338.223453	338.871095	337.831767	334.953304	335.205097	336.218759	335.657980	339.322639	340.332408	343.000905	342.779163	345.130585	347.248517	352.232255	349.590288	349.951485	350.099364	350.998753	355.417741	358.751298	355.084520	350.964755	348.126259	346.262379	344.724008	345.896014	350.019654	350.666807	347.020633	344.234859	343.180018	343.003016	342.747955	341.948421	344.275213	347.738589	350.740037	350.949319	349.424481	347.967244	349.792775	348.198426	347.906308	344.800398	345.024303	345.911578	347.969734	348.339892	342.770684	343.155212	341.137926	341.159211	342.739578	342.486524	343.484482	343.864196	342.300109	340.814453	336.643477	331.999035	326.299082	323.285491	323.735289	324.179599	325.426368	328.276934	329.362891	327.011478	323.871582	321.017923	323.188031	323.341401	318.985912	318.070185	318.028941	318.912475	318.189478	317.404279	310.276559	309.505376	310.679076	313.393328	316.488214	314.145407	312.096412	313.633756	313.129712	313.266787	311.055174	306.295658	301.923654	303.467732	308.295496	311.793651	313.879546	305.555756	299.598257	299.793318	299.429308	298.987959	296.481921	296.509934	295.392464	293.838234	293.971911	297.788603	299.722976	295.770908	295.467993	297.358534	296.246339	294.743390	293.296116	291.217371	289.505233	289.934552	287.760334	286.299328	283.408706	282.618707	284.423006	285.288607	284.567674	284.335513	284.960665	287.895466	286.491934	284.928091	284.077018	284.479480	282.896567	283.116801	282.548259	283.306635	284.332021	284.504526	286.380756	286.997744	285.130243	283.916660	282.330373	279.967678	279.389498	279.468230	280.367106	278.083884	274.698583	276.310381	278.792469	281.686275	283.053611	281.656379	282.629154	281.461804	280.548146	281.650685	283.842099	284.199147	281.319505	280.404575	280.801626	280.331036	279.333579	279.412700	276.608206	279.980535	281.929159	280.989976	278.581094	275.427471	276.450167	277.853894	273.565928	273.172641	273.559070	271.359794	272.621761	277.513073	279.760939	282.825708	280.060225	279.468761	278.594074	276.999231	279.134816	281.068336	279.096253	276.108373	273.931025	273.841267	276.567012	276.289706	279.260035	279.562232	279.793174	279.220194	280.611762	279.190920	278.511756	279.579127	282.428011	284.476005	284.333034	285.802147	283.123138	282.793710	281.991199	281.293589	281.969776	282.324667	282.806045	282.213248	282.910953	280.221523	277.785935	275.452096	271.862202	268.686203	272.305247	273.609063	272.825088	270.693493	269.357583	266.603537	263.570344	262.159628	261.934689	263.983121	267.505621	270.737127	270.646676	270.497954	271.457142	270.312497	271.091611	272.615249	270.980630	272.456656	272.382616	275.134257	276.724793	275.717585	274.328641	272.275567	271.894469	273.300098	272.247666	271.517145	272.905013	275.384564	278.416374	279.396874	278.087972	274.254047	272.238683	269.445532	265.250681	264.791277	264.058156	266.732239	269.849484	271.864418	273.028339	273.718650	271.799213	269.569916	269.798692	272.333321	272.379260	273.724947	272.123943	269.938546	270.557472	273.764952	278.308245	277.299559	274.877517	271.457892	270.688107	269.810387	270.416572	272.972823	274.722745	274.065494	274.086108	274.121205	272.020883	271.004897	272.003805	276.550706	281.751824	281.097997	276.741125	273.714787	272.573860	271.220071	268.985079	266.343041	264.652421	263.928784	263.226587	263.675694	264.594798	263.174890	260.662033	261.338262	265.119932	266.340874	269.312131	267.564221	263.285285	259.000928	258.003308	260.684152	262.357255	263.735600	265.490224	266.620373	266.337919	265.515854	263.567599	262.813742	269.163673	270.793955	271.542305	272.243017	270.819589	271.711910	268.353750	266.873928	265.159508	267.850265	270.164652	269.999448	269.879858	265.048815	266.562840	266.959461	263.562479	260.700030	259.898059	260.458663	261.677737	261.457449	263.320405	264.693986	264.912534	264.968714	267.892640	264.433619	259.875668	258.918131	258.817994	260.505492	259.366022	256.799745	258.256692	259.050131	257.163639	256.871326	254.654347	251.413611	253.441018	258.072120	262.458335	263.283242	258.417587	251.303122	244.002654	241.874830	240.433110	239.346547	238.784804	241.050086	244.761840	243.438104	242.334889	239.686535	238.752864	237.622039	237.641522	233.258264	230.145585	226.588018	226.726287	223.530457	222.858289	221.498755	223.349171	224.647357	226.225162	224.879973	223.292693	219.136293	219.516828	220.255276	217.672369	214.565210	214.651643	213.122115	211.865429	210.852214	208.220203	211.723924	208.798677	206.148867	204.438732	202.710943	203.130333	203.084472	200.341087	195.251961	192.239320	195.956404	195.224722	196.315819	198.747888	200.351441	196.898864	194.586386	194.118551	192.308169	187.967116	184.538940	184.680603	185.060500	189.687259	191.302633	188.821933	186.268936	185.055534	182.064426	181.075487	182.104677	180.703828	180.818143	182.468950	183.914481	184.177178	182.420591	181.650510	179.711931	178.922007	178.471131	177.848886	179.764938	182.243841	182.489005	181.303444	181.231831	181.502716	180.736842	180.708016	177.917089	175.574260	174.639469	177.743641	177.402056	176.072196	175.456297	176.782068	174.348507	173.796676	170.327541	170.400329	171.193785	171.971481	170.417571	171.494617	171.190635	169.021982	167.799265	168.278414	168.821595	172.961727	175.204514	173.841759	169.122707	167.392134	169.395042	170.411461	172.040069	171.477882	170.906927	167.192942	166.908697	166.923456	168.900645	167.695220	164.897542	161.609257	161.653377	164.582276	162.821343	161.130732	163.325427	164.510032	165.294028	166.852812	164.266460	160.145537	158.067161	153.875027	150.962750	151.285983	153.303736	157.308313	161.746703	164.060532	162.143359	161.981358	158.772500	158.579430	157.947002	158.845250	159.093016	159.321227	157.254045	157.054351	156.253532	156.018681	158.830322	159.502847	159.498969	158.567984	153.625030	153.980198	153.495429	151.965790	150.592941	150.958981	151.155064	152.909477	153.972931	154.076378	155.672464	159.626067	159.416514	159.633035	154.084102	150.253957	149.741459	151.514585	153.171208	155.034137	158.375499	161.074921	159.488006	154.221664	148.742373	144.591331	144.357654	148.614761	154.289847	155.729183	151.607004	149.953710	152.581804	153.624261	156.452192	156.818166	154.170113	152.379598	153.788401	152.223118	152.391300	152.760498	153.939964	154.965559	156.442826	156.076122	156.381563	154.925858	155.162532	154.018146	153.429022	154.792989	156.186151	154.961493	154.218544	154.373074	151.398913	149.339707	147.952666	146.712444	149.157531	149.518881	149.507944	148.679790	147.399109	149.398450	147.067083	144.152614	141.661779	146.047906	145.699811	149.031226	153.443726	154.630206	154.339856	154.929638	150.359003	147.462160	144.379824	142.918477	142.244716	145.531034	148.681863	150.169256	148.373915	146.226899	145.377497	147.482609	148.030549	147.227608	147.069208	151.170231	152.977658	148.370838	144.516244	141.803969	142.257496	147.264064	148.333355	146.259217	146.525465	146.076578	143.455995	139.642339	136.965965	136.250681	137.973780	138.281640	141.251321	142.493511	140.257494	137.016171	135.344222	133.105145	133.993656	135.639263	136.460387	135.837549	135.469710	136.031356	134.210442	131.768561	131.808717	133.761816	132.291233	130.280080	130.158013	130.662361	135.610407	139.922520	136.949913	134.726238	131.863316	128.759533	129.390566	131.269253	132.648249	130.673238	128.468109	129.736258	129.456762	128.012451	127.968405	126.823044	124.773105	124.161868	125.896698	126.540377	127.245620	125.068105	125.682498	126.186362	127.357203	122.309546	117.923318	114.945215	116.480163	118.490458	122.547967	122.434618	119.283368	121.759357	125.234749	124.825301	120.745839	115.655438	112.235130	112.389259	112.491227	115.845425	116.792132	115.575768	118.091319	117.999840	118.901784	120.691158	118.021153	113.528269	114.256644	115.858475	114.865130	118.477040	119.660463	118.740334	119.297015	119.430662	118.950704	122.827340	125.802145	126.734020	119.176888	116.707998	118.134210	118.764692	113.776793	110.035324	110.721953	115.640825	114.052208	118.663414	122.855515	119.149491	109.150170	106.989496	107.579485	109.820486	109.380471	114.599195	124.247345	118.185756	114.450650	114.662891	107.767047	105.857781	108.346276	109.306340	115.318351	110.327452	106.393127	103.198859	102.608568	103.216820	108.430991	104.793261	100.243026	102.204941	102.296625	103.163804	103.322158	106.381323	100.882302	95.323957	96.954256	100.097515	100.650593	106.244568	100.113329	99.484925	101.593469	98.859368	96.596853	99.126454	94.625939	91.191782	95.568932	93.896085	88.858527	80.332317	85.711385	92.437415	87.491911	81.910105	81.939608	80.186789	85.280690	82.722506	78.208889	77.101918	84.545662	84.161299	77.497329	78.411516	72.279915	78.886518	72.594270	72.044188	66.695859	72.097342	72.553612	65.509349	68.831639	70.351611	71.267543	66.804763	63.095621	60.729659	61.657713	62.162065	60.114209	62.117829	57.874349	60.434374	60.338314	59.893775	56.550233	59.348063	61.792203	57.080264	53.956615	57.546837	54.626618	54.676624	54.961783	54.279490	57.378792	58.165587	56.728261	63.118586	69.027002	67.875077	64.143503	65.401315	61.465556	54.721087	40.933693	27.241190	14.387344	9.482398	5.494363	2.400730	0.960160	1.559377	1.552762	1.037569	0.611874	0.530214	0.818327	1.251316	0.619556	1.631903	NaN	NaN	NaN	NaN	NaN	NaN	NaN	NaN	NaN	NaN	NaN	NaN	NaN	NaN	NaN	NaN	NaN	NaN	NaN	NaN	NaN	NaN	NaN	NaN	NaN	NaN	NaN	NaN	NaN	NaN	NaN	NaN	NaN	NaN	NaN	NaN	NaN	NaN	NaN	NaN	NaN	NaN	NaN	NaN	NaN	NaN	NaN	NaN	NaN	NaN	NaN	NaN	NaN	NaN	NaN	NaN	NaN	NaN	NaN	NaN	NaN	NaN	NaN	NaN	NaN	NaN	NaN	NaN	NaN	NaN	NaN	NaN	NaN	NaN	NaN	NaN	NaN	NaN	NaN	NaN	NaN	NaN	NaN	NaN	NaN	NaN	NaN	NaN	NaN	NaN	NaN	NaN	NaN	NaN	NaN	NaN	NaN	NaN	NaN	NaN	NaN	NaN	NaN	NaN	NaN	NaN	NaN	NaN	NaN	NaN	NaN	NaN	NaN	NaN	NaN	NaN	NaN	NaN	NaN	NaN	NaN	NaN	NaN	NaN	NaN	NaN	NaN	NaN	NaN	NaN	NaN	NaN	NaN	NaN	NaN	NaN	NaN	NaN	NaN	NaN	NaN	NaN	NaN	NaN	NaN	NaN	NaN	NaN	NaN	NaN	NaN	NaN	NaN	NaN	NaN	NaN	NaN	NaN	NaN	NaN	NaN	NaN	NaN	NaN	NaN	NaN	NaN	NaN	NaN	NaN	NaN	NaN	NaN	NaN	NaN	NaN	NaN	NaN	NaN	NaN	NaN	NaN	NaN	NaN	NaN	NaN	NaN	NaN	NaN	NaN	NaN	NaN	NaN	NaN	NaN	NaN	NaN	NaN	NaN	NaN	NaN	NaN	NaN	NaN	NaN	NaN	NaN	NaN	NaN	NaN	NaN	NaN	NaN	NaN	NaN	NaN	NaN	NaN	NaN	NaN	NaN	NaN	NaN	NaN	NaN	NaN	NaN	NaN	NaN	NaN	NaN	NaN	NaN	NaN	NaN	NaN	NaN	NaN	NaN	NaN	NaN	NaN	NaN	NaN	NaN	NaN	NaN	NaN	NaN	NaN	NaN	NaN	NaN	NaN	NaN	NaN	NaN	NaN	NaN	NaN	NaN	NaN	NaN	NaN	NaN	NaN	NaN	NaN	NaN	NaN	NaN	NaN	NaN	NaN	NaN	NaN	NaN	NaN	NaN	NaN	NaN	NaN	NaN	NaN	NaN	NaN	NaN	NaN	NaN	NaN	NaN	NaN	NaN	NaN	NaN	NaN	NaN	NaN	NaN	NaN	NaN	NaN	NaN	NaN	NaN	NaN	NaN	NaN	NaN	NaN	NaN	NaN	NaN	NaN	NaN	NaN	NaN	NaN	NaN	NaN	NaN	NaN	NaN	NaN	NaN	NaN	NaN	NaN	NaN	NaN	NaN	NaN	NaN	NaN	NaN	NaN	NaN	NaN	NaN	NaN	NaN	NaN	NaN	NaN	NaN	NaN	NaN	NaN	NaN	NaN	NaN	NaN	NaN	NaN	NaN	NaN	NaN	NaN	NaN	NaN	NaN	NaN	NaN	NaN	NaN	NaN	NaN	NaN	NaN	NaN	NaN	NaN	NaN	NaN	NaN	NaN	NaN	NaN	NaN	NaN	NaN	NaN	NaN	NaN	NaN	NaN	NaN	NaN	NaN	NaN	NaN	NaN	NaN	NaN	NaN	NaN	NaN	NaN	NaN	NaN	NaN	NaN	NaN	NaN	NaN	NaN	NaN	NaN	NaN	NaN	NaN	NaN	NaN	NaN	NaN	NaN	NaN	NaN	NaN	NaN	NaN	NaN	NaN	NaN	NaN	NaN	NaN	NaN	NaN	NaN	NaN	NaN	NaN	NaN	NaN	NaN	NaN	NaN	NaN	NaN	NaN	NaN	NaN	NaN	NaN	NaN	NaN	NaN	NaN	NaN	NaN	NaN	NaN	NaN	NaN	NaN	NaN	NaN	NaN	NaN	NaN	NaN	NaN	NaN	NaN	NaN	NaN	NaN	NaN	NaN	NaN	NaN	NaN	NaN	NaN	NaN	NaN	NaN	NaN	NaN	NaN	NaN	NaN	NaN	NaN	NaN	NaN	NaN	NaN	NaN	NaN	NaN	NaN	NaN	NaN	NaN	NaN	NaN	NaN	NaN	NaN	NaN	NaN	NaN	NaN	NaN	NaN	NaN	NaN	NaN	NaN	NaN	NaN	NaN	NaN	NaN	NaN	NaN	NaN	NaN	NaN	NaN	NaN	NaN	NaN	NaN	NaN	NaN	NaN	NaN	NaN	NaN	NaN	NaN	NaN	NaN	NaN	NaN	NaN	NaN	NaN	NaN	NaN	NaN	NaN	NaN	NaN	NaN	NaN	NaN	NaN	NaN	NaN	NaN	NaN	NaN	NaN	NaN	NaN	NaN	NaN	NaN	NaN	NaN	NaN	NaN	NaN	NaN	NaN	NaN	NaN	NaN	NaN	NaN	NaN	NaN	NaN	NaN	NaN	NaN	NaN	NaN	NaN	NaN	NaN	NaN	NaN	NaN	NaN	NaN	NaN	NaN	NaN	NaN	NaN	NaN	NaN	NaN	NaN	NaN	NaN	NaN	NaN	NaN	NaN	NaN	NaN	NaN	NaN	NaN	NaN	NaN	NaN	NaN	NaN	NaN	NaN	NaN	NaN	NaN	NaN	NaN	NaN	NaN	NaN	NaN	NaN	NaN	NaN	NaN	NaN	NaN	NaN	NaN	NaN	NaN	NaN	NaN	NaN	NaN	NaN	NaN	NaN	NaN	NaN	NaN	NaN	NaN	NaN	NaN	NaN	NaN	NaN	NaN	NaN	NaN	NaN	NaN	NaN	NaN	NaN	NaN	NaN	NaN	NaN	NaN	NaN	NaN	NaN	NaN	NaN	NaN	NaN	NaN	NaN	NaN	NaN	NaN	NaN	NaN	NaN	NaN	NaN	NaN	NaN	NaN	NaN	NaN	NaN	NaN	NaN	NaN	NaN	NaN	NaN	NaN	NaN	NaN	NaN	NaN	NaN	NaN	NaN	NaN	NaN	NaN	NaN	NaN	NaN	NaN	NaN	NaN	NaN	NaN	NaN	NaN	NaN	NaN	NaN	NaN	NaN	NaN	NaN	NaN	NaN	NaN	NaN	NaN	NaN	NaN	NaN	NaN	NaN	NaN	NaN	NaN	NaN	NaN	NaN	NaN	NaN	NaN	NaN	NaN	NaN	NaN	NaN	NaN	NaN	NaN	NaN	NaN	NaN	NaN	NaN	NaN	NaN	NaN	NaN	NaN	NaN	NaN	NaN	NaN	NaN	NaN	NaN	NaN	NaN	NaN	NaN	NaN	NaN	NaN	NaN	NaN	NaN	NaN	NaN	NaN	NaN	NaN	NaN	NaN	NaN	NaN	NaN	NaN	NaN	NaN	NaN	NaN	NaN	NaN	NaN	NaN	NaN	NaN	NaN	NaN	NaN	NaN	NaN	NaN	NaN	NaN	NaN	NaN	NaN	NaN	NaN	NaN	NaN	NaN	NaN	NaN	NaN	NaN	NaN	NaN	NaN	NaN	NaN	NaN	NaN	NaN	NaN	NaN	NaN	NaN	NaN	NaN	NaN	NaN	NaN	NaN	NaN	NaN	NaN	NaN	NaN	NaN	NaN	NaN	NaN	NaN	NaN	NaN	NaN	NaN	NaN	NaN	NaN	NaN	NaN	NaN	NaN	NaN	NaN	NaN	NaN	NaN	NaN	NaN	NaN	NaN	NaN	NaN	NaN	NaN	NaN	NaN	NaN	NaN	NaN	NaN	NaN	NaN	NaN	NaN	NaN	NaN	NaN	NaN	NaN	NaN	NaN	NaN	NaN	NaN	NaN	NaN	NaN	NaN	NaN	NaN	NaN	NaN	NaN	NaN	NaN	NaN	NaN	NaN	NaN	NaN	NaN	NaN	NaN	NaN	NaN	NaN	NaN	NaN	NaN	NaN	NaN	NaN	NaN	NaN	NaN	NaN	NaN	NaN	NaN	NaN	NaN	NaN	NaN	NaN	NaN	NaN	NaN	NaN	NaN	NaN	NaN	NaN	NaN	NaN	NaN	NaN	NaN	NaN	NaN	NaN	NaN	NaN	NaN	NaN	NaN	NaN	NaN	NaN	NaN	NaN	NaN	NaN	NaN	NaN	NaN	NaN	NaN	NaN	NaN	NaN	NaN	NaN	NaN	NaN	NaN	NaN	NaN	NaN	NaN	NaN	NaN	NaN	NaN	NaN	NaN	NaN	NaN	NaN	NaN	NaN	NaN	NaN	NaN	NaN	NaN	NaN	NaN	NaN	NaN	NaN	NaN	NaN	NaN	NaN	NaN	NaN	NaN	NaN	NaN	NaN	NaN	NaN	NaN	NaN	NaN	NaN	NaN	NaN	NaN	NaN	NaN	NaN	NaN	NaN	NaN	NaN	NaN	NaN	NaN	NaN	NaN	NaN	NaN	NaN	NaN	NaN	NaN	NaN	NaN	NaN	NaN	NaN	NaN	NaN	NaN	NaN	NaN	NaN	NaN	NaN	NaN	NaN	NaN	NaN	NaN	NaN	NaN	NaN	NaN	NaN	NaN	NaN	NaN	NaN	NaN	NaN	NaN	NaN	NaN	NaN	NaN	NaN	NaN	NaN	NaN	NaN	NaN	NaN	NaN	NaN	NaN	NaN	NaN	NaN	NaN	NaN	NaN	NaN	NaN	NaN	NaN	NaN	NaN	NaN	NaN	NaN	NaN	NaN	NaN	NaN	NaN	NaN	NaN	NaN	NaN	NaN	NaN	NaN	NaN	NaN	NaN	NaN	NaN	NaN	NaN	NaN	NaN	NaN	NaN	NaN	NaN	NaN	NaN	NaN	NaN	NaN	NaN	NaN	NaN	NaN	NaN	NaN	NaN	NaN	NaN	NaN	NaN	NaN	NaN	NaN	NaN	NaN	NaN	NaN	NaN	NaN	NaN	NaN	NaN	NaN	NaN	NaN	NaN	NaN	NaN	NaN	NaN	NaN	NaN	NaN	NaN	NaN	NaN	NaN	NaN	NaN	NaN	NaN	NaN	NaN	NaN	NaN	NaN	NaN	NaN	NaN	NaN	NaN	NaN	NaN	NaN	NaN	NaN	NaN	NaN	NaN	NaN	NaN	NaN	NaN	NaN	NaN	NaN	NaN	NaN	NaN	NaN	NaN	NaN	NaN	NaN	NaN	NaN	NaN	NaN	NaN	NaN	NaN	NaN	NaN	NaN	NaN	NaN	NaN	NaN	NaN	NaN	NaN	NaN	NaN	NaN	NaN	NaN	NaN	NaN	NaN	NaN	NaN	NaN	NaN	NaN	NaN	NaN	NaN	NaN	NaN	NaN	NaN	NaN	NaN	NaN	NaN	NaN	NaN	NaN	NaN	NaN	NaN	NaN	NaN	NaN	NaN	NaN	NaN	NaN	NaN	NaN	NaN	NaN	NaN	NaN	NaN	NaN	NaN	NaN	NaN	NaN	NaN	NaN	NaN	NaN	NaN	NaN	NaN	NaN	NaN	NaN	NaN	NaN	NaN	NaN	NaN	NaN	NaN	NaN	NaN	NaN	NaN	NaN	NaN	NaN	NaN	NaN	NaN	NaN	NaN	NaN	NaN	NaN	NaN	NaN	NaN	NaN	NaN	NaN	NaN	NaN	NaN	NaN	NaN	NaN	NaN	NaN	NaN	NaN	NaN	113.119867	115.240631	110.907521	106.735606	111.726342	115.337361	115.791967	119.935868	123.850442	121.725976	115.373220	116.419173	117.781496	116.173185	118.559846	118.389525	121.890247	121.002546	117.355736	123.079406	125.496436	125.030879	122.202987	125.483741	129.932966	126.882255	124.425743	126.499480	131.358758	134.109084	135.173511	135.660227	129.220783	129.386406	132.477630	134.941432	136.275443	138.706220	138.684427	133.059472	133.587290	137.576355	135.421514	135.567813	136.538781	140.902592	140.258579	139.127750	141.082931	134.541040	135.076366	139.107601	143.472453	145.450398	147.172171	145.057357	145.008842	146.959018	150.805379	149.289886	144.950858	151.065528	150.465729	150.154190	150.936850	148.968057	151.407740	153.039328	152.803130	154.018841	156.848648	153.639918	154.202829	153.661937	154.868075	158.564792	161.092093	165.028736	164.279118	161.076244	162.158184	159.895180	156.307000	155.304715	159.260113	161.329861	161.957511	162.563948	161.768076	164.879716	169.171342	169.301606	167.739772	173.887459	175.594845	174.768004	173.560031	171.301102	167.691773	167.219421	165.812194	168.478500	168.952528	166.359870	167.087121	167.621680	165.233853	170.075659	169.439995	168.907796	168.517801	167.479188	170.915122	173.314979	172.299374	167.800996	170.068232	171.162946	172.019835	166.824404	167.071517	166.630605	171.744124	172.740658	175.891946	175.448623	172.631188	167.984701	164.627944	166.311467	166.882150	165.407218	164.895778	165.273663	166.284546	169.955163	167.840387	171.375780	177.812654	179.468550	181.428877	178.988908	177.390979	176.624290	178.613832	177.485752	170.882318	166.251690	167.623329	173.472692	178.525731	180.538858	176.220613	176.237288	179.006796	180.108562	180.779522	176.724556	171.787020	170.025553	169.185680	172.096346	177.851526	180.357268	178.321825	174.657772	174.007757	172.341287	171.477698	172.830933	177.230196	179.114168	180.237543	182.126837	185.473748	187.355715	188.719068	185.693742	183.209420	180.242811	176.969512	176.077496	176.801974	178.779228	180.907425	180.156326	178.797947	175.253971	179.536251	182.324491	187.515300	190.555626	196.221587	193.960151	185.649892	181.926775	180.725020	176.530814	178.213204	180.764413	187.655159	187.905473	185.694564	185.338712	189.034247	191.290967	192.275867	194.839071	195.553846	194.486716	194.945596	193.603523	195.390550	199.189106	204.482312	209.267230	209.550105	210.560500	207.411498	203.142799	199.075466	196.680922	194.738441	196.486106	197.140629	200.170400	201.777219	201.285965	205.017218	204.146951	205.054174	203.842722	204.251804	203.036087	201.676917	201.089585	202.494701	201.120548	201.306701	197.115640	198.055608	198.493800	199.996515	201.162535	203.478410	205.106340	204.827042	206.843746	207.410529	207.518590	206.528976	206.918994	209.040000	213.663937	217.189223	217.149283	217.948599	215.831364	214.570771	216.806611	219.118703	220.782575	220.268687	218.540908	217.724919	215.603675	217.786787	218.664276	217.678536	219.292664	220.904342	224.762540	230.551828	235.369214	233.318199	230.270303	229.275563	230.614279	235.255666	234.988208	234.908631	236.307529	236.732731	236.462877	236.677816	239.359454	240.071770	241.272922	243.211936	243.494565	246.103806	249.522257	248.606278	246.023572	245.589171	245.632019	248.778640	249.556672	251.195288	251.131284	248.526575	250.930974	248.400711	249.824110	249.994588	250.456197	256.386235	257.631032	260.551459	261.407676	260.696375	257.874356	256.235047	253.972801	258.606455	264.770719	264.453654	265.004162	265.146667	269.651033	269.644868	271.502752	272.680633	273.934506	275.593875	277.323762	276.724173	276.157818	273.583327	272.427703	269.335043	272.430210	273.046662	273.194444	271.995668	272.227419	273.821642	276.600008	277.288899	274.396520	272.609261	273.805532	279.312972	282.133048	285.924023	290.180289	288.482229	285.788361	286.552466	284.801158	285.554555	280.877895	278.572699	276.937679	278.679271	280.790732	285.092764	282.421040	283.128528	283.434677	282.705248	281.398374	282.054512	277.532737	277.913221	276.236383	276.427727	269.999163	270.801539	270.999953	275.251224	280.776822	283.761901	283.593424	277.850033	275.485842	274.265863	274.162094	274.117121	276.567663	274.967342	276.547841	277.022529	274.157293	273.061453	273.517022	272.802986	271.435194	269.138775	270.251063	273.512814	275.762691	278.574923	282.625199	283.032301	281.418536	280.796120	280.473112	277.166240	275.184039	274.940917	279.657853	286.830888	288.776777	289.140258	285.060539	280.394563	278.237725	276.880239	278.099152	282.481187	286.332253	287.710112	288.155848	284.949865	281.897111	280.220457	277.150486	274.828149	275.516655	279.017592	280.378507	282.998967	284.328815	284.163459	286.833281	287.833897	286.378687	283.733486	282.081474	281.253444	279.569426	277.621183	275.400197	277.560399	279.170956	279.891212	282.043071	282.897696	283.611208	281.648339	278.665348	275.201267	274.627486	275.456986	281.826503	287.685511	291.721417	289.620028	291.342678	292.149867	290.014048	288.241625	287.558394	286.514599	285.997392	287.641214	288.174673	287.017896	288.820331	287.964121	287.316152	285.086867	282.319363	281.940606	283.304564	286.512796	288.585229	291.061337	292.606137	291.060786	292.157939	294.381843	293.426971	294.031810	297.130046	295.554756	293.229240	290.521101	292.456369	292.706355	293.733844	292.307748	293.128729	293.725259	296.978158	297.948317	299.908763	298.124367	296.758681	294.217456	296.450252	296.251806	294.459356	292.428590	286.343199	282.068162	280.762531	276.803774	276.409635	282.519914	287.266704	285.985641	281.596828	276.918589	275.768605	277.751701	279.278577	279.651504	279.569761	279.264526	281.563900	280.790498	277.761265	277.959097	276.629917	277.286614	277.790069	276.774334	275.573548	276.831919	280.511424	279.208652	278.043550	276.273483	279.043121	280.083120	280.938307	281.937501	279.466933	280.811995	280.846633	278.561218	277.362230	279.951738	280.658167	281.243275	278.500443	276.792636	277.335584	280.666570	283.969383	289.680578	287.159199	282.764995	278.343959	273.726150	276.969909	284.008962	290.226057	295.363146	296.142273	295.066303	292.266670	292.329316	297.198626	302.541556	300.523880	298.487346	297.053650	306.464300	313.209958	311.575246	301.471144	291.963839	284.890454	283.542226	287.734879	295.158124	300.430863	298.356113	295.879225	297.976244	300.654842	295.467386	289.824851	285.187926	283.136621	285.184053	287.675171	292.104287	295.370037	293.884209	293.446027	305.090018	307.893022	309.556700	306.903311	302.387339	299.208609	304.344954	311.172779	310.382214	309.351140	303.249591	301.753374	305.353127	315.790670	320.887618	319.161090	317.301936	311.618879	305.845790	311.350366	316.703756	313.335368	307.063500	306.013436	310.376801	313.839427	316.617792	320.858882	318.704372	317.341996	319.399855	323.471603	325.426712	319.081921	315.228373	314.885521	314.906619	319.897524	320.935291	320.837533	314.357967	307.454455	304.229798	309.699012	306.846064	311.141302	307.879228	306.833387	306.698822	308.646022	310.539252	315.674041	320.139737	316.161533	311.052000	311.697110	312.771060	311.731314	313.855460	316.610623	310.963352	309.237238	308.941991	311.340781	311.874244	315.904266	317.134507	315.644908	310.840255	309.256940	307.957434	306.646514	307.764927	306.166769	307.367616	307.323766	310.481778	313.003202	318.871896	317.367915	313.207501	309.987486	309.138821	305.973111	304.469726	305.575962	310.569042	310.436195	305.840031	305.739859	301.183743	296.995747	297.227104	299.314170	296.704083	291.688850	288.462009	287.464911	296.153855	297.179112	294.320874	295.574014	290.308207	282.429143	286.880278	286.160993	288.111603	288.032966	291.099724	293.416423	294.694120	294.502386	294.064118	288.864383	287.415894	288.707286	288.922581	290.791660	286.845046	281.834863	281.250569	280.880864	282.768752	288.395138	291.534642	290.465576	289.987741	284.702991	281.324453	280.685129	279.769919	278.923932	281.743493	280.926679	283.933490	285.627010	285.122574	287.588665	286.511188	283.944986	283.107441	280.293319	283.311247	283.321809	278.270821	274.258993	271.482247	271.821679	273.574143	273.705705	273.880296	274.758128	276.864389	280.337556	285.162903	287.156137	286.986359	285.547438	283.240695	283.066384	283.489678	283.592234	284.423002	287.861933	293.614099	293.659260	294.657523	295.282249	297.869686	297.203998	295.153596	295.962927	294.146825	291.820088	293.736683	297.338193	299.943962	303.099215	304.527981	305.047630	304.141219	304.573717	304.907269	305.290741	308.815423	312.478755	312.687445	312.712617	311.381071	309.633637	308.917821	310.036702	311.605424	312.141183	314.179901	315.701241	319.052184	324.000880	326.747606	326.247926	322.639277	320.921775	324.093494	324.341716	325.451335	326.610317	326.107430	327.094596	328.396214	329.624652	327.217104	325.666422	327.115449	328.155512	330.308644	333.755152	338.932057	341.361032	338.665330	337.665217	339.911548	341.927542	344.388743	347.999081	347.587910	342.825557	341.630381	342.401274	340.432346	337.320908	332.709331	334.418609	335.164244	339.006909	338.069583	336.466824	333.452650	330.521416	333.561197	335.190086	341.205825	344.389577	349.211219	347.649843	347.076793	347.772520	345.335179	346.089800	348.832947	350.172382	347.981427	347.046836	341.618370	337.634747	337.052318	337.273364	336.473991	334.882126	338.391716	341.362444	342.841677	341.611690	339.087161	331.836386	325.876757	320.187238	321.696861	321.803001	321.572957	323.919582	326.525695	327.806731	328.640427	326.102488	327.286322	325.326956	324.736477	323.193142	322.856689	324.639668	326.353598	323.864744	318.541395	315.253565	311.793554	311.994595	310.246518	310.894422	314.802310	316.674445	320.509895	321.763694	317.788038	316.465428	315.347550	316.946221	315.411375	310.361623	306.418855	306.466611	301.759643	299.846168	300.247585	301.941587	299.867528	300.364103	298.467500	297.077157	296.745122	297.120717	296.244725	294.291117	294.593524	293.914848	295.607458	294.465045	292.000158	294.887560	294.339833	291.287800	289.310767	286.119129	284.401836	279.936867	279.253342	276.405935	277.753441	279.768160	283.140621	285.183844	283.801743	284.475342	283.209853	281.534928	283.544629	283.514302	281.468642	279.574417	278.249804	280.219688	280.623139	280.034066	280.318376	280.492621	280.670898	281.186347	278.602332	276.830749	274.155663	274.435871	276.771947	278.623436	280.183462	279.576899	279.159981	278.227192	276.109439	273.211245	271.227048	272.201563	272.813859	273.188686	276.067407	277.391639	278.592530	277.024582	275.925620	274.008929	273.293722	272.984050	270.842075	271.928848	270.229136	268.472068	268.705019	270.522726	273.502478	274.985110	278.099165	279.692658	278.173558	275.790502	273.994887	272.802763	272.826939	275.008472	273.993437	273.067085	272.624494	273.147819	275.152633	277.472587	279.274400	282.271328	281.711156	280.215731	278.849007	276.358310	274.210895	273.374104	275.803536	278.007323	277.649964	282.248143	283.827115	285.173823	287.733913	283.907408	285.680465	286.757308	285.787250	284.253402	282.358831	280.481783	277.272594	276.024674	275.324015	273.896164	272.466837	272.444177	270.434961	271.831960	274.492544	277.456489	276.139942	276.950730	273.689616	273.235846	273.322572	271.485577	270.713434	265.612962	262.434474	263.567766	264.927808	269.053883	273.685816	273.589334	270.854781	265.277443	263.566272	265.390325	271.301300	275.039437	275.820358	273.781716	272.136716	272.556393	271.714356	267.274217	266.522112	264.159359	262.477011	262.878062	264.750386	267.876082	270.393720	273.550782	272.824407	272.187824	271.137730	268.506535	267.612966	265.519845	265.547804	266.803459	266.732395	267.213158	267.866534	269.370175	268.718438	267.689976	268.241856	266.659528	267.684925	269.352206	267.486525	267.165043	267.483352	266.150733	269.839449	271.505306	270.100665	267.867695	266.418448	263.775238	263.170087	264.508321	267.908784	269.548862	268.102396	266.970244	267.567786	268.779108	267.078142	267.452122	269.348631	272.075357	273.639914	271.129489	266.952292	263.955158	267.429359	270.037264	268.498408	266.678383	266.246427	265.790333	265.718293	264.529630	261.413058	257.057196	254.738019	255.443029	256.474177	257.904094	257.529364	257.594716	257.670718	256.629670	254.508103	255.782299	258.344386	261.587260	261.879116	263.649614	265.017856	264.599950	267.602662	265.850858	265.099473	262.845806	261.702815	258.508686	260.440289	261.526321	264.891854	265.123596	266.335488	268.618239	268.279988	266.129136	258.611763	256.143498	253.138122	254.759679	256.801365	254.614055	255.944977	258.348950	261.092767	263.967723	263.220851	259.909778	259.543252	259.071038	258.434878	256.556242	255.431718	257.546378	262.112760	263.195336	262.904409	259.675263	258.236433	257.916905	254.519961	254.715069	256.766817	256.083247	254.798702	251.626171	247.566249	246.660537	244.682770	244.135274	242.455700	240.240249	237.380838	234.626616	232.439031	229.405944	228.466248	230.259348	233.168502	234.718394	232.567022	232.588056	232.269697	229.257912	225.134244	224.012240	225.450845	226.688750	228.613602	229.664788	225.720106	223.339923	217.619963	214.808865	213.201637	211.138425	212.009407	211.175019	209.319276	207.888244	207.542966	205.885078	206.495939	208.575394	206.156920	204.650709	202.407106	200.746766	198.296577	196.619300	196.573039	194.724585	195.178495	194.280908	192.891894	191.549171	192.540810	194.115593	193.217964	193.722600	192.314973	192.139859	191.278227	190.025252	189.658288	188.069009	187.273142	185.038687	182.411213	179.508494	179.472229	180.737310	183.961245	186.775905	188.167056	184.571599	180.081469	180.464266	181.597864	180.729945	183.243412	180.874946	179.455784	180.403483	179.819504	178.580266	178.814480	178.819925	177.515807	177.411022	179.257965	177.883291	175.220409	173.468629	171.597696	172.689938	176.064584	174.768046	172.111534	170.670100	171.789387	171.141353	167.983963	165.686383	167.710442	167.721081	167.723854	167.801222	170.390079	167.174077	164.490197	163.763999	162.171783	162.280545	164.730163	167.208210	166.689408	166.981563	169.216576	173.236730	173.446556	171.995348	174.037577	173.476042	171.408670	168.397045	164.346308	162.825430	163.896093	163.940522	164.394063	165.053013	165.771458	166.960255	167.422331	169.545202	169.017098	161.898300	157.895674	157.237089	158.766008	161.723110	161.672593	164.236647	164.761488	161.785617	157.813585	164.983043	160.944539	158.740082	157.970113	158.870637	160.382891	159.312178	155.145620	154.953180	154.644568	156.534156	157.538516	156.461198	154.072230	153.315704	151.442624	149.417617	149.086729	148.529495	148.325463	148.298518	146.638273	148.885749	149.697204	150.987701	152.628693	153.911015	154.962082	155.152884	154.699592	152.269240	148.626332	149.036845	150.165042	153.961312	156.511358	154.609210	150.444600	143.483750	141.400219	144.400208	147.598693	148.027570	149.034975	149.194233	151.861569	152.976932	155.268085	152.436204	151.350924	152.669173	152.534366	150.601200	150.647205	151.767505	153.832633	153.093102	154.824340	153.554798	150.597743	146.964074	146.222284	148.611007	149.481816	148.456995	148.844274	150.969644	152.627377	152.627409	150.419195	150.710077	151.111918	149.765627	149.149453	148.229439	148.883954	149.970182	148.068279	148.552944	149.316843	150.723152	150.316763	151.160369	152.362731	151.145747	149.706600	150.359851	150.892622	146.897464	146.737699	144.140664	142.850417	144.716315	146.485163	149.000367	149.393982	148.064773	146.673205	146.017928	148.662090	146.711913	145.138501	142.938546	142.040608	143.520274	144.670045	144.729492	146.936535	148.585585	147.300563	145.768340	143.070464	145.377731	146.764691	144.681661	144.162365	144.123678	143.105075	143.747831	144.891964	143.647904	140.790316	138.130360	140.312097	140.728757	141.513400	140.516772	139.255058	139.780586	139.619359	141.970663	141.261446	139.138785	138.530784	137.048017	135.871060	134.088263	132.864404	129.653241	131.845168	131.240668	131.033491	132.492970	135.421891	133.088120	129.564884	129.562101	132.683295	130.214480	127.897712	128.162506	131.360625	130.289384	128.603171	128.635242	133.296619	133.305651	129.121068	125.105181	123.401866	124.710219	125.933450	128.083871	129.880943	128.410433	127.707428	125.627169	122.475309	123.920225	124.709533	119.210083	120.223198	122.192074	117.065606	120.394614	122.290715	122.252327	117.298567	117.932017	117.031529	116.227471	114.064030	116.279284	121.199928	123.723067	118.902917	116.881802	115.377296	110.970893	110.477595	115.292890	117.838167	120.022123	121.349271	117.101146	116.591279	118.160204	114.605853	114.234457	115.277213	118.519482	121.434204	120.236289	123.246990	125.392202	126.546585	123.710943	116.772710	120.208582	118.227857	112.557629	110.728315	120.093448	121.264050	118.341872	117.330391	110.364678	109.450875	111.808729	112.270077	114.749189	108.974547	104.727694	106.052406	111.588836	114.136934	111.994948	110.478529	108.670984	108.061343	109.820857	113.100271	111.725402	111.161879	111.193537	109.011038	106.227397	111.679354	113.725272	111.037228	106.625920	105.505426	103.342123	105.445275	110.189716	100.401869	95.683764	94.905412	94.520963	100.383194	104.916179	107.482683	106.221052	100.082070	105.415951	103.981217	103.127502	99.387166	94.307788	93.180494	104.091512	104.297488	100.132200	95.343330	90.002604	91.283836	88.631500	93.504254	86.281055	92.053975	90.085794	80.504004	85.910483	84.303152	80.357762	81.332904	79.219265	78.690915	74.839383	75.558938	82.926808	79.183297	77.541575	73.380446	77.226569	73.667487	68.616081	69.685679	66.936989	67.012885	61.737672	65.943629	68.853579	67.285723	62.375641	60.604261	64.478147	62.569740	67.402717	59.506996	61.775371	55.632684	58.329413	61.632897	62.878098	58.354955	55.723586	57.962153	56.968130	54.818617	54.189215	57.350802	55.395319	53.989551	53.121039	56.078317	60.196718	62.489159	61.400519	64.673933	65.497646	70.216839	62.882546	57.628867	58.545520	53.678457	35.523251	21.829646	15.033185	8.055158	5.306413	1.935811	1.194095	0.576219	0.866310	0.825473	0.843168	0.625283	1.159636	0.594908	0.439821	NaN	NaN	NaN	NaN	NaN	NaN	NaN	NaN	NaN	NaN	NaN	NaN	NaN	NaN	NaN	NaN	NaN	NaN	NaN	NaN	NaN	NaN	NaN	NaN	NaN	NaN	NaN	NaN	NaN	NaN	NaN	NaN	NaN	NaN	NaN	NaN	NaN	NaN	NaN	NaN	NaN	NaN	NaN	NaN	NaN	NaN	NaN	NaN	NaN	NaN	NaN	NaN	NaN	NaN	NaN	NaN	NaN	NaN	NaN	NaN	NaN	NaN	NaN	NaN	NaN	NaN	NaN	NaN	NaN	NaN	NaN	NaN	NaN	NaN	NaN	NaN	NaN	NaN	NaN	NaN	NaN	NaN	NaN	NaN	NaN	NaN	NaN	NaN	NaN	NaN	NaN	NaN	NaN	NaN	NaN	NaN	NaN	NaN	NaN	NaN	NaN	NaN	NaN	NaN	NaN	NaN	NaN	NaN	NaN	NaN	NaN	NaN	NaN	NaN	NaN	NaN	NaN	NaN	NaN	NaN	NaN	NaN	NaN	NaN	NaN	NaN	NaN	NaN	NaN	NaN	NaN	NaN	NaN	NaN	NaN	NaN	NaN	NaN	NaN	NaN	NaN	NaN	NaN	NaN	NaN	NaN	NaN	NaN	NaN	NaN	NaN	NaN	NaN	NaN	NaN	NaN	NaN	NaN	NaN	NaN	NaN	NaN	NaN	NaN	NaN	NaN	NaN	NaN	NaN	NaN	NaN	NaN	NaN	NaN	NaN	NaN	NaN	NaN	NaN	NaN	NaN	NaN	NaN	NaN	NaN	NaN	NaN	NaN	NaN	NaN	NaN	NaN	NaN	NaN	NaN	NaN	NaN	NaN	NaN	NaN	NaN	NaN	NaN	NaN	NaN	NaN	NaN	NaN	NaN	NaN	NaN	NaN	NaN	NaN	NaN	NaN	NaN	NaN	NaN	NaN	NaN	NaN	NaN	NaN	NaN	NaN	NaN	NaN	NaN	NaN	NaN	NaN	NaN	NaN	NaN	NaN	NaN	NaN	NaN	NaN	NaN	NaN	NaN	NaN	NaN	NaN	NaN	NaN	NaN	NaN	NaN	NaN	NaN	NaN	NaN	NaN	NaN	NaN	NaN	NaN	NaN	NaN	NaN	NaN	NaN	NaN	NaN	NaN	NaN	NaN	NaN	NaN	NaN	NaN	NaN	NaN	NaN	NaN	NaN	NaN	NaN	NaN	NaN	NaN	NaN	NaN	NaN	NaN	NaN	NaN	NaN	NaN	NaN	NaN	NaN	NaN	NaN	NaN	NaN	NaN	NaN	NaN	NaN	NaN	NaN	NaN	NaN	NaN	NaN	NaN	NaN	NaN	NaN	NaN	NaN	NaN	NaN	NaN	NaN	NaN	NaN	NaN	NaN	NaN	NaN	NaN	NaN	NaN	NaN	NaN	NaN	NaN	NaN	NaN	NaN	NaN	NaN	NaN	NaN	NaN	NaN	NaN	NaN	NaN	NaN	NaN	NaN	NaN	NaN	NaN	NaN	NaN	NaN	NaN	NaN	NaN	NaN	NaN	NaN	NaN	NaN	NaN	NaN	NaN	NaN	NaN	NaN	NaN	NaN	NaN	NaN	NaN	NaN	NaN	NaN	NaN	NaN	NaN	NaN	NaN	NaN	NaN	NaN	NaN	NaN	NaN	NaN	NaN	NaN	NaN	NaN	NaN	NaN	NaN	NaN	NaN	NaN	NaN	NaN	NaN	NaN	NaN	NaN	NaN	NaN	NaN	NaN	NaN	NaN	NaN	NaN	NaN	NaN	NaN	NaN	NaN	NaN	NaN	NaN	NaN	NaN	NaN	NaN	NaN	NaN	NaN	NaN	NaN	NaN	NaN	NaN	NaN	NaN	NaN	NaN	NaN	NaN	NaN	NaN	NaN	NaN	NaN	NaN	NaN	NaN	NaN	NaN	NaN	NaN	NaN	NaN	NaN	NaN	NaN	NaN	NaN	NaN	NaN	NaN	NaN	NaN	NaN	NaN	NaN	NaN	NaN	NaN	NaN	NaN	NaN	NaN	NaN	NaN	NaN	NaN	NaN	NaN	NaN	NaN	NaN	NaN	NaN	NaN	NaN	NaN	NaN	NaN	NaN	NaN	NaN	NaN	NaN	NaN	NaN	NaN	NaN	NaN	NaN	NaN	NaN	NaN	NaN	NaN	NaN	NaN	NaN	NaN	NaN	NaN	NaN	NaN	NaN	NaN	NaN	NaN	NaN	NaN	NaN	NaN	NaN	NaN	NaN	NaN	NaN	NaN	NaN	NaN	NaN	NaN	NaN	NaN	NaN	NaN	NaN	NaN	NaN	NaN	NaN	NaN	NaN	NaN	NaN	NaN	NaN	NaN	NaN	NaN	NaN	NaN	NaN	NaN	NaN	NaN	NaN	NaN	NaN	NaN	NaN	NaN	NaN	NaN	NaN	NaN	NaN	NaN	NaN	NaN	NaN	NaN	NaN	NaN	NaN	NaN	NaN	NaN	NaN	NaN	NaN	NaN	NaN	NaN	NaN	NaN	NaN	NaN	NaN	NaN	NaN	NaN	NaN	NaN	NaN	NaN	NaN	NaN	NaN	NaN	NaN	NaN	NaN	NaN	NaN	NaN	NaN	NaN	NaN	NaN	NaN	NaN	NaN	NaN	NaN	NaN	NaN	NaN	NaN	NaN	NaN	NaN	NaN	NaN	NaN	NaN	NaN	NaN	NaN	NaN	NaN	NaN	NaN	NaN	NaN	NaN	NaN	NaN	NaN	NaN	NaN	NaN	NaN	NaN	NaN	NaN	NaN	NaN	NaN	NaN	NaN	NaN	NaN	NaN	NaN	NaN	NaN	NaN	NaN	NaN	NaN	NaN	NaN	NaN	NaN	NaN	NaN	NaN	NaN	NaN	NaN	NaN	NaN	NaN	NaN	NaN	NaN	NaN	NaN	NaN	NaN	NaN	NaN	NaN	NaN	NaN	NaN	NaN	NaN	NaN	NaN	NaN	NaN	NaN	NaN	NaN	NaN	NaN	NaN	NaN	NaN	NaN	NaN	NaN	NaN	NaN	NaN	NaN	NaN	NaN	NaN	NaN	NaN	NaN	NaN	NaN	NaN	NaN	NaN	NaN	NaN	NaN	NaN	NaN	NaN	NaN	NaN	NaN	NaN	NaN	NaN	NaN	NaN	NaN	NaN	NaN	NaN	NaN	NaN	NaN	NaN	NaN	NaN	NaN	NaN	NaN	NaN	NaN	NaN	NaN	NaN	NaN	NaN	NaN	NaN	NaN	NaN	NaN	NaN	NaN	NaN	NaN	NaN	NaN	NaN	NaN	NaN	NaN	NaN	NaN	NaN	NaN	NaN	NaN	NaN	NaN	NaN	NaN	NaN	NaN	NaN	NaN	NaN	NaN	NaN	NaN	NaN	NaN	NaN	NaN	NaN	NaN	NaN	NaN	NaN	NaN	NaN	NaN	NaN	NaN	NaN	NaN	NaN	NaN	NaN	NaN	NaN	NaN	NaN	NaN	NaN	NaN	NaN	NaN	NaN	NaN	NaN	NaN	NaN	NaN	NaN	NaN	NaN	NaN	NaN	NaN	NaN	NaN	NaN	NaN	NaN	NaN	NaN	NaN	NaN	NaN	NaN	NaN	NaN	NaN	NaN	NaN	NaN	NaN	NaN	NaN	NaN	NaN	NaN	NaN	NaN	NaN	NaN	NaN	NaN	NaN	NaN	NaN	NaN	NaN	NaN	NaN	NaN	NaN	NaN	NaN	NaN	NaN	NaN	NaN	NaN	NaN	NaN	NaN	NaN	NaN	NaN	NaN	NaN	NaN	NaN	NaN	NaN	NaN	NaN	NaN	NaN	NaN	NaN	NaN	NaN	NaN	NaN	NaN	NaN	NaN	NaN	NaN	NaN	NaN	NaN	NaN	NaN	NaN	NaN	NaN	NaN	NaN	NaN	NaN	NaN	NaN	NaN	NaN	NaN	NaN	NaN	NaN	NaN	NaN	NaN	NaN	NaN	NaN	NaN	NaN	NaN	NaN	NaN	NaN	NaN	NaN	NaN	NaN	NaN	NaN	NaN	NaN	NaN	NaN	NaN	NaN	NaN	NaN	NaN	NaN	NaN	NaN	NaN	NaN	NaN	NaN	NaN	NaN	NaN	NaN	NaN	NaN	NaN	NaN	NaN	NaN	NaN	NaN	NaN	NaN	NaN	NaN	NaN	NaN	NaN	NaN	NaN	NaN	NaN	NaN	NaN	NaN	NaN	NaN	NaN	NaN	NaN	NaN	NaN	NaN	NaN	NaN	NaN	NaN	NaN	NaN	NaN	NaN	NaN	NaN	NaN	NaN	NaN	NaN	NaN	NaN	NaN	NaN	NaN	NaN	NaN	NaN	NaN	NaN	NaN	NaN	NaN	NaN	NaN	NaN	NaN	NaN	NaN	NaN	NaN	NaN	NaN	NaN	NaN	NaN	NaN	NaN	NaN	NaN	NaN	NaN	NaN	NaN	NaN	NaN	NaN	NaN	NaN	NaN	NaN	NaN	NaN	NaN	NaN	NaN	NaN	NaN	NaN	NaN	NaN	NaN	NaN	NaN	NaN	NaN	NaN	NaN	NaN	NaN	NaN	NaN	NaN	NaN	NaN	NaN	NaN	NaN	NaN	NaN	NaN	NaN	NaN	NaN	NaN	NaN	NaN	NaN	NaN	NaN	NaN	NaN	NaN	NaN	NaN	NaN	NaN	NaN	NaN	NaN	NaN	NaN	NaN	NaN	NaN	NaN	NaN	NaN	NaN	NaN	NaN	NaN	NaN	NaN	NaN	NaN	NaN	NaN	NaN	NaN	NaN	NaN	NaN	NaN	NaN	NaN	NaN	NaN	NaN	NaN	NaN	NaN	NaN	NaN	NaN	NaN	NaN	NaN	NaN	NaN	NaN	NaN	NaN	NaN	NaN	NaN	NaN	NaN	NaN	NaN	NaN	NaN	NaN	NaN	NaN	NaN	NaN	NaN	NaN	NaN	NaN	NaN	NaN	NaN	NaN	NaN	NaN	NaN	NaN	NaN	NaN	NaN	NaN	NaN	NaN	NaN	NaN	NaN	NaN	NaN	NaN	NaN	NaN	NaN	NaN	NaN	NaN	NaN	NaN	NaN	NaN	NaN	NaN	NaN	NaN	NaN	NaN	NaN	NaN	NaN	NaN	NaN	NaN	NaN	NaN	NaN	NaN	NaN	NaN	NaN	NaN	NaN	NaN	NaN	NaN	NaN	NaN	NaN	NaN	NaN	NaN	NaN	NaN	NaN	NaN	NaN	NaN	NaN	NaN	NaN	NaN	NaN	NaN	NaN	NaN	NaN	NaN	NaN	NaN	NaN	NaN	NaN	NaN	NaN	NaN	NaN	NaN	NaN	NaN	NaN	NaN	NaN	NaN	NaN	NaN	NaN	NaN	NaN	NaN	NaN	NaN	NaN	NaN	NaN	NaN	NaN	NaN	NaN	NaN	NaN	NaN	NaN	NaN	NaN	NaN	NaN	NaN	NaN	NaN	NaN	NaN	NaN	NaN	NaN	NaN	NaN	NaN	NaN	NaN	NaN	NaN	NaN	NaN	NaN	NaN	NaN	NaN	NaN	NaN	NaN	NaN	NaN	NaN	NaN	NaN	NaN	NaN	NaN	NaN	NaN	NaN	NaN	NaN	NaN	NaN	NaN	NaN	NaN	NaN	NaN	NaN	NaN	114.121188	111.031451	107.319422	111.773302	109.000011	107.019898	110.957098	118.632067	121.531974	116.094965	115.105458	117.811513	121.577198	118.051372	119.328822	122.588751	116.789820	116.566971	115.673261	116.092820	122.320064	128.329068	123.400636	121.352868	121.974509	121.714454	124.339827	130.769126	133.590712	127.472426	128.436771	132.874814	134.230449	134.891162	135.394488	136.053257	133.538375	127.698199	129.447046	132.702791	130.588871	131.147707	132.686633	139.052359	142.796665	143.749511	142.196488	138.649496	133.859735	139.519517	142.086533	145.511783	149.446958	148.388264	151.036235	151.113938	146.420213	148.330388	150.979275	144.110976	143.111024	149.771129	150.547324	149.710809	157.455970	164.078735	157.681729	155.575079	163.269822	161.692524	155.576800	159.086093	162.542860	158.215788	155.883897	157.285743	162.116545	162.005304	157.302999	153.226460	154.097739	159.606116	162.189579	157.743705	156.726103	157.686230	159.176404	157.884207	157.392173	160.805507	166.058482	171.093086	168.966157	165.905978	163.838466	165.996937	166.155479	164.783636	166.019915	164.020924	162.586889	162.522813	165.437935	168.455569	170.480523	172.311775	166.843267	166.317724	165.737374	168.339597	171.740401	168.084071	167.404375	167.000094	164.366237	167.853778	169.121025	171.587312	173.624439	175.172286	175.176784	174.741487	172.081879	169.507355	171.538887	171.923878	171.728041	172.671868	173.832205	177.805886	174.355797	171.035047	169.249538	168.569426	166.649517	164.952265	166.692580	169.046415	171.225098	173.275403	173.786408	169.693183	169.531872	169.577989	168.408280	166.223315	166.129881	167.205355	168.451036	169.117750	169.545128	169.562539	166.297472	163.930853	165.748811	166.348951	168.982631	168.338876	164.523552	162.819229	166.159214	170.147926	171.067807	167.841013	162.979641	164.005073	165.566211	167.239970	169.639651	173.183970	175.185750	174.506884	171.814936	168.933364	169.527667	171.223915	176.639674	177.893482	176.686019	176.772049	177.563171	175.590960	175.308534	177.021724	176.954013	174.824895	175.903586	178.222597	181.213326	178.445633	175.906195	178.592179	179.810230	178.256270	177.555841	179.784805	180.352733	178.299111	181.522355	185.297207	185.064148	184.193480	183.245828	179.465848	181.922589	188.247816	187.470880	186.395446	188.404238	191.374290	193.298894	195.896472	197.318788	199.327599	197.781514	195.577842	194.950608	195.492896	195.158685	195.889194	195.936125	197.449119	200.773980	203.001118	204.441640	201.412838	197.707812	199.109766	196.655423	198.810038	199.256032	198.071266	197.136661	197.686394	197.090152	196.968762	197.525662	197.696292	196.565447	195.776729	193.759893	196.553208	201.625178	201.648856	200.647034	202.451816	203.155219	204.281204	203.603545	205.145862	202.534132	201.743241	202.059445	203.568274	205.271235	204.651318	204.084311	204.458775	206.715786	207.194954	207.359784	210.171320	211.259824	211.114779	212.390581	214.531286	214.773370	215.963576	213.317655	213.554312	215.739804	221.101169	225.970987	226.714266	229.733496	231.534422	233.966694	231.671423	231.297348	231.077791	229.991037	228.757258	229.524018	231.694491	234.721290	233.622209	233.359644	232.886548	234.212933	239.922888	244.352444	246.327382	245.233445	246.285254	246.336276	248.862955	250.736318	248.933560	249.315102	251.329537	248.341288	246.797107	244.169604	246.363919	248.460510	251.541534	254.127877	255.663504	258.733428	259.487193	259.865724	259.268187	260.645286	263.083161	264.179064	263.887947	261.911597	260.368468	258.242609	262.746586	266.301457	268.081113	271.586626	270.554801	272.203843	272.198711	268.340822	267.298849	266.109931	265.482056	263.776073	265.558545	268.897609	272.989860	272.515164	271.777197	273.453082	273.906557	275.766581	277.490867	272.886279	272.045735	268.685740	269.221248	269.015788	268.913563	272.641768	274.740387	274.848362	273.719338	273.130433	276.319708	279.233768	275.042889	271.808116	276.047483	275.448314	277.567917	276.142135	275.502031	276.226334	279.500610	285.639403	288.563107	284.274238	277.958558	279.353838	281.589762	282.238581	284.331359	281.591581	279.221318	278.184954	280.032473	282.406443	280.753311	279.707179	274.864751	273.804164	273.120555	275.208077	274.302247	272.346306	273.683286	274.902212	279.364221	281.462112	280.931323	277.715457	275.778396	274.700489	274.330502	276.727816	278.737096	281.647895	284.317936	284.127884	285.175592	284.026604	279.489272	275.428729	273.497280	275.699349	279.218638	282.671580	282.860975	281.792065	280.910593	280.942433	281.541735	280.457196	282.382150	283.771003	285.467399	283.995427	280.621106	280.036959	279.221568	279.114165	277.183731	277.443918	277.546131	277.636758	276.067498	279.020723	280.149353	279.640246	277.351344	276.964924	278.066499	277.506426	276.540307	276.915828	280.377438	281.988759	283.791334	284.904258	286.477511	288.379619	293.267838	292.679410	289.704111	287.999887	282.402940	276.082641	274.174006	275.056723	275.873384	276.871679	277.805670	280.651051	283.985642	282.448597	279.514666	278.645923	277.940823	280.565957	283.641497	286.088821	285.770318	282.170649	278.173724	279.180080	277.123584	277.746182	279.688337	281.664210	281.679693	282.762643	284.048442	284.740565	286.864109	290.940700	291.078255	293.189111	294.041959	288.896854	289.707228	290.268199	286.729026	285.187301	283.190832	280.103900	278.000492	279.684624	284.450105	288.056144	290.046563	292.840696	292.438247	290.080839	289.733287	291.005584	291.541384	288.704484	285.260416	282.890113	283.970009	283.568245	285.536463	287.624676	284.567878	282.741614	281.921755	278.480045	278.537883	273.198659	274.666457	278.710224	281.200963	279.936259	278.192046	275.991142	274.839957	275.479930	273.609195	277.710178	275.454167	275.535689	278.657008	279.267117	277.738163	277.687553	276.871977	275.349845	272.712322	272.040205	273.151684	271.044150	273.050291	274.664817	275.443265	276.215139	278.359631	277.048470	275.980111	278.434166	279.993175	281.153112	278.301605	275.337915	277.358030	282.697408	282.169543	282.653408	279.853092	276.701702	275.819378	275.160957	275.295455	280.878428	283.938272	285.577012	287.563209	290.397583	299.199991	298.467047	298.824821	292.307807	294.106958	291.060801	284.210894	284.126909	276.287633	273.312304	273.524079	284.944384	288.938174	292.076374	297.725082	301.289472	299.735477	297.214215	294.991329	293.914155	296.101439	306.059024	309.887884	309.213581	307.363896	301.503695	292.956127	283.175902	280.686248	286.722083	297.316216	302.113327	301.029044	298.739045	299.294111	305.436302	307.500104	307.198098	303.058586	298.427895	304.219564	307.747256	311.413830	303.657766	297.304443	295.678892	295.611484	291.170800	287.658755	294.702076	300.466801	303.804867	306.889689	304.416439	307.355471	307.229552	311.699504	316.777124	321.760667	325.940061	321.959125	320.410087	314.044115	311.985157	312.882409	315.488954	317.205772	319.733604	322.783874	322.910681	321.572517	319.153505	314.134138	310.292356	305.027292	304.226779	301.726460	307.156078	311.182339	312.470510	307.354403	307.479031	309.196995	302.315096	302.446710	309.980115	311.581667	313.578411	308.713918	307.939242	310.619189	312.068015	307.667781	304.286788	307.407748	304.871907	300.273801	300.407515	303.513555	302.666206	301.443170	304.258487	310.389561	310.620488	312.723652	307.244049	302.298698	295.933546	288.166908	292.374675	295.294299	297.959975	299.923779	302.313433	301.986286	294.327701	297.688266	295.578535	295.621712	300.006247	299.347738	296.563364	293.902237	294.407980	293.907308	293.360091	295.698442	291.214459	288.330958	293.365216	288.168117	286.551561	289.998349	292.451670	289.091619	291.882848	290.535225	287.155025	284.368119	284.741665	281.502686	277.368207	282.963460	283.776741	288.233785	292.511425	291.836498	291.012410	290.452554	289.528947	287.747855	284.310348	283.543984	281.527955	279.819600	277.538892	276.420625	279.889717	280.344204	282.514090	283.618035	282.707122	283.438448	282.985715	281.735116	280.576770	282.711854	284.923035	283.946074	280.058884	280.992536	282.636929	286.293027	284.231483	279.789514	275.480940	275.741451	276.473798	276.534735	279.538570	283.115158	284.474912	285.006921	284.002771	280.524775	276.869027	272.254837	273.603529	278.264151	282.908438	284.323714	283.803466	280.869850	280.982122	280.328009	281.387317	285.751555	288.043450	290.405620	290.156757	289.353335	290.724323	293.017000	294.277442	295.352134	295.536238	294.214945	291.874168	290.766507	292.875549	293.204409	295.229247	296.596425	297.941336	301.982390	303.399457	304.105574	304.304642	304.050989	303.523323	303.900358	306.141395	308.938297	311.512966	311.963363	311.948762	314.698386	315.614535	316.034241	316.954859	317.233385	317.228492	317.911061	319.901177	322.348381	324.952982	327.542737	327.267345	328.331366	329.353931	331.760475	332.636274	328.663679	325.954909	324.816328	322.466862	321.631583	326.400152	329.015511	328.871563	332.890624	335.980391	339.304043	337.484099	336.632344	334.154531	333.517750	334.423818	335.640435	336.386256	337.418659	336.926376	336.442870	335.424668	335.933546	335.468250	334.429226	333.886501	338.344869	347.167042	346.987775	342.424370	341.366665	341.340642	340.765036	338.584847	342.318479	340.750748	341.075710	341.814280	341.675006	341.729299	344.162849	348.696759	345.094144	337.315148	332.814863	336.437031	341.365439	340.389590	341.426315	337.095543	333.834405	335.611869	331.189797	326.402816	321.565895	316.062327	312.894602	312.460512	311.985789	312.020564	312.428217	312.770397	314.146326	314.077579	314.358335	314.438927	314.125350	313.245112	316.493050	315.851555	316.272382	312.114795	308.468795	309.548130	311.765029	314.137473	312.991323	313.973927	315.399171	311.994554	310.344833	307.894521	302.655158	299.015466	298.916748	300.212747	300.159981	304.064740	305.561541	303.893081	302.133777	304.290685	301.961990	296.852765	296.286342	293.321650	290.733576	290.970300	287.844847	289.112787	289.549303	289.402141	285.776926	284.049981	282.352735	282.911843	284.852083	286.657568	287.350443	286.719705	283.075964	279.889299	278.690190	278.235863	278.726908	280.568839	279.045558	277.134246	276.548997	273.459781	271.561792	271.557059	271.660581	272.519751	271.860846	271.499452	271.485661	271.858106	275.586046	276.944951	278.565524	279.287809	280.835942	280.910044	278.210555	276.624191	274.853308	273.411465	273.181016	271.241746	271.617714	270.655059	272.982280	275.827148	277.948222	276.688892	277.152812	275.481561	274.462078	274.278884	275.089923	272.717576	270.249008	271.097268	268.493259	272.787951	275.273845	274.357981	271.775580	270.834973	271.609627	273.499802	271.107585	270.116767	266.146151	265.866739	262.990864	261.771120	261.727478	263.855920	266.163278	267.851074	268.601391	269.676718	270.678502	268.112778	268.746680	270.307958	272.395827	270.254946	271.422777	273.830668	274.767048	274.837439	270.449853	270.001043	275.037626	270.996480	267.035495	268.686513	269.890738	271.521435	273.158882	274.411917	277.457065	281.862835	282.712486	283.466580	282.699411	280.360027	279.149323	275.181304	272.650203	275.195147	277.077204	276.883701	272.227422	268.004212	268.164593	270.018496	274.556267	276.977770	273.174830	270.358542	269.721585	273.066565	268.957934	266.001647	263.056919	264.670701	263.550072	266.118925	262.672527	260.478035	258.095063	258.687689	264.244647	267.355188	269.347820	270.776189	269.583361	269.482770	269.764503	269.399328	266.307140	261.277837	258.178284	259.464827	259.187875	261.122894	263.910755	267.181511	268.155368	267.178612	266.180855	266.152180	267.354839	266.065940	261.474667	259.393755	258.755563	258.774804	257.310013	255.948180	255.165629	256.745049	256.707558	257.541001	260.393151	262.913104	263.094023	264.118773	264.563844	263.475268	263.091383	264.744929	264.329073	262.544094	258.849605	255.708450	256.259993	259.559572	261.681452	260.607320	260.912305	259.857215	260.495703	263.343108	263.707178	264.670696	263.494988	260.459633	259.301199	260.670711	259.590098	258.762572	258.588943	259.491086	263.552217	265.213604	265.623810	264.959403	264.200537	263.846725	264.396653	262.826018	259.933611	257.645041	257.636122	259.637465	260.439253	259.283454	257.013821	257.533643	257.889013	258.964587	258.610167	259.471349	260.973501	262.672390	262.990169	262.326535	259.207955	259.907927	263.001300	266.595473	266.893681	265.665882	264.686213	263.334826	264.520886	263.281504	264.332601	265.627048	261.295990	261.137322	262.631156	260.684879	262.877337	261.966613	262.606882	262.862570	260.486884	257.731000	255.732042	256.086844	257.147700	258.575973	255.326218	252.162733	250.048423	246.292200	248.910618	247.594499	250.171468	252.687627	254.508414	258.258605	260.427968	261.566641	264.499689	261.523341	263.290835	260.197234	258.177156	253.773874	254.571394	252.872908	252.385825	251.225276	248.164790	246.051988	246.812197	246.970304	243.845221	243.820237	242.390589	241.521201	241.228150	237.355016	234.520947	230.216927	226.897985	225.744174	226.394139	224.166212	226.066425	225.649899	225.311029	225.930542	224.651113	223.278700	223.590588	222.100153	223.157856	222.633782	217.359482	212.027863	208.658113	208.225075	209.253406	210.663089	209.316552	208.147666	207.817879	206.609972	207.402038	206.596258	206.923336	207.876730	205.674518	201.754713	198.815880	199.663450	201.214053	200.307082	199.753314	197.246589	196.193773	192.691291	190.043666	189.826294	192.145828	191.150898	190.128086	189.861782	188.545495	185.819002	185.896390	183.560494	187.302464	189.694521	188.255797	186.697362	183.779388	182.897699	183.328695	182.790642	181.288130	180.981145	181.447235	178.995629	178.069857	178.559877	181.162323	181.659277	181.343568	180.011418	180.693187	177.946988	173.702877	173.309166	173.304535	173.354159	173.201338	174.262115	177.116378	178.910114	176.706240	172.637076	170.006958	169.181811	169.301328	169.148857	167.944052	170.217204	170.447418	174.352057	171.214477	170.131011	169.676017	166.772908	166.312786	167.828802	170.565870	171.545083	169.538625	169.690984	168.770359	165.152812	160.454611	159.089785	160.457239	162.576182	163.809297	163.595743	163.227428	163.908201	165.846190	169.697549	171.499298	170.035078	166.117323	163.418337	160.954415	160.062189	161.562243	167.488970	165.300580	164.664546	163.825365	163.644690	163.008230	164.375236	162.700823	161.505686	158.238714	157.769366	158.299924	154.233897	150.807430	154.004247	155.692239	155.012324	152.782747	154.528551	152.093125	153.271931	153.401074	155.304492	154.558430	153.411487	153.676661	153.515886	155.499174	155.751479	154.417788	156.469699	157.820351	157.165915	154.666500	154.412289	155.605015	158.187906	158.757198	158.095830	155.404708	152.995156	153.435242	156.782238	158.565785	155.933306	152.736536	150.788694	151.406893	150.620167	148.264385	145.469774	144.234900	145.860484	146.886700	148.620909	149.053665	149.644421	148.552505	147.169688	148.255442	149.875840	151.624629	148.169864	145.769782	146.652484	149.909666	153.338505	154.901415	153.430050	151.702172	147.781479	146.551036	147.202196	151.792516	153.298463	153.559620	151.006157	148.000630	144.994361	146.861724	149.633447	151.871789	151.381277	152.367579	150.752002	147.012764	145.650427	147.310004	150.853460	152.257165	150.637447	146.960453	146.309584	146.575473	147.681714	146.924709	144.740141	145.354472	146.098371	145.208109	144.415386	141.611686	142.347627	144.326989	143.904826	142.006143	141.097035	141.928669	142.824390	145.154838	144.716322	144.039642	145.218967	141.026692	145.439867	147.194743	151.799183	147.662380	147.087202	148.038734	143.607203	141.831775	142.687884	143.902447	143.753995	144.524348	143.454316	142.548614	141.618935	139.345906	141.949328	144.882151	145.817752	141.712584	135.844357	135.536646	137.833610	141.574737	142.571367	139.287917	138.064924	135.642599	134.149670	136.368708	138.099927	137.524085	140.004192	136.936243	137.982868	138.123345	136.513866	134.406227	134.474279	134.036116	133.277181	131.262755	134.417553	135.829671	132.636032	134.037899	134.069979	131.694685	128.084938	126.418424	130.924136	130.857557	130.359610	132.718425	134.729087	133.399905	126.764505	125.158099	125.733744	122.583629	123.609883	123.367802	124.838620	129.579149	127.567307	124.992896	126.020426	125.050039	123.433915	123.824916	125.167578	125.222362	123.834647	120.249927	121.302305	124.759481	123.706557	122.080289	122.068652	117.431136	108.007889	113.064504	119.447105	119.183424	117.776850	120.035356	115.753467	114.586798	117.429171	117.450281	117.630094	116.640947	117.196901	117.658449	114.143240	118.139149	121.245790	125.505996	125.874517	118.692325	113.469528	113.467916	113.602775	115.008467	118.971923	114.403509	109.282470	113.421727	117.813932	120.838050	120.319818	122.884536	122.381493	116.088040	112.947319	110.983360	113.719093	116.636653	109.896845	104.820407	114.465807	115.900289	113.661887	112.941919	109.868054	105.581801	102.615557	111.794820	112.079758	109.126834	107.230589	105.419558	107.232063	106.736951	105.334858	104.707877	108.670936	115.464780	113.397288	107.219738	105.843451	105.281869	106.695549	102.397710	97.425289	106.595909	104.343139	104.456165	102.230058	100.971085	103.994355	101.410165	104.948720	104.812886	97.334043	102.579215	103.053142	99.774397	101.793587	98.379307	88.733304	91.522697	95.825720	95.177664	92.094488	87.840890	85.469322	87.017656	86.211360	85.843909	92.228647	92.805065	83.318379	82.861346	85.297699	86.666758	84.345537	77.962807	80.818748	83.787489	76.009422	77.678320	77.706870	76.071231	74.290952	72.253041	69.005304	70.495331	72.150354	70.809750	65.367590	67.227856	67.660641	66.510674	58.084849	63.151827	63.090944	65.397212	64.451798	63.841433	64.193677	69.082729	60.261745	62.260053	63.145063	57.105591	57.969586	64.320807	61.098779	54.623526	57.757307	60.940285	52.990319	50.054941	53.149771	53.819217	52.577512	52.364135	53.376628	58.761029	59.542440	62.861290	60.449416	60.899063	67.720763	60.470858	61.160308	56.999418	48.815796	31.415944	20.615904	10.261486	5.118018	3.233099	1.644065	0.856990	1.051541	0.261799	0.900383	0.987706	0.629578	0.753958	0.562361	0.446675	NaN	NaN	NaN	NaN	NaN	NaN	NaN	NaN	NaN	NaN	NaN	NaN	NaN	NaN	NaN	NaN	NaN	NaN	NaN	NaN	NaN	NaN	NaN	NaN	NaN	NaN	NaN	NaN	NaN	NaN	NaN	NaN	NaN	NaN	NaN	NaN	NaN	NaN	NaN	NaN	NaN	NaN	NaN	NaN	NaN	NaN	NaN	NaN	NaN	NaN	NaN	NaN	NaN	NaN	NaN	NaN	NaN	NaN	NaN	NaN	NaN	NaN	NaN	NaN	NaN	NaN	NaN	NaN	NaN	NaN	NaN	NaN	NaN	NaN	NaN	NaN	NaN	NaN	NaN	NaN	NaN	NaN	NaN	NaN	NaN	NaN	NaN	NaN	NaN	NaN	NaN	NaN	NaN	NaN	NaN	NaN	NaN	NaN	NaN	NaN	NaN	NaN	NaN	NaN	NaN	NaN	NaN	NaN	NaN	NaN	NaN	NaN	NaN	NaN	NaN	NaN	NaN	NaN	NaN	NaN	NaN	NaN	NaN	NaN	NaN	NaN	NaN	NaN	NaN	NaN	NaN	NaN	NaN	NaN	NaN	NaN	NaN	NaN	NaN	NaN	NaN	NaN	NaN	NaN	NaN	NaN	NaN	NaN	NaN	NaN	NaN	NaN	NaN	NaN	NaN	NaN	NaN	NaN	NaN	NaN	NaN	NaN	NaN	NaN	NaN	NaN	NaN	NaN	NaN	NaN	NaN	NaN	NaN	NaN	NaN	NaN	NaN	NaN	NaN	NaN	NaN	NaN	NaN	NaN	NaN	NaN	NaN	NaN	NaN	NaN	NaN	NaN	NaN	NaN	NaN	NaN	NaN	NaN	NaN	NaN	NaN	NaN	NaN	NaN	NaN	NaN	NaN	NaN	NaN	NaN	NaN	NaN	NaN	NaN	NaN	NaN	NaN	NaN	NaN	NaN	NaN	NaN	NaN	NaN	NaN	NaN	NaN	NaN	NaN	NaN	NaN	NaN	NaN	NaN	NaN	NaN	NaN	NaN	NaN	NaN	NaN	NaN	NaN	NaN	NaN	NaN	NaN	NaN	NaN	NaN	NaN	NaN	NaN	NaN	NaN	NaN	NaN	NaN	NaN	NaN	NaN	NaN	NaN	NaN	NaN	NaN	NaN	NaN	NaN	NaN	NaN	NaN	NaN	NaN	NaN	NaN	NaN	NaN	NaN	NaN	NaN	NaN	NaN	NaN	NaN	NaN	NaN	NaN	NaN	NaN	NaN	NaN	NaN	NaN	NaN	NaN	NaN	NaN	NaN	NaN	NaN	NaN	NaN	NaN	NaN	NaN	NaN	NaN	NaN	NaN	NaN	NaN	NaN	NaN	NaN	NaN	NaN	NaN	NaN	NaN	NaN	NaN	NaN	NaN	NaN	NaN	NaN	NaN	NaN	NaN	NaN	NaN	NaN	NaN	NaN	NaN	NaN	NaN	NaN	NaN	NaN	NaN	NaN	NaN	NaN	NaN	NaN	NaN	NaN	NaN	NaN	NaN	NaN	NaN	NaN	NaN	NaN	NaN	NaN	NaN	NaN	NaN	NaN	NaN	NaN	NaN	NaN	NaN	NaN	NaN	NaN	NaN	NaN	NaN	NaN	NaN	NaN	NaN	NaN	NaN	NaN	NaN	NaN	NaN	NaN	NaN	NaN	NaN	NaN	NaN	NaN	NaN	NaN	NaN	NaN	NaN	NaN	NaN	NaN	NaN	NaN	NaN	NaN	NaN	NaN	NaN	NaN	NaN	NaN	NaN	NaN	NaN	NaN	NaN	NaN	NaN	NaN	NaN	NaN	NaN	NaN	NaN	NaN	NaN	NaN	NaN	NaN	NaN	NaN	NaN	NaN	NaN	NaN	NaN	NaN	NaN	NaN	NaN	NaN	NaN	NaN	NaN	NaN	NaN	NaN	NaN	NaN	NaN	NaN	NaN	NaN	NaN	NaN	NaN	NaN	NaN	NaN	NaN	NaN	NaN	NaN	NaN	NaN	NaN	NaN	NaN	NaN	NaN	NaN	NaN	NaN	NaN	NaN	NaN	NaN	NaN	NaN	NaN	NaN	NaN	NaN	NaN	NaN	NaN	NaN	NaN	NaN	NaN	NaN	NaN	NaN	NaN	NaN	NaN	NaN	NaN	NaN	NaN	NaN	NaN	NaN	NaN	NaN	NaN	NaN	NaN	NaN	NaN	NaN	NaN	NaN	NaN	NaN	NaN	NaN	NaN	NaN	NaN	NaN	NaN	NaN	NaN	NaN	NaN	NaN	NaN	NaN	NaN	NaN	NaN	NaN	NaN	NaN	NaN	NaN	NaN	NaN	NaN	NaN	NaN	NaN	NaN	NaN	NaN	NaN	NaN	NaN	NaN	NaN	NaN	NaN	NaN	NaN	NaN	NaN	NaN	NaN	NaN	NaN	NaN	NaN	NaN	NaN	NaN	NaN	NaN	NaN	NaN	NaN	NaN	NaN	NaN	NaN	NaN	NaN	NaN	NaN	NaN	NaN	NaN	NaN	NaN	NaN	NaN	NaN	NaN	NaN	NaN	NaN	NaN	NaN	NaN	NaN	NaN	NaN	NaN	NaN	NaN	NaN	NaN	NaN	NaN	NaN	NaN	NaN	NaN	NaN	NaN	NaN	NaN	NaN	NaN	NaN	NaN	NaN	NaN	NaN	NaN	NaN	NaN	NaN	NaN	NaN	NaN	NaN	NaN	NaN	NaN	NaN	NaN	NaN	NaN	NaN	NaN	NaN	NaN	NaN	NaN	NaN	NaN	NaN	NaN	NaN	NaN	NaN	NaN	NaN	NaN	NaN	NaN	NaN	NaN	NaN	NaN	NaN	NaN	NaN	NaN	NaN	NaN	NaN	NaN	NaN	NaN	NaN	NaN	NaN	NaN	NaN	NaN	NaN	NaN	NaN	NaN	NaN	NaN	NaN	NaN	NaN	NaN	NaN	NaN	NaN	NaN	NaN	NaN	NaN	NaN	NaN	NaN	NaN	NaN	NaN	NaN	NaN	NaN	NaN	NaN	NaN	NaN	NaN	NaN	NaN	NaN	NaN	NaN	NaN	NaN	NaN	NaN	NaN	NaN	NaN	NaN	NaN	NaN	NaN	NaN	NaN	NaN	NaN	NaN	NaN	NaN	NaN	NaN	NaN	NaN	NaN	NaN	NaN	NaN	NaN	NaN	NaN	NaN	NaN	NaN	NaN	NaN	NaN	NaN	NaN	NaN	NaN	NaN	NaN	NaN	NaN	NaN	NaN	NaN	NaN	NaN	NaN	NaN	NaN	NaN	NaN	NaN	NaN	NaN	NaN	NaN	NaN	NaN	NaN	NaN	NaN	NaN	NaN	NaN	NaN	NaN	NaN	NaN	NaN	NaN	NaN	NaN	NaN	NaN	NaN	NaN	NaN	NaN	NaN	NaN	NaN	NaN	NaN	NaN	NaN	NaN	NaN	NaN	NaN	NaN	NaN	NaN	NaN	NaN	NaN	NaN	NaN	NaN	NaN	NaN	NaN	NaN	NaN	NaN	NaN	NaN	NaN	NaN	NaN	NaN	NaN	NaN	NaN	NaN	NaN	NaN	NaN	NaN	NaN	NaN	NaN	NaN	NaN	NaN	NaN	NaN	NaN	NaN	NaN	NaN	NaN	NaN	NaN	NaN	NaN	NaN	NaN	NaN	NaN	NaN	NaN	NaN	NaN	NaN	NaN	NaN	NaN	NaN	NaN	NaN	NaN	NaN	NaN	NaN	NaN	NaN	NaN	NaN	NaN	NaN	NaN	NaN	NaN	NaN	NaN	NaN	NaN	NaN	NaN	NaN	NaN	NaN	NaN	NaN	NaN	NaN	NaN	NaN	NaN	NaN	NaN	NaN	NaN	NaN	NaN	NaN	NaN	NaN	NaN	NaN	NaN	NaN	NaN	NaN	NaN	NaN	NaN	NaN	NaN	NaN	NaN	NaN	NaN	NaN	NaN	NaN	NaN	NaN	NaN	NaN	NaN	NaN	NaN	NaN	NaN	NaN	NaN	NaN	NaN	NaN	NaN	NaN	NaN	NaN	NaN	NaN	NaN	NaN	NaN	NaN	NaN	NaN	NaN	NaN	NaN	NaN	NaN	NaN	NaN	NaN	NaN	NaN	NaN	NaN	NaN	NaN	NaN	NaN	NaN	NaN	NaN	NaN	NaN	NaN	NaN	NaN	NaN	NaN	NaN	NaN	NaN	NaN	NaN	NaN	NaN	NaN	NaN	NaN	NaN	NaN	NaN	NaN	NaN	NaN	NaN	NaN	NaN	NaN	NaN	NaN	NaN	NaN	NaN	NaN	NaN	NaN	NaN	NaN	NaN	NaN	NaN	NaN	NaN	NaN	NaN	NaN	NaN	NaN	NaN	NaN	NaN	NaN	NaN	NaN	NaN	NaN	NaN	NaN	NaN	NaN	NaN	NaN	NaN	NaN	NaN	NaN	NaN	NaN	NaN	NaN	NaN	NaN	NaN	NaN	NaN	NaN	NaN	NaN	NaN	NaN	NaN	NaN	NaN	NaN	NaN	NaN	NaN	NaN	NaN	NaN	NaN	NaN	NaN	NaN	NaN	NaN	NaN	NaN	NaN	NaN	NaN	NaN	NaN	NaN	NaN	NaN	NaN	NaN	NaN	NaN	NaN	NaN	NaN	NaN	NaN	NaN	NaN	NaN	NaN	NaN	NaN	NaN	NaN	NaN	NaN	NaN	NaN	NaN	NaN	NaN	NaN	NaN	NaN	NaN	NaN	NaN	NaN	NaN	NaN	NaN	NaN	NaN	NaN	NaN	NaN	NaN	NaN	NaN	NaN	NaN	NaN	NaN	NaN	NaN	NaN	NaN	NaN	NaN	NaN	NaN	NaN	NaN	NaN	NaN	NaN	NaN	NaN	NaN	NaN	NaN	NaN	NaN	NaN	NaN	NaN	NaN	NaN	NaN	NaN	NaN	NaN	NaN	NaN	NaN	NaN	NaN	NaN	NaN	NaN	NaN	NaN	NaN	NaN	NaN	NaN	NaN	NaN	NaN	NaN	NaN	NaN	NaN	NaN	NaN	NaN	NaN	NaN	NaN	NaN	NaN	NaN	NaN	NaN	NaN	NaN	NaN	NaN	NaN	NaN	NaN	NaN	NaN	NaN	NaN	NaN	NaN	NaN	NaN	NaN	NaN	NaN	NaN	NaN	NaN	NaN	NaN	NaN	NaN	NaN	NaN	NaN	NaN	NaN	NaN	NaN	NaN	NaN	NaN	NaN	NaN	NaN	NaN	NaN	NaN	NaN	NaN	NaN	NaN	NaN	NaN	NaN	NaN	NaN	NaN	NaN	NaN	NaN	NaN	NaN	NaN	NaN	NaN	NaN	NaN	NaN	NaN	NaN	NaN	NaN	NaN	NaN	NaN	NaN	NaN	NaN	NaN	NaN	NaN	NaN	NaN	NaN	NaN	NaN	NaN	NaN	NaN	NaN	NaN	NaN	NaN	NaN	NaN	NaN	NaN	NaN	NaN	NaN	NaN	NaN	NaN	NaN	NaN	NaN	NaN	NaN	NaN	NaN	NaN	NaN	NaN	NaN	NaN	NaN	NaN	NaN	NaN	NaN	NaN	NaN	NaN	NaN	NaN	NaN	NaN	NaN	NaN	NaN	NaN	NaN	NaN	NaN	NaN	NaN	NaN	NaN	NaN	NaN	NaN	112.731321	108.614018	106.956276	103.179636	103.414823	108.407601	112.829870	115.619876	115.837765	115.364120	112.568955	112.354689	112.860533	112.147143	112.753234	114.196116	116.539656	116.157476	115.758880	121.386949	120.038092	118.754082	118.661333	116.489971	119.538890	121.006608	124.507382	126.466652	128.003874	125.037621	119.763442	118.069495	121.879734	122.414889	124.748183	136.730464	138.601383	139.403855	136.500355	132.018779	131.864567	132.729821	134.653085	135.910464	139.533167	135.696907	133.805736	132.846141	135.369275	138.743404	136.335400	139.922528	145.351433	145.113479	146.802447	146.914906	145.893771	147.200111	147.165804	145.378335	145.709197	147.536459	152.610953	155.596654	153.027808	149.148809	148.747455	148.818453	152.232075	152.936619	152.200418	152.883817	151.725253	155.016446	156.260749	159.856822	158.865211	158.348376	158.782512	164.993314	166.467593	159.754813	157.375652	158.991119	157.123088	158.535649	162.265218	163.432451	163.830077	166.295789	162.763054	161.703685	164.364278	164.955505	164.761037	163.565717	161.163251	163.616607	164.160417	167.397579	166.417522	165.890828	162.989486	159.679527	160.724674	163.749240	168.988207	169.977303	166.517446	162.690106	162.065974	165.572138	166.575911	169.395529	171.256510	170.015069	164.919550	164.073001	166.983097	168.908591	169.997529	168.535656	166.080640	164.811688	164.200307	167.172570	166.495188	167.727416	167.931241	169.265145	169.282687	167.688599	165.035538	161.749726	158.698401	157.258438	157.165287	158.554374	162.771878	166.252298	169.541842	169.026208	168.065180	166.276663	166.247138	167.534881	169.485539	173.766550	173.697763	171.342591	169.899182	170.073835	169.716528	172.331342	174.310107	175.772551	177.938488	175.616440	172.487049	169.503235	166.182829	165.216635	165.283540	162.575225	162.804828	167.168077	170.149609	171.069487	170.987096	169.539988	171.309790	173.072102	178.121521	179.520530	183.100137	181.671151	179.124295	176.457567	174.801466	176.622270	176.767342	173.584249	169.092830	172.795411	173.462337	171.101287	168.511901	169.927947	176.308439	182.170970	183.097679	181.378235	180.142964	180.428430	180.506982	182.632602	182.529144	181.052041	181.015623	179.561505	177.438591	175.496317	179.924981	182.840086	184.787769	183.940242	182.221255	182.694494	183.904258	185.304685	193.224553	193.816588	191.806031	192.359484	193.435670	190.368587	189.240429	191.669976	196.687305	199.375919	197.374418	198.685685	196.712381	198.890325	198.277592	195.876149	196.716122	197.358876	195.012772	195.503281	195.491260	195.248767	195.432544	198.846686	201.055792	198.609059	197.418845	192.833683	189.134186	189.307563	190.713158	192.074990	193.247638	195.843745	195.971754	197.590278	199.870828	201.854317	204.278867	203.110246	201.805597	202.827572	204.510950	205.163337	202.723051	202.725777	204.553534	205.941547	203.902710	202.547396	203.603843	205.603019	207.888645	209.732363	210.334250	214.452024	212.756342	212.205759	212.728397	213.258172	214.830458	216.193282	217.078286	220.387022	219.129333	215.531389	216.419330	219.326105	219.738657	222.586932	223.442543	226.161211	227.412307	227.505299	228.928641	227.739601	228.386191	228.026070	228.183571	231.975085	235.689761	240.695873	239.535255	237.243547	236.811574	234.946648	234.731593	237.456269	238.439623	239.864553	241.152774	243.703946	242.731277	243.809239	247.307803	249.350924	248.014853	247.219382	247.611523	249.672102	254.250800	257.963876	260.229016	260.709233	260.928119	261.424521	262.648712	264.475332	267.321046	266.938066	266.152693	266.817817	268.153852	267.281041	267.086955	265.651704	265.772797	264.972808	262.617642	259.864382	259.530105	261.692352	267.738687	271.973682	272.166801	271.738770	271.984065	274.516208	275.314126	273.640821	275.973282	278.465395	280.308782	280.513864	277.991271	276.043856	276.559329	280.148246	282.274875	277.892216	274.559588	269.844105	271.510258	271.159103	273.907002	274.747645	270.388311	270.338024	270.167097	272.199693	273.729868	271.952249	272.219808	276.653195	280.240789	280.414570	278.415914	275.771476	273.861585	274.959972	274.801587	275.854222	275.904247	277.093781	277.503703	277.869284	276.237226	273.739456	272.489698	271.524304	271.217114	270.348603	271.062736	270.330398	271.244906	273.668840	277.507735	278.994602	280.287353	277.242935	274.220876	272.541566	275.223016	278.663200	280.747000	280.819452	278.765036	277.160038	275.167897	272.786388	271.106472	269.658936	270.005665	271.979678	276.053248	276.776815	276.599808	275.680575	276.418101	279.406372	281.755372	285.797823	286.008857	285.017434	283.030769	282.934801	281.547938	279.132377	278.332077	278.835245	276.924167	276.883954	279.327214	281.349861	280.391599	278.651499	276.579087	272.854730	273.173881	273.388160	272.303228	269.921099	269.068242	271.002298	273.950994	277.606630	280.152106	283.908362	284.460685	287.148961	286.656243	286.774291	286.875603	284.991655	281.121883	277.890472	277.081368	275.254180	276.513259	280.225768	282.974140	285.224151	284.630029	283.502873	284.032364	283.384429	280.068307	277.560557	279.488026	280.524374	280.583522	282.388031	280.503837	275.852842	273.200368	275.443890	275.598141	278.281596	275.660028	282.021664	284.101848	285.167334	287.996757	285.576199	284.622341	280.939536	277.989517	277.890904	280.121089	278.023390	280.625713	282.102024	280.571364	280.789461	282.832906	283.372170	286.207598	286.935027	286.672975	282.537859	280.052086	285.201491	289.857206	289.500232	287.770582	286.529575	285.524727	283.467440	281.927478	279.809239	276.684320	281.618998	280.837461	282.433626	281.833526	281.219249	280.406459	273.937368	268.489427	271.059239	273.666792	274.239268	276.026946	274.731321	273.138056	270.214354	272.097490	273.120563	274.391923	273.527960	272.358200	272.547641	272.210814	274.978960	276.535134	275.365396	274.932631	277.730889	278.788200	277.310524	275.856028	276.132398	275.620126	276.972722	268.347505	261.487106	262.887001	269.241860	272.939670	275.709424	278.171594	281.410370	286.443364	283.503327	281.679815	279.025152	278.708653	275.589435	274.391069	274.390956	278.509092	275.809068	273.004417	277.382900	277.874413	280.987415	290.729536	294.296424	300.198480	293.571854	285.173044	282.752489	285.167222	285.160116	284.397146	291.999872	298.493730	297.550598	291.380645	292.694417	292.702869	287.015688	286.674779	289.462655	289.763287	292.165910	293.794217	298.145856	302.385451	296.975233	293.204755	293.063845	293.878413	301.562105	303.561023	298.964451	292.299336	293.455208	296.596307	303.204845	308.235794	309.700061	312.326417	315.709515	314.039949	308.717555	306.276560	306.387216	302.041730	302.300793	302.317244	298.071029	303.542187	309.889483	312.977491	317.113102	309.353431	305.681019	304.471464	303.582014	303.847194	303.577464	301.328694	301.585022	300.227849	299.341116	297.667604	293.520298	297.848189	303.280143	304.858741	307.010487	308.369857	305.043251	303.780517	301.172886	301.240652	300.005230	298.056384	303.391017	304.352198	298.503167	297.571615	304.404804	308.323127	305.503612	300.216588	294.335116	292.488571	293.499271	297.875706	298.012013	293.950026	298.005050	298.820461	301.068215	298.603166	299.294542	296.623658	290.190954	292.972637	291.035718	294.896733	300.819491	304.301408	305.001610	306.891293	309.130919	307.231067	304.590653	306.070714	306.348791	307.437799	312.420757	305.744797	301.869944	295.482901	292.053470	287.447040	281.403846	282.510805	281.063831	282.023761	289.125350	288.316175	290.287777	287.011976	285.646344	282.704502	278.243521	280.943098	280.234856	280.532005	275.084332	276.037289	282.936682	290.457625	295.382863	293.787272	295.297688	298.625747	297.294842	292.649733	290.686099	286.729541	289.098919	289.010350	292.982084	288.346695	284.770373	286.577143	287.653040	290.809125	286.536516	288.177220	282.269938	279.710943	282.428239	280.661866	283.851531	286.072356	287.593979	288.343667	288.544461	288.649553	289.761399	286.597629	285.168111	285.990770	291.094654	290.139636	286.931538	283.305662	280.978493	279.359628	280.122651	280.054744	276.567719	278.379552	279.553837	277.343085	277.948875	279.137016	277.462784	276.538945	279.517374	281.615858	283.159098	280.868258	278.586432	278.265189	281.630554	285.501200	286.021961	284.260685	283.152219	281.067146	277.088665	277.339207	278.552463	280.911398	286.215424	292.463223	292.524397	290.542480	289.286324	285.885651	283.500889	283.095647	282.563405	282.505079	285.457604	289.956880	294.119586	299.237803	302.688788	304.017700	303.717326	302.015074	300.912949	300.090217	302.121110	302.612006	304.161397	304.070392	300.355985	298.211049	300.006417	303.736189	305.354553	303.860102	298.745499	299.764978	302.556691	305.329603	306.340573	309.262768	310.674883	311.571332	314.917260	318.033186	319.829380	320.929614	320.959649	318.609621	316.597635	317.953153	319.596186	317.873228	324.218487	324.593220	324.628333	326.423299	329.326944	325.219511	326.954801	330.422888	330.119802	328.447082	329.079149	334.884078	335.586546	334.543548	333.856233	336.135613	339.022864	339.240757	335.916134	330.461347	327.950943	326.429026	329.677968	334.988766	334.422595	332.492465	331.922348	334.668981	336.698792	334.736803	335.552458	336.660500	335.524277	337.129334	336.674560	334.031594	332.656948	331.530525	329.538646	329.773401	329.155075	331.899462	333.177663	329.301132	324.524933	322.596095	324.196433	327.085733	327.204591	323.796532	325.990782	324.477144	322.157512	323.569307	324.413377	323.537316	317.532972	313.987994	313.696612	316.120418	315.395399	309.227312	306.560241	310.652725	309.650273	309.201925	311.524560	315.402312	311.894666	310.377186	311.469436	309.560141	309.474011	309.908509	302.438669	301.142878	303.233842	304.046808	300.564106	300.616440	298.919564	299.958430	301.863865	300.978200	302.417276	301.185555	298.001562	296.975647	297.285274	295.681338	295.591117	296.978281	292.526936	288.181285	284.662389	281.599077	282.788482	282.924586	283.242161	284.307831	284.854962	282.258602	284.050381	284.699906	282.734021	280.137336	279.655800	280.053126	278.614060	277.491530	276.146265	276.244742	273.987193	273.758809	275.043398	274.481172	274.732873	274.150311	275.158319	274.724586	274.642740	273.470823	273.433188	273.706587	271.380090	269.487271	268.064816	268.510617	270.038687	273.672675	272.538119	273.648900	271.704484	272.290643	273.652579	271.032236	267.084086	264.384941	262.156886	264.205566	267.858454	270.336407	268.976560	264.510005	263.351386	263.996552	264.677836	265.038440	263.754019	266.826781	267.358432	266.475461	265.066813	263.261743	262.982360	264.058212	265.354744	264.828162	261.311779	260.092188	261.941248	263.326517	262.014032	262.263540	263.306495	263.589636	264.040799	265.515601	267.383899	266.714702	267.877682	268.258620	268.963935	270.079918	268.537858	267.027750	268.161880	267.044668	266.329381	265.572908	266.575402	267.009264	267.304116	265.899478	261.666298	265.943459	269.224291	267.369583	268.139010	270.589539	270.775304	272.222753	272.700262	273.681721	275.970238	278.624759	279.333927	277.582734	276.478184	274.571854	272.527118	270.889430	271.142090	271.428933	270.020113	268.245799	261.173461	260.786055	266.095110	270.377481	271.744837	267.027916	267.928511	265.677569	265.707588	266.187375	264.825341	264.170153	265.034348	263.407215	260.725309	258.188113	258.224834	258.700937	257.422511	257.065443	260.499238	263.937403	264.482035	262.304801	260.614412	261.202112	262.720857	264.030091	265.878259	265.714586	264.702156	263.949713	264.918706	261.924254	260.006238	261.746954	264.978279	267.365329	265.981872	263.062113	259.861274	254.270914	254.524566	255.148287	257.697856	260.804900	265.799534	264.406415	261.642965	261.703547	260.056851	257.233652	254.693761	252.704776	251.752723	252.521399	253.946072	258.691895	259.961669	259.764175	257.490102	259.254328	259.627313	260.631362	263.653051	266.422330	265.299787	264.927998	266.071671	266.153762	264.325275	262.700214	261.121234	261.759000	260.094049	256.574642	258.978601	261.481506	262.033234	263.402560	261.697051	258.853597	258.904928	260.474628	260.861829	263.233664	264.352729	261.831562	258.594453	258.998348	259.652985	261.073335	259.893415	257.765234	257.384642	256.758481	255.327062	254.490576	257.239545	261.164727	264.012044	266.825457	266.371079	263.794385	262.563612	258.929699	257.323974	256.342468	254.594694	255.586614	258.386877	260.261324	262.569926	260.403079	258.287943	253.229793	254.311277	256.954143	253.740674	253.246904	255.507857	251.225409	249.343139	252.351731	253.846733	255.864247	255.068563	256.265245	257.414111	256.186236	254.607298	257.110128	256.730927	252.995061	249.645487	249.931821	250.939136	252.342595	256.442896	254.111114	259.697000	259.339677	258.807533	259.871607	257.073698	251.462708	251.810927	251.877596	254.499000	253.898923	251.134366	248.251204	250.202942	251.717631	249.792725	248.450185	246.842456	241.871191	238.063404	238.211450	238.917421	236.674538	232.836914	232.510567	230.812321	230.343066	229.412074	228.050535	227.693528	223.778446	225.619125	223.722690	222.661090	221.975484	221.653420	220.202039	216.655030	217.452558	217.439387	214.924587	212.105532	210.024094	206.275329	204.870119	207.035241	207.465418	207.292613	207.079884	205.513106	205.963599	205.048362	203.485343	201.626615	198.650612	196.262604	197.967518	201.137929	202.953416	201.319773	198.259918	194.325453	191.107680	190.525238	187.622318	185.527066	188.489099	185.959975	183.447105	183.078357	185.626997	186.051183	182.897479	179.602692	177.656216	177.600922	179.800858	183.216525	184.281260	183.340217	178.535640	173.913146	173.220149	175.514856	178.714235	178.761207	178.542689	177.519198	178.288509	176.670847	173.857054	172.879019	174.690091	174.083601	173.191491	171.415340	170.800527	171.906156	173.634561	174.093295	172.128154	169.416164	168.881091	170.072662	171.616278	172.268531	169.853883	166.581728	166.316257	167.453818	169.544655	169.988807	167.292739	165.440654	166.342229	166.649797	165.673340	164.234959	165.876342	164.955977	165.602080	163.313896	164.124632	162.854173	161.086707	161.623534	159.391648	158.048384	159.853686	159.628385	159.640170	159.894072	161.921755	163.553795	164.160842	167.219558	166.185556	163.424215	162.180968	160.369926	158.722776	158.459586	156.959099	159.384525	161.015966	164.718044	164.567155	158.877941	157.818136	159.169706	163.503854	162.265798	159.342778	156.335915	153.349672	155.446883	159.205461	162.832782	159.417839	160.728087	161.243850	156.028365	154.114081	153.425301	154.053589	152.312457	149.394583	149.150441	151.948250	153.886252	155.155106	154.592167	156.320881	155.295127	154.444429	154.181696	151.716209	150.835201	150.286699	151.877976	152.521905	151.214191	146.322212	144.380012	144.024541	143.321545	145.926770	151.976265	152.575236	149.575898	145.084152	145.062890	145.483751	146.419482	145.723331	146.789929	147.351288	146.200703	146.712133	145.316272	143.159831	142.894092	143.826414	148.344122	148.099878	148.382851	151.304621	153.938636	155.704132	155.412547	150.385586	145.236943	143.548612	148.494867	154.521419	154.663081	149.862803	145.404492	144.600867	142.953416	143.107653	145.030476	146.299793	146.372663	146.625932	147.359754	146.444951	146.724424	144.047722	139.877646	139.292969	140.049054	142.980580	145.217374	147.667963	147.734788	148.267094	145.834524	143.637431	145.493271	146.522441	145.688943	143.138828	140.142959	139.183924	141.699779	143.055184	146.829073	142.134425	137.727038	137.759857	135.697467	138.912495	139.609229	139.322149	139.965806	141.819419	144.537419	145.237098	142.832277	140.067516	141.620267	143.023665	139.513752	137.387698	135.451187	135.207075	138.200092	140.968973	139.981139	137.563336	137.556120	137.497311	138.726822	138.890223	138.523854	140.645798	140.157391	137.543916	139.565866	138.649001	134.270771	133.783767	134.214324	130.974875	128.930467	129.287303	130.146736	131.359008	135.779954	137.536554	137.757140	139.784664	142.136017	136.196034	133.336448	134.583977	131.732836	128.678165	126.554937	127.055429	129.130420	130.796439	132.061901	130.157691	124.243465	124.928416	123.285319	124.629160	122.725045	123.227419	125.483549	124.743280	120.047345	119.356632	117.848396	117.274148	116.298872	120.368781	124.950211	124.206622	117.888726	117.944095	118.078020	119.142747	120.029317	119.662069	121.079810	122.094464	123.466498	120.421291	119.198705	112.646520	116.762207	112.923871	117.238217	118.206669	123.302626	122.979863	123.032061	121.293930	117.508120	118.175848	121.166478	122.249594	118.449872	114.222422	114.216330	118.268416	118.715486	116.313117	113.295830	109.760068	111.665124	113.892431	114.841376	114.195195	109.078909	107.557065	111.798488	117.141062	117.861600	111.671207	109.504657	111.152273	111.184365	112.969274	116.315665	113.419181	116.191837	120.002969	122.125682	118.158072	109.241903	110.952616	116.804206	115.224577	110.337440	111.900226	120.970323	121.265618	110.585176	111.767779	112.075727	110.239670	112.496999	109.479211	110.347647	108.310435	103.475427	105.300241	111.982354	116.008144	101.935667	98.850230	97.514042	101.561491	101.403676	100.821878	102.212623	96.695280	96.410769	101.704558	99.253905	101.012905	100.496631	97.020778	98.018313	95.943090	98.016487	97.218170	93.596331	89.882521	96.903911	95.463381	90.020173	96.078236	95.264326	93.851312	92.814345	88.069855	93.813716	93.243296	89.980363	87.756995	84.342987	81.252766	80.031361	78.452214	82.858542	85.908287	82.100292	77.813059	79.303652	80.895745	80.897486	78.629110	75.328835	76.788032	77.062225	79.450066	77.262615	74.391417	67.153723	69.029219	68.284028	67.569642	69.049722	66.331409	71.080416	67.375582	67.105437	66.390872	66.206864	62.404431	61.036549	60.662084	65.811448	60.794848	59.265551	59.137333	60.568056	60.375205	59.245095	54.943525	54.445326	52.314373	53.657976	55.030877	58.192295	57.212068	52.818536	48.275103	57.485930	63.175150	56.012057	53.780161	60.333941	62.861486	64.133799	63.801911	64.527896	57.828233	58.838043	53.683758	42.862227	30.419257	17.244028	8.746923	5.075915	3.263202	2.491111	1.419689	1.265408	0.600320	0.478344	0.865578	0.651809	0.822137	0.906218	1.384298	NaN	NaN	NaN	NaN	NaN	NaN	NaN	NaN	NaN	NaN	NaN	NaN	NaN	NaN	NaN	NaN	NaN	NaN	NaN	NaN	NaN	NaN	NaN	NaN	NaN	NaN	NaN	NaN	NaN	NaN	NaN	NaN	NaN	NaN	NaN	NaN	NaN	NaN	NaN	NaN	NaN	NaN	NaN	NaN	NaN	NaN	NaN	NaN	NaN	NaN	NaN	NaN	NaN	NaN	NaN	NaN	NaN	NaN	NaN	NaN	NaN	NaN	NaN	NaN	NaN	NaN	NaN	NaN	NaN	NaN	NaN	NaN	NaN	NaN	NaN	NaN	NaN	NaN	NaN	NaN	NaN	NaN	NaN	NaN	NaN	NaN	NaN	NaN	NaN	NaN	NaN	NaN	NaN	NaN	NaN	NaN	NaN	NaN	NaN	NaN	NaN	NaN	NaN	NaN	NaN	NaN	NaN	NaN	NaN	NaN	NaN	NaN	NaN	NaN	NaN	NaN	NaN	NaN	NaN	NaN	NaN	NaN	NaN	NaN	NaN	NaN	NaN	NaN	NaN	NaN	NaN	NaN	NaN	NaN	NaN	NaN	NaN	NaN	NaN	NaN	NaN	NaN	NaN	NaN	NaN	NaN	NaN	NaN	NaN	NaN	NaN	NaN	NaN	NaN	NaN	NaN	NaN	NaN	NaN	NaN	NaN	NaN	NaN	NaN	NaN	NaN	NaN	NaN	NaN	NaN	NaN	NaN	NaN	NaN	NaN	NaN	NaN	NaN	NaN	NaN	NaN	NaN	NaN	NaN	NaN	NaN	NaN	NaN	NaN	NaN	NaN	NaN	NaN	NaN	NaN	NaN	NaN	NaN	NaN	NaN	NaN	NaN	NaN	NaN	NaN	NaN	NaN	NaN	NaN	NaN	NaN	NaN	NaN	NaN	NaN	NaN	NaN	NaN	NaN	NaN	NaN	NaN	NaN	NaN	NaN	NaN	NaN	NaN	NaN	NaN	NaN	NaN	NaN	NaN	NaN	NaN	NaN	NaN	NaN	NaN	NaN	NaN	NaN	NaN	NaN	NaN	NaN	NaN	NaN	NaN	NaN	NaN	NaN	NaN	NaN	NaN	NaN	NaN	NaN	NaN	NaN	NaN	NaN	NaN	NaN	NaN	NaN	NaN	NaN	NaN	NaN	NaN	NaN	NaN	NaN	NaN	NaN	NaN	NaN	NaN	NaN	NaN	NaN	NaN	NaN	NaN	NaN	NaN	NaN	NaN	NaN	NaN	NaN	NaN	NaN	NaN	NaN	NaN	NaN	NaN	NaN	NaN	NaN	NaN	NaN	NaN	NaN	NaN	NaN	NaN	NaN	NaN	NaN	NaN	NaN	NaN	NaN	NaN	NaN	NaN	NaN	NaN	NaN	NaN	NaN	NaN	NaN	NaN	NaN	NaN	NaN	NaN	NaN	NaN	NaN	NaN	NaN	NaN	NaN	NaN	NaN	NaN	NaN	NaN	NaN	NaN	NaN	NaN	NaN	NaN	NaN	NaN	NaN	NaN	NaN	NaN	NaN	NaN	NaN	NaN	NaN	NaN	NaN	NaN	NaN	NaN	NaN	NaN	NaN	NaN	NaN	NaN	NaN	NaN	NaN	NaN	NaN	NaN	NaN	NaN	NaN	NaN	NaN	NaN	NaN	NaN	NaN	NaN	NaN	NaN	NaN	NaN	NaN	NaN	NaN	NaN	NaN	NaN	NaN	NaN	NaN	NaN	NaN	NaN	NaN	NaN	NaN	NaN	NaN	NaN	NaN	NaN	NaN	NaN	NaN	NaN	NaN	NaN	NaN	NaN	NaN	NaN	NaN	NaN	NaN	NaN	NaN	NaN	NaN	NaN	NaN	NaN	NaN	NaN	NaN	NaN	NaN	NaN	NaN	NaN	NaN	NaN	NaN	NaN	NaN	NaN	NaN	NaN	NaN	NaN	NaN	NaN	NaN	NaN	NaN	NaN	NaN	NaN	NaN	NaN	NaN	NaN	NaN	NaN	NaN	NaN	NaN	NaN	NaN	NaN	NaN	NaN	NaN	NaN	NaN	NaN	NaN	NaN	NaN	NaN	NaN	NaN	NaN	NaN	NaN	NaN	NaN	NaN	NaN	NaN	NaN	NaN	NaN	NaN	NaN	NaN	NaN	NaN	NaN	NaN	NaN	NaN	NaN	NaN	NaN	NaN	NaN	NaN	NaN	NaN	NaN	NaN	NaN	NaN	NaN	NaN	NaN	NaN	NaN	NaN	NaN	NaN	NaN	NaN	NaN	NaN	NaN	NaN	NaN	NaN	NaN	NaN	NaN	NaN	NaN	NaN	NaN	NaN	NaN	NaN	NaN	NaN	NaN	NaN	NaN	NaN	NaN	NaN	NaN	NaN	NaN	NaN	NaN	NaN	NaN	NaN	NaN	NaN	NaN	NaN	NaN	NaN	NaN	NaN	NaN	NaN	NaN	NaN	NaN	NaN	NaN	NaN	NaN	NaN	NaN	NaN	NaN	NaN	NaN	NaN	NaN	NaN	NaN	NaN	NaN	NaN	NaN	NaN	NaN	NaN	NaN	NaN	NaN	NaN	NaN	NaN	NaN	NaN	NaN	NaN	NaN	NaN	NaN	NaN	NaN	NaN	NaN	NaN	NaN	NaN	NaN	NaN	NaN	NaN	NaN	NaN	NaN	NaN	NaN	NaN	NaN	NaN	NaN	NaN	NaN	NaN	NaN	NaN	NaN	NaN	NaN	NaN	NaN	NaN	NaN	NaN	NaN	NaN	NaN	NaN	NaN	NaN	NaN	NaN	NaN	NaN	NaN	NaN	NaN	NaN	NaN	NaN	NaN	NaN	NaN	NaN	NaN	NaN	NaN	NaN	NaN	NaN	NaN	NaN	NaN	NaN	NaN	NaN	NaN	NaN	NaN	NaN	NaN	NaN	NaN	NaN	NaN	NaN	NaN	NaN	NaN	NaN	NaN	NaN	NaN	NaN	NaN	NaN	NaN	NaN	NaN	NaN	NaN	NaN	NaN	NaN	NaN	NaN	NaN	NaN	NaN	NaN	NaN	NaN	NaN	NaN	NaN	NaN	NaN	NaN	NaN	NaN	NaN	NaN	NaN	NaN	NaN	NaN	NaN	NaN	NaN	NaN	NaN	NaN	NaN	NaN	NaN	NaN	NaN	NaN	NaN	NaN	NaN	NaN	NaN	NaN	NaN	NaN	NaN	NaN	NaN	NaN	NaN	NaN	NaN	NaN	NaN	NaN	NaN	NaN	NaN	NaN	NaN	NaN	NaN	NaN	NaN	NaN	NaN	NaN	NaN	NaN	NaN	NaN	NaN	NaN	NaN	NaN	NaN	NaN	NaN	NaN	NaN	NaN	NaN	NaN	NaN	NaN	NaN	NaN	NaN	NaN	NaN	NaN	NaN	NaN	NaN	NaN	NaN	NaN	NaN	NaN	NaN	NaN	NaN	NaN	NaN	NaN	NaN	NaN	NaN	NaN	NaN	NaN	NaN	NaN	NaN	NaN	NaN	NaN	NaN	NaN	NaN	NaN	NaN	NaN	NaN	NaN	NaN	NaN	NaN	NaN	NaN	NaN	NaN	NaN	NaN	NaN	NaN	NaN	NaN	NaN	NaN	NaN	NaN	NaN	NaN	NaN	NaN	NaN	NaN	NaN	NaN	NaN	NaN	NaN	NaN	NaN	NaN	NaN	NaN	NaN	NaN	NaN	NaN	NaN	NaN	NaN	NaN	NaN	NaN	NaN	NaN	NaN	NaN	NaN	NaN	NaN	NaN	NaN	NaN	NaN	NaN	NaN	NaN	NaN	NaN	NaN	NaN	NaN	NaN	NaN	NaN	NaN	NaN	NaN	NaN	NaN	NaN	NaN	NaN	NaN	NaN	NaN	NaN	NaN	NaN	NaN	NaN	NaN	NaN	NaN	NaN	NaN	NaN	NaN	NaN	NaN	NaN	NaN	NaN	NaN	NaN	NaN	NaN	NaN	NaN	NaN	NaN	NaN	NaN	NaN	NaN	NaN	NaN	NaN	NaN	NaN	NaN	NaN	NaN	NaN	NaN	NaN	NaN	NaN	NaN	NaN	NaN	NaN	NaN	NaN	NaN	NaN	NaN	NaN	NaN	NaN	NaN	NaN	NaN	NaN	NaN	NaN	NaN	NaN	NaN	NaN	NaN	NaN	NaN	NaN	NaN	NaN	NaN	NaN	NaN	NaN	NaN	NaN	NaN	NaN	NaN	NaN	NaN	NaN	NaN	NaN	NaN	NaN	NaN	NaN	NaN	NaN	NaN	NaN	NaN	NaN	NaN	NaN	NaN	NaN	NaN	NaN	NaN	NaN	NaN	NaN	NaN	NaN	NaN	NaN	NaN	NaN	NaN	NaN	NaN	NaN	NaN	NaN	NaN	NaN	NaN	NaN	NaN	NaN	NaN	NaN	NaN	NaN	NaN	NaN	NaN	NaN	NaN	NaN	NaN	NaN	NaN	NaN	NaN	NaN	NaN	NaN	NaN	NaN	NaN	NaN	NaN	NaN	NaN	NaN	NaN	NaN	NaN	NaN	NaN	NaN	NaN	NaN	NaN	NaN	NaN	NaN	NaN	NaN	NaN	NaN	NaN	NaN	NaN	NaN	NaN	NaN	NaN	NaN	NaN	NaN	NaN	NaN	NaN	NaN	NaN	NaN	NaN	NaN	NaN	NaN	NaN	NaN	NaN	NaN	NaN	NaN	NaN	NaN	NaN	NaN	NaN	NaN	NaN	NaN	NaN	NaN	NaN	NaN	NaN	NaN	NaN	NaN	NaN	NaN	NaN	NaN	NaN	NaN	NaN	NaN	NaN	NaN	NaN	NaN	NaN	NaN	NaN	NaN	NaN	NaN	NaN	NaN	NaN	NaN	NaN	NaN	NaN	NaN	NaN	NaN	NaN	NaN	NaN	NaN	NaN	NaN	NaN	NaN	NaN	NaN	NaN	NaN	NaN	NaN	NaN	NaN	NaN	NaN	NaN	NaN	NaN	NaN	NaN	NaN	NaN	NaN	NaN	NaN	NaN	NaN	NaN	NaN	NaN	NaN	NaN	NaN	NaN	NaN	NaN	NaN	NaN	NaN	NaN	NaN	NaN	NaN	NaN	NaN	NaN	NaN	NaN	NaN	NaN	NaN	NaN	NaN	NaN	NaN	NaN	NaN	NaN	NaN	NaN	NaN	NaN	NaN	NaN	NaN	NaN	NaN	NaN	NaN	NaN	NaN	NaN	NaN	NaN	NaN	NaN	NaN	NaN	NaN	NaN	NaN	NaN	NaN	NaN	NaN	NaN	NaN	NaN	NaN	NaN	NaN	NaN	NaN	NaN	NaN	NaN	NaN	NaN	NaN	NaN	NaN	NaN	NaN	NaN	NaN	NaN	NaN	NaN	NaN	NaN	NaN	NaN	NaN	NaN	NaN	NaN	NaN	NaN	NaN	NaN	NaN	NaN	NaN	NaN	NaN	NaN	NaN	NaN	NaN	NaN	NaN	NaN	NaN	NaN	NaN	NaN	NaN	NaN	NaN	NaN	NaN	NaN	NaN	NaN	NaN	NaN	NaN	NaN	NaN	NaN	NaN	NaN	NaN	NaN	NaN	NaN	NaN	NaN	NaN	NaN	NaN	NaN	NaN	NaN	NaN	NaN	NaN	NaN	NaN	NaN	NaN	111.869460	109.431469	109.289216	106.859037	105.034711	105.537703	107.663611	109.254984	107.474898	108.460404	113.138208	114.798239	116.994028	118.216887	112.953281	106.028711	107.226344	112.295076	116.929793	114.613845	112.064880	117.020502	121.704310	120.867050	124.096234	125.468402	125.340390	122.926370	126.817447	131.152273	124.157149	117.579433	117.463689	119.972602	125.101824	126.696911	126.610203	125.642591	124.043241	123.473842	126.533212	127.450888	131.966644	133.908664	134.480927	133.317056	130.881895	131.651315	133.485213	129.892551	132.500647	136.064592	140.132308	143.172191	142.497874	141.572156	144.491445	142.229441	142.528689	145.580527	144.680699	145.681095	147.319997	146.079022	142.265178	141.356734	143.206852	146.843808	148.094153	148.843807	150.867210	149.425027	148.724156	152.163699	155.751322	161.304639	160.299868	160.009610	157.653025	155.178808	157.515545	159.929475	157.074690	155.978579	161.219765	162.654299	165.095696	162.369419	161.589386	159.574779	158.886764	161.632082	163.183150	161.397302	157.316857	159.138372	164.631898	168.612583	164.564675	162.554758	165.750860	161.486248	160.848537	165.455603	161.458337	155.920602	152.180164	151.280825	156.165186	161.185077	157.699567	159.336736	159.160647	158.891962	156.487023	156.576775	158.042393	157.938609	161.871082	164.350578	164.346273	162.377920	160.342536	163.543556	162.922651	160.185056	158.290898	157.908936	160.100984	161.799040	160.596300	158.044710	156.749770	156.495053	157.011596	158.445817	157.565080	155.870151	156.284888	158.428188	164.542278	169.294422	173.444798	174.312643	170.130267	166.481831	165.150313	162.602598	162.092033	163.885238	169.167763	172.272097	173.465885	171.807938	172.503743	174.400499	174.228687	173.303968	174.030427	171.742322	171.174731	167.966699	161.708014	160.009001	159.630017	163.100733	165.694100	168.030192	170.289682	168.380406	167.134700	163.947060	162.702186	164.720249	166.629823	167.979157	168.753263	168.788915	170.092369	167.575454	164.070587	161.206958	164.319826	169.998079	173.292382	172.617649	170.112156	170.738713	172.947430	176.662496	175.209344	174.755627	176.704953	181.154609	181.752085	184.530561	183.255777	176.511114	173.022621	172.386005	179.637968	178.915014	177.967438	182.440522	184.244334	186.111914	187.731779	185.740630	182.223726	179.261751	174.667033	177.766159	180.023472	182.135615	183.838086	190.839822	194.485428	189.677736	185.537537	185.498713	187.939647	190.294674	188.498403	191.690041	190.719807	187.731428	189.143080	189.001165	191.996663	193.781973	197.613030	196.257837	190.325671	187.603217	185.852564	186.598216	188.168889	189.715286	190.625888	193.084424	194.103897	193.355780	193.439926	195.420792	196.269780	196.033055	194.521246	196.301479	200.530008	201.985134	200.984612	200.064776	198.732403	197.980084	198.429020	197.135586	199.371825	202.526311	201.967944	202.981225	205.416734	204.973162	203.924097	205.726341	207.323728	209.091292	210.138191	209.431361	207.525909	205.648280	206.588776	211.130529	215.621484	216.726361	213.532380	212.950617	211.888948	212.490748	213.068023	216.308793	217.519291	219.267431	223.739728	223.608269	223.118206	222.851548	220.352942	221.085705	223.179552	229.005633	232.604628	232.640220	232.852492	231.853033	232.304105	229.970536	228.681261	226.987590	228.674362	230.238093	234.755374	236.572064	234.979398	238.062423	239.873871	240.361250	239.850536	243.428025	246.350731	249.013298	249.281592	248.514901	249.368930	245.506173	250.211714	252.637802	247.776123	248.749820	246.539142	252.422382	255.713052	254.317375	252.337557	252.010353	255.484419	258.178670	260.154822	264.448210	263.689167	264.576632	266.281548	266.072187	265.810346	262.079559	260.009053	258.135136	258.177759	263.794828	264.913490	271.093592	270.687178	273.524825	275.866642	276.097012	275.583214	275.711311	274.161279	270.515280	268.013842	266.411250	270.599417	273.246278	271.982107	269.743304	268.150679	268.551726	272.327453	272.534762	272.893093	272.069360	267.422345	267.809285	270.393868	266.995245	265.795684	268.117398	268.872767	271.361455	274.215011	273.866403	269.413597	267.822702	267.400573	267.578890	268.850747	270.466530	266.033985	263.222398	259.540363	259.840858	263.857695	266.880846	268.859500	270.448120	270.956782	270.518406	272.739151	273.319737	271.338835	271.306766	269.966494	271.099633	273.095653	275.684118	275.999204	275.423194	276.889208	278.259063	279.952269	276.476228	271.436030	269.635371	269.236571	268.486920	271.447134	274.068116	277.761820	278.159574	276.603079	274.729905	275.205492	274.032201	273.203370	272.452027	272.103086	272.546511	272.657828	271.797718	271.774058	272.804988	274.784784	273.573110	273.502566	274.908437	273.207770	272.788695	273.739291	276.057567	275.130890	273.422871	270.141777	267.564953	267.058959	267.841956	269.303434	271.225565	271.719613	270.538296	271.781531	275.041661	280.929063	284.138217	283.898504	283.554975	280.894569	277.760652	273.998747	277.844371	280.940796	284.706645	287.088001	285.169933	282.981853	281.500137	279.341207	281.785558	283.300832	285.682599	286.975211	286.721730	283.467101	282.403412	278.685018	275.300507	272.606165	270.478933	273.431463	273.100538	272.501062	270.392606	272.410435	277.369547	274.096371	276.002135	274.801223	276.444872	277.443558	276.842486	274.827787	271.431892	276.226555	276.377538	279.378242	278.798927	279.489938	279.015486	280.665094	281.259810	284.117489	283.512804	282.052015	283.048538	283.401023	281.998525	282.807079	283.826697	280.397487	279.109846	279.899090	277.698190	276.512153	274.309243	269.325021	271.901195	274.402726	273.484768	271.951190	274.146525	278.601396	280.606305	277.638550	274.042067	272.134652	268.532194	266.769152	265.356089	264.752437	263.504204	263.072072	264.519208	267.780053	270.412735	269.990517	265.643865	264.205389	262.421174	263.037943	269.636674	272.050037	269.633156	266.495726	264.833910	263.879490	263.495621	263.969981	266.120940	270.251297	275.991150	276.278056	275.962103	280.136353	278.270417	275.778314	276.983252	274.142107	277.754926	281.370078	281.642122	278.995073	274.139333	271.335902	273.181151	279.003300	282.910206	279.535869	280.141680	279.420245	283.223829	291.520687	289.172443	285.515322	286.780383	286.322449	287.035539	291.067288	294.977429	289.971949	289.923442	292.712678	293.377164	282.433456	275.997742	279.247772	280.842179	279.927676	280.891130	285.291541	285.341315	280.828127	273.894059	280.501273	281.886363	281.865184	287.200969	292.810278	290.847068	295.613757	299.127781	305.667635	307.065198	303.872403	303.232684	299.426323	287.740927	287.385741	288.420928	287.909376	285.591659	286.131142	290.006413	298.429149	307.285258	306.311776	308.003314	309.029054	308.477558	308.619520	306.200762	307.543260	306.228100	305.369061	299.162541	297.714614	295.898490	297.451366	305.949070	310.245908	306.534724	303.761167	297.013296	292.184016	286.836510	285.991278	289.534758	299.737733	303.697748	298.801484	293.763355	290.566831	297.560803	309.158655	312.342486	307.266854	306.166893	308.583447	312.502960	315.110121	313.055950	310.288777	301.094968	295.526677	291.570806	294.992785	298.284233	305.549577	309.361953	309.038855	305.978667	298.616547	298.066391	294.882334	289.965317	288.599032	287.909213	287.838014	293.306983	292.991810	292.880903	298.952456	301.454762	298.343382	297.634666	299.076528	300.935776	305.530468	304.960906	305.369158	300.775279	301.198456	301.570482	301.117880	306.337837	304.850860	301.228499	291.779064	285.044358	284.588858	288.309000	294.412310	296.917417	295.467691	296.546874	288.405622	283.533190	281.958256	284.027312	280.078293	279.164427	280.269384	281.443972	287.459073	290.523233	288.022158	289.562191	286.479491	278.634721	281.486621	285.999904	290.907745	292.290239	290.362982	287.822627	284.986004	288.209911	289.995904	287.645122	283.183258	280.809467	279.490700	280.712427	282.593803	282.049153	275.440555	269.505104	265.998512	266.817910	272.290568	281.222943	283.071436	281.266619	279.248177	273.817804	272.659797	269.735361	270.001627	268.759409	268.277677	270.682328	270.459160	273.870361	274.572097	272.253616	272.028932	269.357248	267.122689	267.807436	267.545923	269.178446	270.526812	269.591915	272.241467	275.482379	278.100906	279.602884	272.846477	271.973052	271.181486	272.298812	275.536320	277.404873	276.602726	275.255446	274.385282	275.795776	275.928291	277.713661	278.954104	281.488499	283.347899	284.526147	288.501914	288.784614	289.453196	291.897431	293.589712	295.978384	297.048306	295.501497	294.296451	294.566421	293.780428	294.638128	295.703323	296.210708	295.507177	294.560539	294.879332	294.079635	296.135206	300.405924	304.073624	304.922948	302.093236	301.609758	301.005945	304.406310	305.520638	307.517800	308.140689	308.381067	309.863515	311.480758	309.455651	308.675153	309.715773	313.306681	316.643060	317.468822	315.282032	316.410249	316.983471	318.711142	318.708145	318.871118	319.510737	322.263595	324.666561	324.194969	324.376251	326.494320	328.530956	328.443631	326.893426	330.641169	334.080698	335.533147	334.899872	333.670887	330.054549	330.839862	331.347618	327.115697	321.907222	319.457196	321.939477	323.847887	326.976901	328.328822	327.138700	327.425933	328.367268	327.797909	328.882997	327.853253	328.756050	327.510486	330.207654	332.314406	333.496318	331.744238	329.246682	329.048019	326.117070	329.412044	335.051422	334.629250	329.854973	326.919103	323.910197	321.635120	319.695971	318.763662	319.706261	323.789409	322.540933	320.944135	321.138806	320.321798	318.842994	318.757990	316.453386	314.020369	315.173732	313.142609	310.781557	306.871468	307.772945	309.420429	311.452492	310.346660	307.642120	303.292677	295.761586	293.774066	295.340185	293.991402	294.196830	291.351044	290.505186	288.270749	291.099225	297.047897	298.611463	296.590148	295.303847	296.377680	294.408145	292.790121	291.497850	292.810752	289.420737	286.632490	289.151220	288.655925	289.683078	287.765708	283.340003	281.909599	282.782741	281.666575	282.293647	281.548505	277.274653	273.794998	273.859614	272.315804	271.416402	271.046508	271.721219	266.890886	269.382882	270.348206	269.671398	271.511471	270.152854	268.471522	269.816159	265.783856	265.328499	267.488770	267.088245	263.769320	262.496573	262.881241	264.757854	266.492684	265.121468	263.610250	263.687059	264.466377	265.374193	267.346838	268.460640	268.938150	268.852474	266.563008	263.783001	261.152656	259.125920	257.934802	258.848591	259.836932	262.250741	262.641059	262.587189	261.403221	260.976499	263.070342	263.519799	263.989702	261.999292	261.357793	262.338250	264.554367	265.171964	261.749219	260.489520	256.659326	254.273814	252.749677	254.971300	256.542340	258.042623	258.463115	260.389333	261.785540	264.578430	266.105728	265.061333	264.271734	264.331226	264.317205	265.604093	262.259057	261.938128	263.220015	264.620873	267.365751	266.796634	268.516484	266.207407	265.974052	266.509837	266.705412	269.111103	270.103671	266.257853	264.095777	261.908995	261.276988	262.608824	264.312586	264.471261	270.950298	272.562615	270.654231	266.530780	264.116740	265.634036	263.887717	261.230111	262.680126	261.473431	259.650912	261.975513	265.530107	263.633887	263.260111	264.343092	263.675942	262.883233	263.244791	258.232496	255.289856	257.584294	263.446473	263.737080	263.982746	262.114063	261.168439	261.877527	259.402085	257.088508	254.953295	255.094329	258.116012	258.046417	260.840538	259.236425	254.428384	253.790073	255.954872	258.068826	258.974759	260.253176	262.162074	261.349414	256.606601	255.040385	252.930051	253.583709	255.544628	258.212597	261.312962	260.981842	260.416266	258.360953	256.651716	254.721095	254.358517	255.580608	258.281980	259.111540	256.154050	252.309813	250.616505	251.536107	252.480570	251.304045	252.524316	254.104036	256.096054	258.475784	259.831781	257.911330	255.893251	253.314723	250.940081	252.089039	254.677990	257.965899	258.891479	260.320983	258.201205	255.556994	255.583240	255.479878	253.174707	254.419700	257.649920	260.430781	260.573352	259.362720	259.043726	257.990924	255.928839	254.889799	255.569138	256.081847	257.048458	258.620398	258.213144	259.455328	262.735824	263.248164	260.604152	258.179702	256.227139	254.707800	252.921445	251.700759	250.095268	248.863029	248.371894	249.391049	250.314661	251.315806	252.080782	252.529339	253.014997	254.081046	254.041687	253.747981	254.714804	255.521715	258.236581	258.177407	258.923038	254.855571	249.438014	249.381995	248.743122	248.342318	247.535281	251.594711	253.194443	253.293376	253.548931	253.391764	253.003104	251.789475	252.804711	253.115345	256.339027	256.289916	257.685381	254.138112	253.579787	250.533783	248.476704	250.361619	252.780682	251.003767	250.897104	248.594787	247.254713	246.925640	248.258849	249.564804	254.137019	252.955245	250.436181	245.784073	241.978598	243.266000	244.434082	242.654404	242.807857	241.254335	243.237294	241.417288	237.440464	236.135054	238.974461	243.474595	241.478315	234.553416	230.163826	227.935265	224.583876	225.163846	224.089132	224.466584	223.982037	225.996220	227.600008	224.810385	220.801858	220.437188	222.729493	220.362782	218.158479	213.377845	209.694215	208.775933	208.964101	205.480042	205.081269	204.120112	204.296949	206.426643	207.143320	203.269469	198.938216	198.104136	201.684151	203.359469	200.991025	198.570250	196.394628	196.970140	197.147989	194.273754	193.450611	193.339779	193.084457	188.455856	187.023072	189.849366	192.240383	188.820192	187.047719	186.704989	188.556177	187.039885	182.077711	182.105301	181.955257	178.684440	177.714263	176.329242	175.097604	175.549548	171.635823	171.056345	171.944089	173.522495	174.516703	176.846700	180.720250	180.602210	179.746723	177.667974	176.555789	177.296996	176.880190	177.151974	174.570143	171.832629	171.020802	172.360423	170.941898	169.308941	167.929094	169.304722	171.071966	170.399800	171.260014	170.513303	168.889173	168.130291	166.917006	166.444274	165.280324	167.373605	167.098322	166.628908	168.478534	167.542105	166.737288	163.354989	164.036268	163.345532	161.212898	161.428459	162.684112	160.033697	158.885703	157.327849	156.993478	159.758080	161.755614	162.407821	162.336023	161.517847	159.746180	156.331748	154.400765	154.684729	158.318427	163.464892	163.221550	162.794945	162.938215	164.191174	162.583372	160.117259	159.492445	159.787912	158.961927	154.285201	154.744875	154.748439	156.596483	154.942178	153.428163	154.963574	156.003827	154.738261	153.258009	153.363875	155.169984	155.633051	152.733611	150.083080	149.525379	147.135683	146.432109	148.467960	150.989165	152.594611	151.809943	153.475362	151.812601	147.004840	146.396536	148.263499	147.686303	146.342475	147.078274	149.747884	147.828850	145.828555	146.204907	147.082429	149.913161	148.475848	146.374547	145.807100	142.996097	143.512270	144.117472	143.790427	145.239650	149.640346	152.401815	150.555986	148.721565	146.250693	145.756290	146.599350	145.310608	145.188386	144.983854	143.903668	142.818349	143.506536	147.387312	148.174470	145.231852	142.108845	140.039132	140.334500	142.952487	147.043348	150.074491	149.263808	148.235417	147.227446	143.548761	139.229227	135.058100	136.440739	137.858369	140.280264	142.947852	141.983893	145.275330	150.018728	151.475849	149.598498	147.509739	145.219322	143.821338	141.665758	139.627435	139.459064	144.181957	146.183546	145.356304	142.376949	141.876714	141.711512	141.126603	140.910845	140.007284	139.671992	138.879628	137.747732	138.994473	139.637257	139.500952	139.485502	141.699315	142.201871	143.198953	143.536403	143.635502	141.240254	140.205207	139.063160	136.014716	136.313438	138.409912	138.554077	139.233272	137.723922	134.696467	136.099183	136.891930	137.831223	137.037966	137.080517	136.271977	135.301904	136.797646	141.689952	139.219298	136.493380	140.046380	138.715384	134.376398	130.694120	133.464189	134.303480	135.718636	135.183282	135.322459	135.485392	134.097594	134.788852	133.064486	130.828407	126.371285	123.939117	123.867721	124.080790	125.539699	128.590969	133.003102	133.316499	124.180659	121.652225	126.792274	126.964331	128.571454	129.826829	127.926062	125.043388	124.679471	122.924036	123.018453	122.380167	121.145476	122.822276	123.689987	123.537826	122.557622	122.305182	122.147791	117.008131	115.422098	116.490825	117.414069	125.207470	129.335711	125.849280	122.391849	121.775014	119.243940	120.378316	124.345848	124.635194	122.847415	121.460075	120.004972	119.288750	118.949333	118.444776	116.195080	119.325146	117.759150	114.692705	112.160477	112.189846	108.932380	108.741175	107.975544	110.584754	113.835456	116.297115	114.452374	115.881076	112.872724	111.323992	111.185120	112.528851	116.448688	116.383561	113.607966	110.914037	109.443179	111.006963	111.848943	110.130522	107.049983	105.296451	110.142167	114.227209	114.497409	114.301342	109.776113	109.910859	114.744658	116.351154	115.048931	114.437387	116.465836	116.342595	113.212096	112.304458	108.850415	108.547619	112.552377	113.120151	117.623469	113.767693	122.420473	113.761455	104.939308	106.659815	112.058601	108.963405	103.045035	103.635267	105.679031	106.646391	107.184406	104.397036	107.138455	111.031775	107.910432	101.800783	108.862115	105.126035	95.974601	96.917662	96.039455	94.503979	96.932700	98.470607	101.714147	100.313650	97.520731	96.404691	90.126218	91.716339	93.282531	97.827235	95.017180	96.332026	96.295204	95.794302	93.895425	89.922762	99.303267	102.657922	103.683693	98.529344	89.392062	83.176611	88.377882	91.919788	90.757839	85.637204	87.328107	87.431328	79.669556	76.781534	78.352785	76.314526	76.429064	75.026089	78.764523	69.322608	67.051795	74.892334	70.768954	68.735444	72.371125	65.897886	71.146755	67.047920	67.325605	62.471009	70.727432	71.008194	69.667780	66.230708	63.707249	59.933617	62.083034	58.494132	62.227615	60.719261	58.571221	58.445103	55.863595	59.550482	63.756357	56.803772	64.178430	56.757348	54.039970	56.682008	52.567636	58.763226	57.596727	58.185570	55.783384	50.372487	49.644733	53.608355	57.410779	63.774537	55.121378	62.226290	64.606670	65.662710	61.132060	62.649734	64.421450	47.571593	34.602344	22.175850	11.066240	8.911930	5.122084	1.950984	1.264416	0.679598	0.953955	0.667841	0.359261	1.157834	1.091081	0.520986	0.744132	NaN	NaN	NaN	NaN	NaN	NaN	NaN	NaN	NaN	NaN	NaN	NaN	NaN	NaN	NaN	NaN	NaN	NaN	NaN	NaN	NaN	NaN	NaN	NaN	NaN	NaN	NaN	NaN	NaN	NaN	NaN	NaN	NaN	NaN	NaN	NaN	NaN	NaN	NaN	NaN	NaN	NaN	NaN	NaN	NaN	NaN	NaN	NaN	NaN	NaN	NaN	NaN	NaN	NaN	NaN	NaN	NaN	NaN	NaN	NaN	NaN	NaN	NaN	NaN	NaN	NaN	NaN	NaN	NaN	NaN	NaN	NaN	NaN	NaN	NaN	NaN	NaN	NaN	NaN	NaN	NaN	NaN	NaN	NaN	NaN	NaN	NaN	NaN	NaN	NaN	NaN	NaN	NaN	NaN	NaN	NaN	NaN	NaN	NaN	NaN	NaN	NaN	NaN	NaN	NaN	NaN	NaN	NaN	NaN	NaN	NaN	NaN	NaN	NaN	NaN	NaN	NaN	NaN	NaN	NaN	NaN	NaN	NaN	NaN	NaN	NaN	NaN	NaN	NaN	NaN	NaN	NaN	NaN	NaN	NaN	NaN	NaN	NaN	NaN	NaN	NaN	NaN	NaN	NaN	NaN	NaN	NaN	NaN	NaN	NaN	NaN	NaN	NaN	NaN	NaN	NaN	NaN	NaN	NaN	NaN	NaN	NaN	NaN	NaN	NaN	NaN	NaN	NaN	NaN	NaN	NaN	NaN	NaN	NaN	NaN	NaN	NaN	NaN	NaN	NaN	NaN	NaN	NaN	NaN	NaN	NaN	NaN	NaN	NaN	NaN	NaN	NaN	NaN	NaN	NaN	NaN	NaN	NaN	NaN	NaN	NaN	NaN	NaN	NaN	NaN	NaN	NaN	NaN	NaN	NaN	NaN	NaN	NaN	NaN	NaN	NaN	NaN	NaN	NaN	NaN	NaN	NaN	NaN	NaN	NaN	NaN	NaN	NaN	NaN	NaN	NaN	NaN	NaN	NaN	NaN	NaN	NaN	NaN	NaN	NaN	NaN	NaN	NaN	NaN	NaN	NaN	NaN	NaN	NaN	NaN	NaN	NaN	NaN	NaN	NaN	NaN	NaN	NaN	NaN	NaN	NaN	NaN	NaN	NaN	NaN	NaN	NaN	NaN	NaN	NaN	NaN	NaN	NaN	NaN	NaN	NaN	NaN	NaN	NaN	NaN	NaN	NaN	NaN	NaN	NaN	NaN	NaN	NaN	NaN	NaN	NaN	NaN	NaN	NaN	NaN	NaN	NaN	NaN	NaN	NaN	NaN	NaN	NaN	NaN	NaN	NaN	NaN	NaN	NaN	NaN	NaN	NaN	NaN	NaN	NaN	NaN	NaN	NaN	NaN	NaN	NaN	NaN	NaN	NaN	NaN	NaN	NaN	NaN	NaN	NaN	NaN	NaN	NaN	NaN	NaN	NaN	NaN	NaN	NaN	NaN	NaN	NaN	NaN	NaN	NaN	NaN	NaN	NaN	NaN	NaN	NaN	NaN	NaN	NaN	NaN	NaN	NaN	NaN	NaN	NaN	NaN	NaN	NaN	NaN	NaN	NaN	NaN	NaN	NaN	NaN	NaN	NaN	NaN	NaN	NaN	NaN	NaN	NaN	NaN	NaN	NaN	NaN	NaN	NaN	NaN	NaN	NaN	NaN	NaN	NaN	NaN	NaN	NaN	NaN	NaN	NaN	NaN	NaN	NaN	NaN	NaN	NaN	NaN	NaN	NaN	NaN	NaN	NaN	NaN	NaN	NaN	NaN	NaN	NaN	NaN	NaN	NaN	NaN	NaN	NaN	NaN	NaN	NaN	NaN	NaN	NaN	NaN	NaN	NaN	NaN	NaN	NaN	NaN	NaN	NaN	NaN	NaN	NaN	NaN	NaN	NaN	NaN	NaN	NaN	NaN	NaN	NaN	NaN	NaN	NaN	NaN	NaN	NaN	NaN	NaN	NaN	NaN	NaN	NaN	NaN	NaN	NaN	NaN	NaN	NaN	NaN	NaN	NaN	NaN	NaN	NaN	NaN	NaN	NaN	NaN	NaN	NaN	NaN	NaN	NaN	NaN	NaN	NaN	NaN	NaN	NaN	NaN	NaN	NaN	NaN	NaN	NaN	NaN	NaN	NaN	NaN	NaN	NaN	NaN	NaN	NaN	NaN	NaN	NaN	NaN	NaN	NaN	NaN	NaN	NaN	NaN	NaN	NaN	NaN	NaN	NaN	NaN	NaN	NaN	NaN	NaN	NaN	NaN	NaN	NaN	NaN	NaN	NaN	NaN	NaN	NaN	NaN	NaN	NaN	NaN	NaN	NaN	NaN	NaN	NaN	NaN	NaN	NaN	NaN	NaN	NaN	NaN	NaN	NaN	NaN	NaN	NaN	NaN	NaN	NaN	NaN	NaN	NaN	NaN	NaN	NaN	NaN	NaN	NaN	NaN	NaN	NaN	NaN	NaN	NaN	NaN	NaN	NaN	NaN	NaN	NaN	NaN	NaN	NaN	NaN	NaN	NaN	NaN	NaN	NaN	NaN	NaN	NaN	NaN	NaN	NaN	NaN	NaN	NaN	NaN	NaN	NaN	NaN	NaN	NaN	NaN	NaN	NaN	NaN	NaN	NaN	NaN	NaN	NaN	NaN	NaN	NaN	NaN	NaN	NaN	NaN	NaN	NaN	NaN	NaN	NaN	NaN	NaN	NaN	NaN	NaN	NaN	NaN	NaN	NaN	NaN	NaN	NaN	NaN	NaN	NaN	NaN	NaN	NaN	NaN	NaN	NaN	NaN	NaN	NaN	NaN	NaN	NaN	NaN	NaN	NaN	NaN	NaN	NaN	NaN	NaN	NaN	NaN	NaN	NaN	NaN	NaN	NaN	NaN	NaN	NaN	NaN	NaN	NaN	NaN	NaN	NaN	NaN	NaN	NaN	NaN	NaN	NaN	NaN	NaN	NaN	NaN	NaN	NaN	NaN	NaN	NaN	NaN	NaN	NaN	NaN	NaN	NaN	NaN	NaN	NaN	NaN	NaN	NaN	NaN	NaN	NaN	NaN	NaN	NaN	NaN	NaN	NaN	NaN	NaN	NaN	NaN	NaN	NaN	NaN	NaN	NaN	NaN	NaN	NaN	NaN	NaN	NaN	NaN	NaN	NaN	NaN	NaN	NaN	NaN	NaN	NaN	NaN	NaN	NaN	NaN	NaN	NaN	NaN	NaN	NaN	NaN	NaN	NaN	NaN	NaN	NaN	NaN	NaN	NaN	NaN	NaN	NaN	NaN	NaN	NaN	NaN	NaN	NaN	NaN	NaN	NaN	NaN	NaN	NaN	NaN	NaN	NaN	NaN	NaN	NaN	NaN	NaN	NaN	NaN	NaN	NaN	NaN	NaN	NaN	NaN	NaN	NaN	NaN	NaN	NaN	NaN	NaN	NaN	NaN	NaN	NaN	NaN	NaN	NaN	NaN	NaN	NaN	NaN	NaN	NaN	NaN	NaN	NaN	NaN	NaN	NaN	NaN	NaN	NaN	NaN	NaN	NaN	NaN	NaN	NaN	NaN	NaN	NaN	NaN	NaN	NaN	NaN	NaN	NaN	NaN	NaN	NaN	NaN	NaN	NaN	NaN	NaN	NaN	NaN	NaN	NaN	NaN	NaN	NaN	NaN	NaN	NaN	NaN	NaN	NaN	NaN	NaN	NaN	NaN	NaN	NaN	NaN	NaN	NaN	NaN	NaN	NaN	NaN	NaN	NaN	NaN	NaN	NaN	NaN	NaN	NaN	NaN	NaN	NaN	NaN	NaN	NaN	NaN	NaN	NaN	NaN	NaN	NaN	NaN	NaN	NaN	NaN	NaN	NaN	NaN	NaN	NaN	NaN	NaN	NaN	NaN	NaN	NaN	NaN	NaN	NaN	NaN	NaN	NaN	NaN	NaN	NaN	NaN	NaN	NaN	NaN	NaN	NaN	NaN	NaN	NaN	NaN	NaN	NaN	NaN	NaN	NaN	NaN	NaN	NaN	NaN	NaN	NaN	NaN	NaN	NaN	NaN	NaN	NaN	NaN	NaN	NaN	NaN	NaN	NaN	NaN	NaN	NaN	NaN	NaN	NaN	NaN	NaN	NaN	NaN	NaN	NaN	NaN	NaN	NaN	NaN	NaN	NaN	NaN	NaN	NaN	NaN	NaN	NaN	NaN	NaN	NaN	NaN	NaN	NaN	NaN	NaN	NaN	NaN	NaN	NaN	NaN	NaN	NaN	NaN	NaN	NaN	NaN	NaN	NaN	NaN	NaN	NaN	NaN	NaN	NaN	NaN	NaN	NaN	NaN	NaN	NaN	NaN	NaN	NaN	NaN	NaN	NaN	NaN	NaN	NaN	NaN	NaN	NaN	NaN	NaN	NaN	NaN	NaN	NaN	NaN	NaN	NaN	NaN	NaN	NaN	NaN	NaN	NaN	NaN	NaN	NaN	NaN	NaN	NaN	NaN	NaN	NaN	NaN	NaN	NaN	NaN	NaN	NaN	NaN	NaN	NaN	NaN	NaN	NaN	NaN	NaN	NaN	NaN	NaN	NaN	NaN	NaN	NaN	NaN	NaN	NaN	NaN	NaN	NaN	NaN	NaN	NaN	NaN	NaN	NaN	NaN	NaN	NaN	NaN	NaN	NaN	NaN	NaN	NaN	NaN	NaN	NaN	NaN	NaN	NaN	NaN	NaN	NaN	NaN	NaN	NaN	NaN	NaN	NaN	NaN	NaN	NaN	NaN	NaN	NaN	NaN	NaN	NaN	NaN	NaN	NaN	NaN	NaN	NaN	NaN	NaN	NaN	NaN	NaN	NaN	NaN	NaN	NaN	NaN	NaN	NaN	NaN	NaN	NaN	NaN	NaN	NaN	NaN	NaN	NaN	NaN	NaN	NaN	NaN	NaN	NaN	NaN	NaN	NaN	NaN	NaN	NaN	NaN	NaN	NaN	NaN	NaN	NaN	NaN	NaN	NaN	NaN	NaN	NaN	NaN	NaN	NaN	NaN	NaN	NaN	NaN	NaN	NaN	NaN	NaN	NaN	NaN	NaN	NaN	NaN	NaN	NaN	NaN	NaN	NaN	NaN	NaN	NaN	NaN	NaN	NaN	NaN	NaN	NaN	NaN	NaN	NaN	NaN	NaN	NaN	NaN	NaN	NaN	NaN	NaN	NaN	NaN	NaN	NaN	NaN	NaN	NaN	NaN	NaN	NaN	NaN	NaN	NaN	NaN	NaN	NaN	NaN	NaN	NaN	NaN	NaN	NaN	NaN	NaN	NaN	NaN	NaN	NaN	NaN	NaN	NaN	NaN	NaN	NaN	NaN	NaN	NaN	NaN	NaN	NaN	NaN	NaN	NaN	NaN	NaN	NaN	NaN	NaN	NaN	NaN	NaN	NaN	NaN	NaN	NaN	NaN	NaN	NaN	NaN	NaN	NaN	NaN	NaN	NaN	NaN	NaN	NaN	NaN	NaN	NaN	NaN	NaN	NaN	NaN	NaN	NaN	NaN	NaN	NaN	NaN	NaN	NaN	NaN	NaN	NaN	NaN	NaN	NaN	NaN	NaN	NaN	NaN	NaN	NaN	NaN	NaN	NaN	NaN	NaN	NaN	NaN	NaN	NaN	NaN	NaN	NaN	NaN	NaN	NaN	NaN	NaN	NaN	NaN	107.702202	106.987444	112.905482	115.790400	108.462553	106.674029	107.073881	110.073303	110.795331	105.398172	107.636677	107.193635	106.654586	110.254225	113.413101	119.724840	117.929792	115.029062	109.078586	110.264098	113.519879	112.684926	116.038762	119.062981	125.079304	123.667267	125.272839	123.070462	122.271064	127.038689	125.190479	119.976785	127.496972	131.696316	128.441756	126.382152	129.327294	130.146998	129.603793	128.452363	125.775926	123.554332	128.096222	127.615866	130.394394	130.496351	129.989446	140.059039	144.435675	138.042754	130.929445	129.934430	128.468039	132.970659	135.542237	138.018704	140.287039	144.756360	141.754884	139.731185	140.894897	142.337363	144.586426	146.124280	143.553706	147.471183	151.924620	148.445837	144.796956	147.080375	144.792065	142.956682	143.825248	147.978691	149.414468	145.721930	145.931782	145.792616	147.849843	146.245681	147.030992	148.625926	149.375166	149.289967	150.417105	154.257673	158.011856	153.838779	150.754174	152.155149	152.330951	157.230016	155.893676	157.500690	161.641673	162.117925	160.561156	161.651430	164.439207	163.036241	161.088229	156.156216	156.478810	156.416413	156.576822	160.047483	157.828762	155.294171	156.571731	162.587708	167.278200	163.261654	160.865572	159.285141	163.405159	163.314773	169.816190	166.532009	167.657103	162.195312	156.449631	154.986201	156.675512	157.460191	159.489866	160.646895	158.149384	154.601051	158.698087	162.316064	162.531981	157.898915	158.593774	159.051633	158.677271	157.827606	157.163182	157.139281	158.745628	161.954710	167.418421	167.194806	165.625826	164.405692	163.139072	164.440191	164.937148	167.496121	168.351554	167.173122	162.923681	161.129649	164.351630	170.939182	174.602848	175.208807	170.912115	167.588119	168.553218	167.510041	165.203253	167.127879	170.433047	171.144569	168.444081	165.154943	157.974738	155.301682	159.023490	163.251259	161.477549	160.189269	162.488360	166.888182	167.494459	167.680203	168.766669	170.892822	170.479031	167.305140	165.193423	164.457534	169.334351	171.640252	172.390295	173.464034	173.350888	177.114559	175.892362	176.915621	176.824643	175.251151	175.207971	174.882551	174.424595	173.961019	172.970225	171.601459	170.329018	171.928975	177.558529	181.792721	184.282357	186.756166	189.221822	184.741918	183.254627	186.398174	184.698578	186.790886	185.575992	182.483869	180.739253	183.013819	185.020122	189.264704	188.236808	184.598439	181.467375	179.024569	183.355706	185.686656	185.021512	184.720875	184.977772	179.642061	180.306698	180.723266	179.952651	180.854269	179.082292	182.334005	187.686727	189.109420	189.359069	187.927292	187.949554	187.720241	188.391963	187.073032	189.321283	189.807545	194.475356	195.576185	195.086471	194.812094	193.580837	194.538069	193.217879	191.991770	191.062900	190.923555	193.839920	192.842650	192.535910	194.975916	195.859165	195.472724	196.143280	198.364819	199.877122	198.768048	195.390069	198.072810	202.962126	206.562538	208.577076	208.343582	206.953486	207.068622	206.266013	206.305454	207.285634	208.243873	209.286759	208.051458	208.720608	208.972904	210.000002	209.904321	211.374928	210.956755	208.836175	210.908221	214.056414	214.306053	215.773889	216.922834	216.692684	218.732273	221.763890	224.731592	226.915733	228.274740	226.396370	224.438922	226.177203	228.546196	230.916230	233.176410	231.892494	228.875430	229.996626	235.653219	237.491711	238.084091	236.644117	235.172899	235.691848	237.636346	237.442350	239.529587	243.170020	246.443857	249.607135	253.032044	258.886335	257.633243	255.538595	250.009882	249.556399	245.743235	247.534440	249.892092	251.254969	251.715471	251.595154	253.991467	256.180931	257.376828	255.994273	259.625970	259.410432	262.208328	261.635945	261.076887	261.510370	264.631186	266.507848	265.788509	265.709308	265.571541	264.548634	265.245007	263.737065	266.537143	264.858438	261.272529	260.757561	259.887679	262.340080	267.609362	267.675952	266.481738	265.513662	265.274308	268.049975	268.801847	266.375797	266.570502	266.428112	266.477531	268.586387	268.338522	269.795379	269.189831	266.513637	267.574534	272.692955	273.437139	271.737402	269.574219	270.832750	267.880115	267.201980	269.410790	271.358022	268.777051	268.043686	268.279149	266.045973	265.605572	265.537682	267.513261	269.318876	270.877870	268.821513	266.093231	267.869128	270.021887	272.382541	272.512269	271.694873	273.166527	276.330792	275.774787	275.811786	279.718705	280.420601	280.140752	277.233968	275.291796	270.940455	264.647626	263.271421	263.183230	266.688730	269.077184	273.056072	271.312680	270.070404	270.616143	270.432390	269.550507	269.568937	271.520708	275.105720	275.464774	274.826280	272.455392	269.633226	269.340532	270.564982	274.024829	272.603974	268.153663	268.096279	270.151502	272.359048	270.074876	268.433499	267.507717	269.437157	268.919837	267.844117	267.954505	267.377044	268.145292	273.604725	279.343711	279.208519	279.518441	277.033541	273.069016	270.901239	267.414264	265.152087	264.188521	264.156754	266.494985	270.171426	271.952006	271.782793	273.862349	274.529359	273.720274	275.381681	274.875488	275.482045	275.806960	277.854103	275.861995	274.695431	275.939229	274.314924	271.484551	267.502061	267.874886	269.283497	269.757916	272.009927	277.236427	281.301722	279.704555	280.104850	278.086612	277.384186	280.930453	283.014652	277.921018	277.298862	277.733338	276.811149	276.714356	278.898288	278.718407	277.823516	280.306385	282.425232	280.809639	280.431511	282.693649	280.815793	279.791989	282.755088	281.602284	278.688550	279.159194	280.964888	278.640437	278.469294	282.512287	280.951765	282.710228	283.475454	281.213701	278.259096	273.993788	272.007632	268.127687	263.163775	263.724901	267.254632	266.092822	266.971248	270.506821	268.323432	264.535253	264.680724	266.430056	264.378965	263.129997	264.801366	266.606110	265.547725	263.093103	262.461462	265.249420	269.653467	271.283913	272.858275	269.623005	269.533601	272.383810	274.961089	276.002502	275.869958	274.136537	270.518465	268.096417	272.394925	275.970892	277.668957	280.522044	281.972740	282.752386	287.185180	288.422561	291.565088	292.950729	295.434838	291.651281	287.264141	282.670257	283.197078	286.076941	286.360416	283.460894	276.977292	277.487472	277.291989	278.549434	283.281005	290.535595	291.053969	287.015442	278.219600	270.389519	268.525204	270.039953	277.412070	283.281418	287.742186	285.037806	286.440398	287.193087	288.452536	293.112425	293.606588	295.257079	292.592175	288.558366	283.443608	276.081916	274.360839	270.487266	277.878622	280.741783	284.829260	286.063628	289.043017	292.407200	297.727830	296.205660	297.951656	298.060061	294.036843	292.709448	296.065019	298.572088	299.159437	299.646642	299.094764	295.746158	295.113272	299.950571	303.249566	306.918813	309.388049	314.522360	317.078456	313.185887	308.435327	298.464663	298.118153	295.974966	294.101108	295.615660	294.283053	299.274834	299.106550	299.035956	294.902947	288.707344	285.589019	283.516014	291.210764	297.033899	302.667221	303.660338	301.587805	305.033241	305.883869	310.377585	316.151966	315.787569	314.604472	305.406652	295.566053	294.260880	295.097237	299.911669	305.499786	306.168434	300.230890	302.490874	303.418770	303.325895	304.448239	301.497148	291.109608	283.729490	284.606007	286.377027	292.773621	297.537062	293.626000	292.175878	289.247877	289.466383	288.971332	289.098362	287.128299	290.523830	292.737172	291.505336	289.088829	287.121458	283.609984	282.886850	282.693282	287.501003	293.151269	295.264637	296.872968	298.247886	297.145977	296.992758	293.536525	291.416785	291.576458	292.429093	290.908496	284.227770	286.336036	285.787309	289.229643	288.538612	286.047904	280.530833	276.331548	275.892819	278.448442	284.846709	284.387086	285.525637	283.551626	280.942670	278.885048	272.218135	269.176980	269.655324	268.345984	266.654296	263.341663	267.039536	270.568366	274.561127	277.753856	279.213328	278.826645	275.532386	271.682493	266.578188	262.937621	260.368337	257.323185	255.711046	259.290258	263.216615	269.864001	273.603735	275.169105	273.083748	271.613098	271.558348	269.363392	266.848095	266.947572	268.629013	271.589038	273.478713	272.606468	266.316317	262.327250	261.150373	260.193877	263.050636	267.325779	268.952515	268.873691	271.296063	274.433107	274.867781	272.864915	269.774079	268.263745	267.886905	270.083813	272.716955	278.857118	278.777111	277.297878	275.040108	275.561135	277.255035	277.810803	279.136134	280.279972	281.341336	280.492872	279.245127	278.183496	279.392469	280.530272	282.113620	281.968269	281.702114	284.105980	287.412667	288.946495	290.956953	290.640931	292.445529	293.907360	294.110822	295.153477	294.863665	294.049421	293.749494	294.030951	294.568882	295.497047	295.557278	292.841459	293.763642	297.746504	298.614831	301.997237	301.973884	302.854951	303.233358	302.516452	303.304254	304.095252	306.824404	309.742056	310.416669	310.617415	311.232738	310.797238	310.699984	311.943460	316.461885	319.929413	321.610965	325.584184	324.750862	322.989749	323.286490	318.501622	321.771226	319.638062	319.610469	318.186973	319.824191	323.748843	324.567046	325.657875	325.604614	327.787789	329.089305	329.636511	328.457175	328.914592	325.191714	322.078404	318.023125	318.807220	319.900426	321.388659	324.148885	322.903358	321.795974	320.156521	321.189783	323.020720	322.634385	325.940751	326.196077	327.168992	322.545400	317.471409	315.426755	314.859015	313.961563	316.059337	317.848179	319.341529	320.403243	322.758821	321.850322	320.981780	317.371154	316.721483	315.471681	316.266082	315.915135	315.239010	313.309824	315.245526	313.040000	308.245130	302.536863	299.502467	301.278139	302.512214	303.908759	305.813681	306.052306	307.109209	308.022395	306.762613	301.108150	298.664773	298.421796	297.671834	295.950557	296.329165	294.545446	291.218476	289.903841	290.072068	292.527782	293.591221	292.953634	294.270409	290.619637	285.961406	282.175332	283.862179	285.234868	285.271778	285.679951	284.948268	281.691830	281.298456	280.012048	281.474269	283.257472	281.280139	278.254198	276.666384	274.018192	271.684641	269.961621	271.500754	270.859088	272.074498	273.794753	275.023390	276.634183	275.104938	274.942868	272.118609	270.516435	268.781514	269.427927	268.077010	267.055785	265.085578	262.247875	260.400275	262.968578	264.610243	263.397450	262.815722	261.787795	258.987856	259.730297	261.940784	263.087018	265.645107	267.912312	268.540649	266.895932	266.762873	264.562320	263.657586	261.622644	263.213323	263.524307	263.534703	263.124278	260.577272	258.320812	257.656133	256.487460	255.892331	257.300887	259.069261	259.672945	261.996408	262.049452	260.449442	260.032446	259.194616	256.797926	258.974604	259.733760	258.182161	256.082152	253.675556	252.242036	254.730453	256.423616	257.562683	256.308754	254.781601	256.471093	257.904727	258.871568	255.530582	251.960175	256.248808	258.728882	258.797267	260.250477	260.189561	261.257759	260.088337	255.246869	254.987734	254.981636	254.363414	257.544238	259.016935	257.076840	258.710007	256.351748	254.736143	252.818306	255.720017	261.419467	264.542034	267.303937	266.629381	262.613842	258.700822	255.569332	251.100729	254.424168	257.080552	259.286891	260.476887	260.666520	258.273915	257.247113	254.452048	255.324029	257.987933	260.116818	259.367053	255.115509	253.590207	254.474926	255.647055	255.127725	250.280289	249.383125	249.723735	249.923032	252.903475	253.933843	253.056550	255.603852	255.375911	253.949712	252.253293	250.379419	249.400578	247.213753	246.129473	249.865488	254.449178	255.739954	255.051101	254.129570	249.855725	246.894618	245.676890	245.504846	248.627810	250.122700	250.519977	251.526444	250.388068	249.427780	250.402017	253.851031	253.972780	253.216926	250.895629	246.663152	245.600089	245.740948	246.348965	247.705461	247.557569	245.763811	247.104704	252.215592	255.564616	255.838456	254.499850	251.847659	252.145723	253.497806	252.183046	249.547885	249.829981	250.554218	250.397865	251.602168	254.684728	256.963328	255.733485	253.677882	250.486487	249.793426	250.413836	249.820121	250.501547	252.030355	252.467462	252.276607	250.088171	247.743171	247.756223	250.457943	254.164085	255.250621	253.097146	252.563706	253.934817	256.326732	258.268721	259.586935	259.100148	257.067086	256.287609	254.988935	254.205044	251.561620	250.528051	248.377421	246.270068	246.786780	246.859654	244.909807	247.391152	250.735164	252.421352	253.672842	252.001021	249.956763	247.965945	247.178951	248.324132	251.212514	251.793019	252.698260	250.555826	251.320293	250.688749	249.835267	248.553964	249.615520	249.084410	246.887432	246.672393	244.829965	247.049211	248.305121	252.348934	251.927856	254.224841	256.068579	251.772161	248.325516	245.898530	243.824215	243.166812	246.157968	247.420272	243.869508	239.865200	238.005173	234.695106	239.953954	243.130930	246.884004	245.394660	245.270968	247.984478	248.643524	247.441876	246.247207	243.650749	242.721676	241.982607	241.669632	242.447529	240.997356	238.202003	240.747735	244.481459	242.891917	238.145031	232.726954	226.039356	223.433490	220.550541	221.346186	219.997207	219.586497	222.608905	224.108403	223.107389	220.069941	218.201113	216.720947	216.737386	216.687067	213.835609	212.027026	210.506040	209.767776	208.618460	207.319598	205.541259	206.263762	206.437507	205.117211	205.758541	201.662505	198.038283	196.477566	195.830249	196.876728	195.314875	193.661471	191.789196	191.357044	191.799118	190.883896	191.985294	192.172798	191.175866	188.816927	188.514532	186.503620	183.796541	182.295974	182.228868	181.589098	184.090780	181.885805	182.440460	181.642856	182.463013	182.198009	180.815025	181.301190	179.320653	178.206838	175.283246	173.081374	170.025813	167.858370	167.958821	170.289102	171.067210	170.981434	170.260815	170.309065	168.542093	168.862997	168.029752	170.471669	170.066801	167.658313	166.283028	166.309423	166.439154	166.784466	166.825476	166.327419	167.122749	166.437445	163.012720	160.171630	160.246624	161.230421	164.368281	164.556738	165.086621	162.571803	160.106838	160.002243	158.807078	161.078651	161.281159	160.857590	158.443273	157.030801	157.935517	159.224032	160.507375	162.275624	162.081633	163.498756	162.824587	161.030163	159.634312	160.262407	159.084167	159.436097	159.892717	160.893618	159.427201	158.701850	159.794281	157.570548	156.123854	154.576095	154.991674	156.287680	159.338267	158.981374	163.085164	163.783126	165.470882	163.488430	161.304341	159.899278	159.836103	154.157905	153.157314	151.548183	150.662621	150.077785	150.801518	150.970066	149.362273	148.703031	145.734907	148.771842	153.271269	155.846899	151.484289	148.691384	149.874275	155.142590	152.301742	151.914839	151.098078	152.062302	151.976085	147.815695	144.580223	141.680756	141.670420	144.371039	144.590148	143.051289	142.079048	144.355239	145.780868	146.460543	144.974052	140.792486	140.484207	140.701231	140.399602	141.507732	141.941029	147.296582	149.528827	147.358384	145.404594	144.754521	144.112287	140.727123	137.630145	136.684265	139.562933	142.528133	142.765071	142.890011	143.013037	142.164982	141.702722	139.769816	137.972907	138.575016	139.972576	142.365586	140.526717	140.223365	139.062261	139.696121	140.813512	140.907265	141.692863	143.265535	143.633037	140.636860	138.293182	137.195032	139.466837	142.906931	147.307071	147.882247	144.530079	142.210654	137.573536	134.718508	134.224222	135.709843	138.055834	139.504589	140.489632	142.806627	141.323117	140.071950	137.680962	137.149214	139.050275	142.582981	145.468403	147.407899	146.573638	141.976837	139.294991	136.455971	135.572888	135.663910	138.050820	141.388017	141.829664	141.431972	140.285279	137.519429	136.370452	135.813568	137.192340	139.347239	139.972136	140.730850	137.367874	136.959957	139.601236	139.951861	136.828230	131.755904	134.412898	136.371364	140.145742	141.931393	140.531655	138.407105	131.351096	130.091386	132.917311	131.310522	129.040724	133.327723	133.826043	135.872691	137.572520	136.009985	134.105736	127.890194	129.097716	131.913065	132.914976	130.182580	128.461574	131.086867	132.124848	131.704045	129.278222	124.178088	122.680228	124.312682	125.434699	129.084437	129.004490	131.727405	130.721687	124.546918	121.313853	122.689003	121.710849	121.254415	120.772073	122.964310	123.014119	119.335153	115.243743	119.493102	123.761428	122.958557	118.779134	115.620082	118.878722	119.890908	120.448903	120.482192	118.742918	116.520263	118.809945	118.140378	114.520841	115.080538	118.427973	120.319163	121.219356	122.146319	118.993983	114.639706	108.521327	106.644814	108.491998	110.994741	110.719247	115.610248	114.729743	111.701076	111.540816	109.619961	108.552246	112.328112	113.535159	110.126589	111.213127	108.501734	108.182212	107.774810	108.075658	110.577310	110.552557	110.936141	110.803119	111.355723	114.670708	109.810044	107.510820	110.537107	112.908661	109.066485	101.689465	102.692977	107.837395	108.427836	109.829643	110.584531	110.426145	109.310688	107.152280	105.833292	108.474001	107.572314	109.011104	107.007639	107.023691	112.283022	115.333537	113.567515	107.424447	104.673142	104.085833	104.341730	105.433036	99.944420	97.402346	99.835467	99.165353	100.284654	103.604157	108.212192	104.024333	102.523834	103.405921	106.058737	106.216428	98.793857	100.789874	105.073820	100.853584	101.129095	104.319335	102.033343	94.564826	92.989698	89.626551	94.225214	93.534905	93.293998	95.338983	94.341376	96.653409	98.785365	95.889080	90.783064	85.069752	86.781113	90.716240	87.623911	86.350197	84.166416	82.503405	81.700258	84.338981	88.888781	90.522203	85.607701	82.269536	81.603112	76.182646	79.409558	85.194302	77.152541	80.003651	81.184313	73.785700	71.417524	74.815665	73.942019	65.538782	71.346977	77.002558	67.467697	66.931068	63.975294	65.436347	62.828040	63.619943	59.949694	63.680674	65.674400	65.099433	68.193093	68.868765	65.310656	57.415248	60.066903	55.852193	63.278038	59.949015	58.190469	59.800312	57.241071	55.672904	61.160107	52.051295	53.837782	55.189529	54.552785	55.527020	55.276320	53.863622	52.971942	55.184925	50.366159	54.382116	58.519258	54.361818	59.017445	60.176041	61.291392	59.885394	59.875442	53.939380	46.938251	30.463966	20.838581	10.336872	5.562750	2.377928	1.431138	1.371079	0.661418	0.436275	0.775241	0.716472	0.539988	0.610213	0.382498	0.791537	NaN	NaN	NaN	NaN	NaN	NaN	NaN	NaN	NaN	NaN	NaN	NaN	NaN	NaN	NaN	NaN	NaN	NaN	NaN	NaN	NaN	NaN	NaN	NaN	NaN	NaN	NaN	NaN	NaN	NaN	NaN	NaN	NaN	NaN	NaN	NaN	NaN	NaN	NaN	NaN	NaN	NaN	NaN	NaN	NaN	NaN	NaN	NaN	NaN	NaN	NaN	NaN	NaN	NaN	NaN	NaN	NaN	NaN	NaN	NaN	NaN	NaN	NaN	NaN	NaN	NaN	NaN	NaN	NaN	NaN	NaN	NaN	NaN	NaN	NaN	NaN	NaN	NaN	NaN	NaN	NaN	NaN	NaN	NaN	NaN	NaN	NaN	NaN	NaN	NaN	NaN	NaN	NaN	NaN	NaN	NaN	NaN	NaN	NaN	NaN	NaN	NaN	NaN	NaN	NaN	NaN	NaN	NaN	NaN	NaN	NaN	NaN	NaN	NaN	NaN	NaN	NaN	NaN	NaN	NaN	NaN	NaN	NaN	NaN	NaN	NaN	NaN	NaN	NaN	NaN	NaN	NaN	NaN	NaN	NaN	NaN	NaN	NaN	NaN	NaN	NaN	NaN	NaN	NaN	NaN	NaN	NaN	NaN	NaN	NaN	NaN	NaN	NaN	NaN	NaN	NaN	NaN	NaN	NaN	NaN	NaN	NaN	NaN	NaN	NaN	NaN	NaN	NaN	NaN	NaN	NaN	NaN	NaN	NaN	NaN	NaN	NaN	NaN	NaN	NaN	NaN	NaN	NaN	NaN	NaN	NaN	NaN	NaN	NaN	NaN	NaN	NaN	NaN	NaN	NaN	NaN	NaN	NaN	NaN	NaN	NaN	NaN	NaN	NaN	NaN	NaN	NaN	NaN	NaN	NaN	NaN	NaN	NaN	NaN	NaN	NaN	NaN	NaN	NaN	NaN	NaN	NaN	NaN	NaN	NaN	NaN	NaN	NaN	NaN	NaN	NaN	NaN	NaN	NaN	NaN	NaN	NaN	NaN	NaN	NaN	NaN	NaN	NaN	NaN	NaN	NaN	NaN	NaN	NaN	NaN	NaN	NaN	NaN	NaN	NaN	NaN	NaN	NaN	NaN	NaN	NaN	NaN	NaN	NaN	NaN	NaN	NaN	NaN	NaN	NaN	NaN	NaN	NaN	NaN	NaN	NaN	NaN	NaN	NaN	NaN	NaN	NaN	NaN	NaN	NaN	NaN	NaN	NaN	NaN	NaN	NaN	NaN	NaN	NaN	NaN	NaN	NaN	NaN	NaN	NaN	NaN	NaN	NaN	NaN	NaN	NaN	NaN	NaN	NaN	NaN	NaN	NaN	NaN	NaN	NaN	NaN	NaN	NaN	NaN	NaN	NaN	NaN	NaN	NaN	NaN	NaN	NaN	NaN	NaN	NaN	NaN	NaN	NaN	NaN	NaN	NaN	NaN	NaN	NaN	NaN	NaN	NaN	NaN	NaN	NaN	NaN	NaN	NaN	NaN	NaN	NaN	NaN	NaN	NaN	NaN	NaN	NaN	NaN	NaN	NaN	NaN	NaN	NaN	NaN	NaN	NaN	NaN	NaN	NaN	NaN	NaN	NaN	NaN	NaN	NaN	NaN	NaN	NaN	NaN	NaN	NaN	NaN	NaN	NaN	NaN	NaN	NaN	NaN	NaN	NaN	NaN	NaN	NaN	NaN	NaN	NaN	NaN	NaN	NaN	NaN	NaN	NaN	NaN	NaN	NaN	NaN	NaN	NaN	NaN	NaN	NaN	NaN	NaN	NaN	NaN	NaN	NaN	NaN	NaN	NaN	NaN	NaN	NaN	NaN	NaN	NaN	NaN	NaN	NaN	NaN	NaN	NaN	NaN	NaN	NaN	NaN	NaN	NaN	NaN	NaN	NaN	NaN	NaN	NaN	NaN	NaN	NaN	NaN	NaN	NaN	NaN	NaN	NaN	NaN	NaN	NaN	NaN	NaN	NaN	NaN	NaN	NaN	NaN	NaN	NaN	NaN	NaN	NaN	NaN	NaN	NaN	NaN	NaN	NaN	NaN	NaN	NaN	NaN	NaN	NaN	NaN	NaN	NaN	NaN	NaN	NaN	NaN	NaN	NaN	NaN	NaN	NaN	NaN	NaN	NaN	NaN	NaN	NaN	NaN	NaN	NaN	NaN	NaN	NaN	NaN	NaN	NaN	NaN	NaN	NaN	NaN	NaN	NaN	NaN	NaN	NaN	NaN	NaN	NaN	NaN	NaN	NaN	NaN	NaN	NaN	NaN	NaN	NaN	NaN	NaN	NaN	NaN	NaN	NaN	NaN	NaN	NaN	NaN	NaN	NaN	NaN	NaN	NaN	NaN	NaN	NaN	NaN	NaN	NaN	NaN	NaN	NaN	NaN	NaN	NaN	NaN	NaN	NaN	NaN	NaN	NaN	NaN	NaN	NaN	NaN	NaN	NaN	NaN	NaN	NaN	NaN	NaN	NaN	NaN	NaN	NaN	NaN	NaN	NaN	NaN	NaN	NaN	NaN	NaN	NaN	NaN	NaN	NaN	NaN	NaN	NaN	NaN	NaN	NaN	NaN	NaN	NaN	NaN	NaN	NaN	NaN	NaN	NaN	NaN	NaN	NaN	NaN	NaN	NaN	NaN	NaN	NaN	NaN	NaN	NaN	NaN	NaN	NaN	NaN	NaN	NaN	NaN	NaN	NaN	NaN	NaN	NaN	NaN	NaN	NaN	NaN	NaN	NaN	NaN	NaN	NaN	NaN	NaN	NaN	NaN	NaN	NaN	NaN	NaN	NaN	NaN	NaN	NaN	NaN	NaN	NaN	NaN	NaN	NaN	NaN	NaN	NaN	NaN	NaN	NaN	NaN	NaN	NaN	NaN	NaN	NaN	NaN	NaN	NaN	NaN	NaN	NaN	NaN	NaN	NaN	NaN	NaN	NaN	NaN	NaN	NaN	NaN	NaN	NaN	NaN	NaN	NaN	NaN	NaN	NaN	NaN	NaN	NaN	NaN	NaN	NaN	NaN	NaN	NaN	NaN	NaN	NaN	NaN	NaN	NaN	NaN	NaN	NaN	NaN	NaN	NaN	NaN	NaN	NaN	NaN	NaN	NaN	NaN	NaN	NaN	NaN	NaN	NaN	NaN	NaN	NaN	NaN	NaN	NaN	NaN	NaN	NaN	NaN	NaN	NaN	NaN	NaN	NaN	NaN	NaN	NaN	NaN	NaN	NaN	NaN	NaN	NaN	NaN	NaN	NaN	NaN	NaN	NaN	NaN	NaN	NaN	NaN	NaN	NaN	NaN	NaN	NaN	NaN	NaN	NaN	NaN	NaN	NaN	NaN	NaN	NaN	NaN	NaN	NaN	NaN	NaN	NaN	NaN	NaN	NaN	NaN	NaN	NaN	NaN	NaN	NaN	NaN	NaN	NaN	NaN	NaN	NaN	NaN	NaN	NaN	NaN	NaN	NaN	NaN	NaN	NaN	NaN	NaN	NaN	NaN	NaN	NaN	NaN	NaN	NaN	NaN	NaN	NaN	NaN	NaN	NaN	NaN	NaN	NaN	NaN	NaN	NaN	NaN	NaN	NaN	NaN	NaN	NaN	NaN	NaN	NaN	NaN	NaN	NaN	NaN	NaN	NaN	NaN	NaN	NaN	NaN	NaN	NaN	NaN	NaN	NaN	NaN	NaN	NaN	NaN	NaN	NaN	NaN	NaN	NaN	NaN	NaN	NaN	NaN	NaN	NaN	NaN	NaN	NaN	NaN	NaN	NaN	NaN	NaN	NaN	NaN	NaN	NaN	NaN	NaN	NaN	NaN	NaN	NaN	NaN	NaN	NaN	NaN	NaN	NaN	NaN	NaN	NaN	NaN	NaN	NaN	NaN	NaN	NaN	NaN	NaN	NaN	NaN	NaN	NaN	NaN	NaN	NaN	NaN	NaN	NaN	NaN	NaN	NaN	NaN	NaN	NaN	NaN	NaN	NaN	NaN	NaN	NaN	NaN	NaN	NaN	NaN	NaN	NaN	NaN	NaN	NaN	NaN	NaN	NaN	NaN	NaN	NaN	NaN	NaN	NaN	NaN	NaN	NaN	NaN	NaN	NaN	NaN	NaN	NaN	NaN	NaN	NaN	NaN	NaN	NaN	NaN	NaN	NaN	NaN	NaN	NaN	NaN	NaN	NaN	NaN	NaN	NaN	NaN	NaN	NaN	NaN	NaN	NaN	NaN	NaN	NaN	NaN	NaN	NaN	NaN	NaN	NaN	NaN	NaN	NaN	NaN	NaN	NaN	NaN	NaN	NaN	NaN	NaN	NaN	NaN	NaN	NaN	NaN	NaN	NaN	NaN	NaN	NaN	NaN	NaN	NaN	NaN	NaN	NaN	NaN	NaN	NaN	NaN	NaN	NaN	NaN	NaN	NaN	NaN	NaN	NaN	NaN	NaN	NaN	NaN	NaN	NaN	NaN	NaN	NaN	NaN	NaN	NaN	NaN	NaN	NaN	NaN	NaN	NaN	NaN	NaN	NaN	NaN	NaN	NaN	NaN	NaN	NaN	NaN	NaN	NaN	NaN	NaN	NaN	NaN	NaN	NaN	NaN	NaN	NaN	NaN	NaN	NaN	NaN	NaN	NaN	NaN	NaN	NaN	NaN	NaN	NaN	NaN	NaN	NaN	NaN	NaN	NaN	NaN	NaN	NaN	NaN	NaN	NaN	NaN	NaN	NaN	NaN	NaN	NaN	NaN	NaN	NaN	NaN	NaN	NaN	NaN	NaN	NaN	NaN	NaN	NaN	NaN	NaN	NaN	NaN	NaN	NaN	NaN	NaN	NaN	NaN	NaN	NaN	NaN	NaN	NaN	NaN	NaN	NaN	NaN	NaN	NaN	NaN	NaN	NaN	NaN	NaN	NaN	NaN	NaN	NaN	NaN	NaN	NaN	NaN	NaN	NaN	NaN	NaN	NaN	NaN	NaN	NaN	NaN	NaN	NaN	NaN	NaN	NaN	NaN	NaN	NaN	NaN	NaN	NaN	NaN	NaN	NaN	NaN	NaN	NaN	NaN	NaN	NaN	NaN	NaN	NaN	NaN	NaN	NaN	NaN	NaN	NaN	NaN	NaN	NaN	NaN	NaN	NaN	NaN	NaN	NaN	NaN	NaN	NaN	NaN	NaN	NaN	NaN	NaN	NaN	NaN	NaN	NaN	NaN	NaN	NaN	NaN	NaN	NaN	NaN	NaN	NaN	NaN	NaN	NaN	NaN	NaN	NaN	NaN	NaN	NaN	NaN	NaN	NaN	NaN	NaN	NaN	NaN	NaN	NaN	NaN	NaN	NaN	NaN	NaN	NaN	NaN	NaN	NaN	NaN	NaN	NaN	NaN	NaN	NaN	NaN	NaN	NaN	NaN	NaN	NaN	NaN	NaN	NaN	NaN	NaN	NaN	NaN	NaN	NaN	NaN	NaN	NaN	NaN	NaN	NaN	NaN	NaN	NaN	NaN	NaN	NaN	NaN	NaN	NaN	NaN	NaN	NaN	NaN	NaN	NaN	NaN	NaN	NaN	NaN	NaN	NaN	NaN	NaN	NaN	NaN	NaN	NaN	NaN	NaN	NaN	NaN	NaN	NaN	NaN	NaN	NaN	NaN	NaN	NaN	NaN	NaN	NaN	106.370000	101.497137	104.186984	110.797624	110.104828	107.879371	106.150765	97.602097	104.135914	110.546218	109.704459	106.731016	107.617646	106.969279	112.195587	112.342497	113.321404	114.982312	114.913767	112.230481	110.268546	111.604330	114.130264	120.840283	121.048900	122.490923	118.565210	113.057895	115.720495	115.422892	117.131810	121.909326	124.141103	125.937647	125.202781	125.478919	126.316874	125.076242	124.856377	124.814693	124.760481	125.746622	120.325262	121.700246	127.107795	125.347368	126.163575	131.122766	135.444010	138.757259	135.697578	130.060234	130.689731	132.502209	136.701085	139.519487	139.882568	139.215224	139.939545	138.697095	136.699114	141.718755	143.224281	142.263688	139.155932	136.120129	137.023069	139.218396	140.717976	141.729267	141.328498	142.178052	146.603610	149.251439	153.726905	155.932902	158.126795	158.086537	153.255608	148.586965	147.026135	156.972447	152.479349	147.102036	145.817577	149.380358	154.831314	156.285628	152.330563	152.851335	157.208773	159.942020	160.181100	156.091048	157.326116	157.540588	157.415142	159.054616	158.292771	153.711426	155.272129	155.503747	156.358176	160.855838	159.942988	160.671890	157.700278	155.317133	150.516150	152.575341	154.010162	156.194785	158.139045	156.118119	159.265729	159.512827	159.922357	156.222477	158.874396	156.646454	155.203005	156.216429	158.702279	156.719670	157.872234	160.190263	162.518374	161.207108	160.741801	159.038120	158.324133	156.968416	154.984564	153.752404	155.455776	158.075061	161.091586	159.941498	161.381424	165.151066	165.323811	166.425492	166.258418	164.890789	162.200323	158.598009	158.987263	161.351881	161.793390	161.943710	165.478730	167.006446	169.015769	167.402111	169.122624	167.105878	165.193881	164.308576	165.044993	163.242525	161.323289	164.985747	165.515533	165.205344	163.905779	161.272772	157.973838	157.586901	160.016803	162.555174	161.490652	161.110437	163.661341	165.204328	163.544515	162.455371	164.708361	167.417992	169.753572	167.694372	164.002219	156.715105	153.850018	158.971379	163.436027	168.416312	166.525550	161.052956	162.722546	167.970986	171.735044	172.065856	171.402670	170.195412	171.358977	171.660937	173.094052	171.866261	168.871052	167.298835	167.025627	169.535922	174.506321	177.163420	178.024079	178.586441	175.740038	177.941764	175.235397	171.706356	170.075547	170.907755	173.082407	174.506704	180.506973	181.807162	181.489605	179.570311	180.322528	183.075080	186.381452	188.885177	184.702879	182.150115	179.343867	178.924605	178.346483	179.938052	183.409744	182.167006	180.348288	182.203787	184.342921	184.760793	184.070702	181.988727	182.945114	181.355489	181.083977	180.994655	182.188251	186.058749	187.266591	186.155892	182.671632	182.196196	183.840569	185.211297	187.687057	189.340392	189.959850	191.074715	188.464285	189.147591	193.462818	195.009848	195.590958	193.224549	191.979114	190.736664	191.016786	194.536116	196.595067	197.261801	194.336648	194.223180	194.510710	197.424828	199.232082	198.466759	198.192207	198.032116	199.699681	202.207578	205.192514	207.730112	209.186846	210.454804	208.301320	207.258242	206.649124	207.327720	209.386025	211.219287	211.757386	211.907502	212.822928	216.068183	216.790086	216.196336	215.980889	216.591229	220.106744	219.281330	219.503362	220.503261	219.233407	220.183837	219.357723	220.408902	221.626435	223.726080	225.890397	230.244764	234.143276	233.264147	234.452190	237.507384	238.972245	239.864649	237.215320	236.547858	235.546434	236.206846	239.711029	241.402486	241.040062	240.727900	242.507388	240.789963	242.979976	247.609435	244.566872	247.831038	250.901819	248.635537	250.864868	252.264805	251.045644	253.545545	252.207530	253.585786	255.210021	254.204861	253.901279	254.806779	254.253786	255.192488	259.069954	261.024931	264.047276	262.618734	263.909879	260.560609	256.584829	254.797870	258.217740	257.636261	258.115359	257.870214	260.875498	262.324940	263.483838	262.742405	260.773028	265.039305	263.588892	263.151485	265.373160	264.222688	263.022868	265.954552	264.640936	260.955955	260.493860	263.504943	267.289883	266.370002	264.429512	264.034500	265.849149	261.689403	262.191193	265.362510	268.136669	268.539075	265.718819	261.387497	262.016308	262.333994	262.670188	259.642591	261.824530	263.850642	265.821283	266.557796	267.601982	266.894350	265.527844	268.170816	271.011915	273.443239	272.915618	272.064342	271.762486	269.163551	268.937323	268.418126	269.744076	271.040929	272.665718	272.892232	269.372591	266.379541	264.325738	262.070275	262.267570	264.237241	267.025595	268.469747	268.525297	266.288841	265.671961	265.081325	262.404695	260.995029	262.997572	263.990630	268.071919	270.291072	271.034305	272.067368	269.149140	268.612155	270.233267	274.172284	274.127835	273.597759	269.137427	263.957764	259.675299	259.020896	260.675551	262.445511	264.051091	266.213377	267.564221	268.377996	266.124736	266.985296	269.219312	270.838311	274.452000	273.186615	268.432577	266.022449	266.931520	267.547353	267.864950	269.323828	268.647292	267.728182	270.021687	271.239718	274.065856	275.979618	278.123176	280.801011	282.686261	279.353537	277.557233	275.219460	272.658283	272.614274	274.928356	277.482380	277.722270	279.322766	276.806443	275.086617	272.736130	272.114869	273.790055	274.736691	277.771246	278.264549	281.187255	281.306180	277.548242	277.925948	276.269862	274.311062	279.574270	280.467853	279.825246	279.484451	280.296446	282.532015	283.300557	282.878618	281.585483	282.857778	281.065425	281.147592	283.175639	279.844467	275.985515	272.595302	269.968690	267.935848	266.368587	265.199840	264.704266	266.978847	269.913648	272.195022	277.211826	278.260236	278.137142	276.204407	270.337527	266.365781	261.842297	261.956530	263.802898	263.083398	262.985726	264.650449	265.617151	262.920014	259.304163	259.248453	260.026355	258.928755	257.435353	257.554483	259.498692	263.207129	263.545890	263.377615	264.004401	262.141617	256.756040	255.233279	257.381035	260.817537	263.737162	262.935061	260.083324	264.141671	267.872431	268.451716	270.790938	268.784021	267.127646	266.509601	266.375489	271.024265	270.965156	269.650831	265.989080	265.806308	270.902304	275.725070	280.214658	276.571835	273.618463	274.593339	270.999553	273.973429	270.102631	263.687819	266.057223	272.160315	273.711046	274.762045	274.819361	281.776670	283.491108	284.696592	290.373378	294.885420	288.307778	285.558612	282.383029	286.002986	294.294135	300.510595	295.091899	288.443366	286.102525	285.287184	282.737057	276.093138	277.394977	279.666859	277.036888	282.245301	288.768149	287.114190	286.945285	287.863868	291.274002	295.588994	300.420403	302.951619	297.422836	296.924454	293.275442	296.132917	296.146380	291.938720	285.799164	287.533470	295.299075	297.844154	297.615670	298.219206	292.016306	285.764167	286.914873	294.264005	297.398784	294.423687	289.795169	287.835920	288.739693	289.468602	289.095805	290.424549	295.163158	293.747487	292.102076	295.574251	302.416695	296.971577	294.100855	292.991897	291.529590	299.880492	296.630140	296.694617	290.482450	288.115963	289.202435	291.216871	296.126300	296.836260	299.232543	298.099518	296.291139	287.995247	284.430289	284.817355	285.316893	290.704771	290.286487	291.677202	292.054031	293.871223	295.947428	297.173289	298.206030	300.940538	295.556846	293.781517	295.619677	297.266031	295.824812	291.612252	292.598742	291.338964	285.229748	287.055553	289.162655	291.634261	292.455206	297.522107	295.764176	293.513333	289.742961	290.506462	289.905091	287.663934	284.644181	284.310654	288.404730	290.033325	284.019385	285.218207	286.578313	287.726720	285.876206	283.056593	283.845639	279.718646	271.143889	270.054447	269.299821	267.924241	273.739450	279.472571	277.739454	273.808832	272.344268	271.991809	273.073277	273.156157	271.543924	274.917207	280.985954	277.122907	272.892518	274.148372	275.224698	279.353244	280.753288	282.333850	278.797747	274.904768	272.667406	273.737060	276.108495	276.041698	273.721226	271.948010	266.542339	270.426071	272.985031	271.540979	269.498947	268.806882	269.146726	271.205829	273.623849	271.944542	272.228613	272.651841	273.470512	271.702872	269.252326	264.812731	259.692875	258.019682	262.644176	266.884472	267.655061	269.920373	270.081449	268.648127	268.709265	269.415532	266.458303	266.345976	269.167042	272.201763	273.241482	272.212855	270.772993	268.962233	268.721468	267.699527	266.764896	262.029899	261.918285	263.040705	267.407797	270.906619	271.746754	274.025127	274.579544	274.949427	275.837654	275.158098	271.088017	271.276848	273.263049	277.452279	280.418460	281.762426	280.992461	282.873211	284.450559	287.538236	288.062603	290.818167	291.518129	292.632949	290.859450	289.386519	288.880063	290.097716	292.636416	292.942806	293.622849	293.117120	294.085283	293.624660	294.003672	295.138608	296.160569	298.042130	298.781794	300.117714	298.301846	295.345850	294.696848	295.353292	295.994225	298.619353	303.597133	306.401560	308.284893	309.127545	309.260759	309.221581	312.135720	316.323625	318.235380	316.746389	319.784590	323.848503	327.401010	324.665223	322.446725	314.835641	316.501163	314.139705	312.292021	315.827556	319.671401	316.135817	319.837329	318.769775	322.857020	322.404027	322.276414	317.893648	315.831404	314.218537	317.786189	324.090210	321.306492	320.425421	319.383958	317.115534	317.771969	323.116621	323.248498	321.321301	323.944416	325.826286	326.187720	325.758700	324.126926	320.849893	317.461373	315.497898	314.260648	315.834155	318.201821	315.184151	311.905004	313.230706	315.145188	312.193187	313.801359	316.017368	316.449043	312.144761	309.316708	308.965223	307.505626	304.902806	301.424642	305.473282	307.584627	305.049587	300.824196	295.925736	291.865776	287.695732	290.476304	297.107409	302.900847	302.400366	299.216204	293.461808	291.454528	289.366764	290.152311	290.938239	291.044393	293.161977	291.482793	291.197896	290.078922	287.657680	285.832589	286.765449	286.203154	283.950720	283.209941	281.579746	281.423005	279.590016	278.261469	278.667901	278.414307	277.702210	275.694518	274.614765	274.255193	273.291316	270.299307	268.661741	268.417973	268.034109	266.578813	268.478393	268.576118	268.572475	265.506074	263.562342	262.536433	262.510588	261.689000	264.143135	264.117389	262.536571	263.527435	262.695260	262.923674	260.570524	259.172425	259.776091	260.606834	262.325019	262.849851	262.430942	260.161616	258.929373	259.902718	258.792224	258.203539	258.784249	257.939881	257.174464	259.383431	262.387843	262.804665	261.062836	256.398904	254.347490	253.195912	255.438592	255.624620	255.953486	257.915845	256.581091	255.462960	257.221028	257.001853	254.817483	257.289959	258.169178	258.033687	258.144468	257.911428	257.657184	257.371275	258.784380	259.452354	258.038363	254.762517	254.497440	254.241254	254.045177	253.814516	254.459030	254.535354	255.888847	256.559139	255.069476	253.684117	250.739041	249.774901	251.112130	251.905286	249.972454	246.323882	245.240793	249.629589	255.804514	258.286935	256.919175	258.015973	260.717762	259.522882	257.636475	253.917486	252.568435	249.643588	248.249664	248.762637	251.838957	256.959735	261.145018	263.722797	265.656435	263.163673	260.416196	257.758106	255.542353	253.601736	251.894060	252.195196	255.201153	255.261094	255.326223	252.897881	253.851017	250.415907	250.391176	247.998886	250.958757	250.894727	252.052342	250.343931	251.502936	251.996276	255.217302	250.274252	248.761874	248.180948	249.016819	247.857722	248.496700	248.819716	249.999378	250.115668	252.977389	253.610498	254.129359	255.169324	257.697698	257.724913	259.370196	257.044267	254.442644	251.323399	250.650615	252.922865	252.955695	252.410717	248.601753	247.572279	247.302629	249.238416	249.724188	250.946248	252.990689	254.096271	252.782527	250.891611	248.083879	245.615143	245.488653	245.111584	242.198022	241.332111	242.418422	242.982900	243.028310	244.170274	244.432226	245.362077	245.751411	242.200990	241.768209	240.652031	239.006315	239.145751	239.230006	242.864623	245.690177	249.046759	249.793561	249.338869	252.699470	254.265277	253.162747	253.801484	253.804488	252.986377	251.845423	248.953178	245.613428	244.435853	241.375656	241.092358	242.011417	243.157838	246.262874	248.931735	251.601009	255.971721	257.265596	257.129995	254.368158	250.743863	250.205904	250.599024	251.637784	250.208568	249.688943	248.959399	249.735282	251.514636	254.808473	253.704187	252.411642	252.998538	251.420251	247.694999	245.378790	241.307549	240.389669	242.474236	245.564556	244.909187	242.177388	241.616213	242.212826	240.651391	242.122973	246.448828	243.748100	248.448535	251.363007	251.847862	248.056046	248.342041	247.521261	243.615404	243.238118	242.587251	242.361618	240.492519	238.663025	236.817472	238.171522	240.841108	244.894437	244.533055	242.545199	241.367227	243.020040	244.267260	243.753866	244.896168	244.848132	244.232014	244.328836	242.883205	242.671459	241.500358	239.504698	238.105998	235.195379	237.859698	239.431490	236.872058	234.012780	233.365093	229.039504	227.559130	226.726032	226.534860	230.664108	230.159170	229.614051	229.394507	228.820312	229.440412	227.506053	224.619478	220.161279	216.835046	215.882377	216.746924	216.326133	217.233433	220.468442	216.863008	212.940210	210.888687	210.191206	207.171458	205.009163	205.646383	202.255402	197.984207	195.632176	197.170128	198.265862	197.713840	195.241671	193.158144	191.275124	190.247932	190.984592	192.250810	193.213417	192.491896	192.477200	191.952593	189.336025	187.817139	186.079629	188.803522	185.515070	183.671397	183.080290	180.811031	178.514231	177.057398	179.002244	181.234287	180.900203	179.994653	179.699952	177.966743	175.437558	173.488035	175.410457	175.207119	173.811493	175.032978	174.443070	172.451930	174.824903	174.088645	173.605055	173.128838	170.608219	169.538739	169.212722	170.918833	171.863011	168.252083	167.476959	167.343282	168.710530	169.380178	169.075869	168.190331	166.515398	165.416935	162.395880	160.598419	162.366949	161.611441	162.161237	162.677068	164.981490	167.571558	168.194519	165.425140	164.680119	160.827388	158.222859	158.168802	157.537401	158.219783	160.889365	163.274686	164.278408	164.330781	163.615083	163.870665	164.096007	162.583526	159.676578	156.465856	154.156877	154.119347	154.934840	155.715932	151.799279	153.359175	157.291338	154.097361	154.061932	154.597612	156.754128	154.166201	151.747462	152.233692	153.116426	154.018625	149.960132	150.420715	155.444053	159.643497	159.378097	158.292227	157.304768	155.046623	152.013675	154.215817	155.503034	156.348264	154.881692	154.786312	153.978476	153.857819	149.796809	150.017563	150.657169	151.391900	153.868357	151.685222	153.737430	152.990274	148.185384	144.005108	144.393490	143.824855	140.991365	142.457715	142.307469	143.181402	142.242122	139.345931	138.091011	137.615975	139.631395	143.430756	144.136156	141.824958	142.186339	145.202288	145.493712	142.213179	138.594291	137.574145	137.617721	139.936093	143.589407	143.930461	141.316082	139.955878	139.841526	140.592872	139.183246	139.704267	142.440880	146.544355	145.988831	142.902937	140.547473	136.004982	134.445202	134.293428	138.302946	140.438180	140.376751	138.304310	139.060198	141.487414	142.307919	140.538448	138.529590	137.185741	138.151793	138.950994	136.772624	133.650751	135.109842	135.198991	133.109283	133.819077	133.248155	134.683764	135.170020	136.912784	140.403957	143.078114	142.469557	140.146271	138.007844	139.070968	138.634733	136.987032	134.401913	130.994170	128.881826	133.842913	137.981364	140.676713	138.759205	136.746605	136.341257	134.947302	134.410861	134.150490	134.533935	135.517851	136.133731	135.360486	135.303070	133.540746	138.348372	140.150117	141.742915	137.182492	134.016587	132.671980	136.113846	139.195279	138.433489	136.306154	131.827699	131.612119	131.076892	130.161095	128.623719	132.218991	132.908272	133.247050	134.079175	133.707355	132.594762	130.912152	131.544954	132.783001	133.099188	132.802165	132.702865	129.409327	130.268397	131.452497	131.409988	132.541041	131.491036	131.086706	132.289086	131.936330	127.866141	127.851940	126.241653	125.025800	123.890032	123.983647	125.929548	127.250841	125.754414	121.996120	123.576148	124.659833	127.932643	125.332380	124.823349	121.773445	117.705149	119.881109	121.578850	120.821618	121.344071	123.252620	121.408859	118.312385	120.831149	122.637769	121.064753	118.210624	115.662983	116.645461	117.931691	120.115953	120.906257	121.666411	118.357697	113.768968	115.091548	115.243136	113.424869	114.535371	117.551871	115.432662	117.196932	118.241262	117.227629	113.386096	110.737969	110.984186	110.295542	111.184939	107.668772	107.316806	108.621402	108.541194	111.138418	113.098119	112.268078	109.347125	110.376135	108.531436	107.378767	104.949650	106.329123	109.975242	112.455596	113.959312	115.228004	109.905827	107.464868	108.764295	112.353818	108.385620	106.442044	106.243418	106.867400	107.240376	107.493454	108.679913	106.610343	110.247202	110.185660	111.523013	113.797071	111.187298	107.248466	107.181602	106.827795	106.841261	103.217548	99.096691	99.943159	105.588664	109.161963	104.649680	99.832278	97.891356	99.359491	105.625031	107.067689	104.970875	105.352991	100.213769	101.449260	104.185832	110.850176	106.831574	96.501557	103.685174	111.718679	110.770410	103.103193	103.234825	103.467706	99.448181	97.513893	98.004708	93.815927	90.578759	93.539219	95.367252	94.264786	95.456777	92.969791	97.480747	92.578896	89.867021	92.539738	94.227467	99.162498	97.327723	91.495721	90.124989	92.445916	96.312250	91.738048	86.390581	84.651788	86.098464	87.270353	86.971325	84.467352	84.650264	83.812358	82.305693	76.322520	77.049273	76.525646	75.983902	80.715930	76.451835	80.877366	74.251523	78.291005	76.051907	69.016623	74.572206	66.195855	69.876747	65.279803	68.326827	66.796536	69.824993	67.759617	63.552380	60.757532	59.549018	66.186991	62.724776	60.603817	63.282670	61.148553	57.219546	55.404576	54.407757	54.891110	55.044213	55.157572	52.410467	52.767654	55.304111	55.105329	62.173055	58.494740	54.325539	53.354898	52.304015	53.560470	57.830891	56.869991	55.682203	51.717600	54.863691	59.497811	57.872877	60.073433	65.537844	63.878326	54.943104	50.741195	52.367854	38.049445	29.133925	11.401217	9.257532	5.216206	3.074001	0.849990	1.702238	1.587439	0.703880	0.940536	1.090471	1.429834	0.840374	0.864210	0.356242	NaN	NaN	NaN	NaN	NaN	NaN	NaN	NaN	NaN	NaN	NaN	NaN	NaN	NaN	NaN	NaN	NaN	NaN	NaN	NaN	NaN	NaN	NaN	NaN	NaN	NaN	NaN	NaN	NaN	NaN	NaN	NaN	NaN	NaN	NaN	NaN	NaN	NaN	NaN	NaN	NaN	NaN	NaN	NaN	NaN	NaN	NaN	NaN	NaN	NaN	NaN	NaN	NaN	NaN	NaN	NaN	NaN	NaN	NaN	NaN	NaN	NaN	NaN	NaN	NaN	NaN	NaN	NaN	NaN	NaN	NaN	NaN	NaN	NaN	NaN	NaN	NaN	NaN	NaN	NaN	NaN	NaN	NaN	NaN	NaN	NaN	NaN	NaN	NaN	NaN	NaN	NaN	NaN	NaN	NaN	NaN	NaN	NaN	NaN	NaN	NaN	NaN	NaN	NaN	NaN	NaN	NaN	NaN	NaN	NaN	NaN	NaN	NaN	NaN	NaN	NaN	NaN	NaN	NaN	NaN	NaN	NaN	NaN	NaN	NaN	NaN	NaN	NaN	NaN	NaN	NaN	NaN	NaN	NaN	NaN	NaN	NaN	NaN	NaN	NaN	NaN	NaN	NaN	NaN	NaN	NaN	NaN	NaN	NaN	NaN	NaN	NaN	NaN	NaN	NaN	NaN	NaN	NaN	NaN	NaN	NaN	NaN	NaN	NaN	NaN	NaN	NaN	NaN	NaN	NaN	NaN	NaN	NaN	NaN	NaN	NaN	NaN	NaN	NaN	NaN	NaN	NaN	NaN	NaN	NaN	NaN	NaN	NaN	NaN	NaN	NaN	NaN	NaN	NaN	NaN	NaN	NaN	NaN	NaN	NaN	NaN	NaN	NaN	NaN	NaN	NaN	NaN	NaN	NaN	NaN	NaN	NaN	NaN	NaN	NaN	NaN	NaN	NaN	NaN	NaN	NaN	NaN	NaN	NaN	NaN	NaN	NaN	NaN	NaN	NaN	NaN	NaN	NaN	NaN	NaN	NaN	NaN	NaN	NaN	NaN	NaN	NaN	NaN	NaN	NaN	NaN	NaN	NaN	NaN	NaN	NaN	NaN	NaN	NaN	NaN	NaN	NaN	NaN	NaN	NaN	NaN	NaN	NaN	NaN	NaN	NaN	NaN	NaN	NaN	NaN	NaN	NaN	NaN	NaN	NaN	NaN	NaN	NaN	NaN	NaN	NaN	NaN	NaN	NaN	NaN	NaN	NaN	NaN	NaN	NaN	NaN	NaN	NaN	NaN	NaN	NaN	NaN	NaN	NaN	NaN	NaN	NaN	NaN	NaN	NaN	NaN	NaN	NaN	NaN	NaN	NaN	NaN	NaN	NaN	NaN	NaN	NaN	NaN	NaN	NaN	NaN	NaN	NaN	NaN	NaN	NaN	NaN	NaN	NaN	NaN	NaN	NaN	NaN	NaN	NaN	NaN	NaN	NaN	NaN	NaN	NaN	NaN	NaN	NaN	NaN	NaN	NaN	NaN	NaN	NaN	NaN	NaN	NaN	NaN	NaN	NaN	NaN	NaN	NaN	NaN	NaN	NaN	NaN	NaN	NaN	NaN	NaN	NaN	NaN	NaN	NaN	NaN	NaN	NaN	NaN	NaN	NaN	NaN	NaN	NaN	NaN	NaN	NaN	NaN	NaN	NaN	NaN	NaN	NaN	NaN	NaN	NaN	NaN	NaN	NaN	NaN	NaN	NaN	NaN	NaN	NaN	NaN	NaN	NaN	NaN	NaN	NaN	NaN	NaN	NaN	NaN	NaN	NaN	NaN	NaN	NaN	NaN	NaN	NaN	NaN	NaN	NaN	NaN	NaN	NaN	NaN	NaN	NaN	NaN	NaN	NaN	NaN	NaN	NaN	NaN	NaN	NaN	NaN	NaN	NaN	NaN	NaN	NaN	NaN	NaN	NaN	NaN	NaN	NaN	NaN	NaN	NaN	NaN	NaN	NaN	NaN	NaN	NaN	NaN	NaN	NaN	NaN	NaN	NaN	NaN	NaN	NaN	NaN	NaN	NaN	NaN	NaN	NaN	NaN	NaN	NaN	NaN	NaN	NaN	NaN	NaN	NaN	NaN	NaN	NaN	NaN	NaN	NaN	NaN	NaN	NaN	NaN	NaN	NaN	NaN	NaN	NaN	NaN	NaN	NaN	NaN	NaN	NaN	NaN	NaN	NaN	NaN	NaN	NaN	NaN	NaN	NaN	NaN	NaN	NaN	NaN	NaN	NaN	NaN	NaN	NaN	NaN	NaN	NaN	NaN	NaN	NaN	NaN	NaN	NaN	NaN	NaN	NaN	NaN	NaN	NaN	NaN	NaN	NaN	NaN	NaN	NaN	NaN	NaN	NaN	NaN	NaN	NaN	NaN	NaN	NaN	NaN	NaN	NaN	NaN	NaN	NaN	NaN	NaN	NaN	NaN	NaN	NaN	NaN	NaN	NaN	NaN	NaN	NaN	NaN	NaN	NaN	NaN	NaN	NaN	NaN	NaN	NaN	NaN	NaN	NaN	NaN	NaN	NaN	NaN	NaN	NaN	NaN	NaN	NaN	NaN	NaN	NaN	NaN	NaN	NaN	NaN	NaN	NaN	NaN	NaN	NaN	NaN	NaN	NaN	NaN	NaN	NaN	NaN	NaN	NaN	NaN	NaN	NaN	NaN	NaN	NaN	NaN	NaN	NaN	NaN	NaN	NaN	NaN	NaN	NaN	NaN	NaN	NaN	NaN	NaN	NaN	NaN	NaN	NaN	NaN	NaN	NaN	NaN	NaN	NaN	NaN	NaN	NaN	NaN	NaN	NaN	NaN	NaN	NaN	NaN	NaN	NaN	NaN	NaN	NaN	NaN	NaN	NaN	NaN	NaN	NaN	NaN	NaN	NaN	NaN	NaN	NaN	NaN	NaN	NaN	NaN	NaN	NaN	NaN	NaN	NaN	NaN	NaN	NaN	NaN	NaN	NaN	NaN	NaN	NaN	NaN	NaN	NaN	NaN	NaN	NaN	NaN	NaN	NaN	NaN	NaN	NaN	NaN	NaN	NaN	NaN	NaN	NaN	NaN	NaN	NaN	NaN	NaN	NaN	NaN	NaN	NaN	NaN	NaN	NaN	NaN	NaN	NaN	NaN	NaN	NaN	NaN	NaN	NaN	NaN	NaN	NaN	NaN	NaN	NaN	NaN	NaN	NaN	NaN	NaN	NaN	NaN	NaN	NaN	NaN	NaN	NaN	NaN	NaN	NaN	NaN	NaN	NaN	NaN	NaN	NaN	NaN	NaN	NaN	NaN	NaN	NaN	NaN	NaN	NaN	NaN	NaN	NaN	NaN	NaN	NaN	NaN	NaN	NaN	NaN	NaN	NaN	NaN	NaN	NaN	NaN	NaN	NaN	NaN	NaN	NaN	NaN	NaN	NaN	NaN	NaN	NaN	NaN	NaN	NaN	NaN	NaN	NaN	NaN	NaN	NaN	NaN	NaN	NaN	NaN	NaN	NaN	NaN	NaN	NaN	NaN	NaN	NaN	NaN	NaN	NaN	NaN	NaN	NaN	NaN	NaN	NaN	NaN	NaN	NaN	NaN	NaN	NaN	NaN	NaN	NaN	NaN	NaN	NaN	NaN	NaN	NaN	NaN	NaN	NaN	NaN	NaN	NaN	NaN	NaN	NaN	NaN	NaN	NaN	NaN	NaN	NaN	NaN	NaN	NaN	NaN	NaN	NaN	NaN	NaN	NaN	NaN	NaN	NaN	NaN	NaN	NaN	NaN	NaN	NaN	NaN	NaN	NaN	NaN	NaN	NaN	NaN	NaN	NaN	NaN	NaN	NaN	NaN	NaN	NaN	NaN	NaN	NaN	NaN	NaN	NaN	NaN	NaN	NaN	NaN	NaN	NaN	NaN	NaN	NaN	NaN	NaN	NaN	NaN	NaN	NaN	NaN	NaN	NaN	NaN	NaN	NaN	NaN	NaN	NaN	NaN	NaN	NaN	NaN	NaN	NaN	NaN	NaN	NaN	NaN	NaN	NaN	NaN	NaN	NaN	NaN	NaN	NaN	NaN	NaN	NaN	NaN	NaN	NaN	NaN	NaN	NaN	NaN	NaN	NaN	NaN	NaN	NaN	NaN	NaN	NaN	NaN	NaN	NaN	NaN	NaN	NaN	NaN	NaN	NaN	NaN	NaN	NaN	NaN	NaN	NaN	NaN	NaN	NaN	NaN	NaN	NaN	NaN	NaN	NaN	NaN	NaN	NaN	NaN	NaN	NaN	NaN	NaN	NaN	NaN	NaN	NaN	NaN	NaN	NaN	NaN	NaN	NaN	NaN	NaN	NaN	NaN	NaN	NaN	NaN	NaN	NaN	NaN	NaN	NaN	NaN	NaN	NaN	NaN	NaN	NaN	NaN	NaN	NaN	NaN	NaN	NaN	NaN	NaN	NaN	NaN	NaN	NaN	NaN	NaN	NaN	NaN	NaN	NaN	NaN	NaN	NaN	NaN	NaN	NaN	NaN	NaN	NaN	NaN	NaN	NaN	NaN	NaN	NaN	NaN	NaN	NaN	NaN	NaN	NaN	NaN	NaN	NaN	NaN	NaN	NaN	NaN	NaN	NaN	NaN	NaN	NaN	NaN	NaN	NaN	NaN	NaN	NaN	NaN	NaN	NaN	NaN	NaN	NaN	NaN	NaN	NaN	NaN	NaN	NaN	NaN	NaN	NaN	NaN	NaN	NaN	NaN	NaN	NaN	NaN	NaN	NaN	NaN	NaN	NaN	NaN	NaN	NaN	NaN	NaN	NaN	NaN	NaN	NaN	NaN	NaN	NaN	NaN	NaN	NaN	NaN	NaN	NaN	NaN	NaN	NaN	NaN	NaN	NaN	NaN	NaN	NaN	NaN	NaN	NaN	NaN	NaN	NaN	NaN	NaN	NaN	NaN	NaN	NaN	NaN	NaN	NaN	NaN	NaN	NaN	NaN	NaN	NaN	NaN	NaN	NaN	NaN	NaN	NaN	NaN	NaN	NaN	NaN	NaN	NaN	NaN	NaN	NaN	NaN	NaN	NaN	NaN	NaN	NaN	NaN	NaN	NaN	NaN	NaN	NaN	NaN	NaN	NaN	NaN	NaN	NaN	NaN	NaN	NaN	NaN	NaN	NaN	NaN	NaN	NaN	NaN	NaN	NaN	NaN	NaN	NaN	NaN	NaN	NaN	NaN	NaN	NaN	NaN	NaN	NaN	NaN	NaN	NaN	NaN	NaN	NaN	NaN	NaN	NaN	NaN	NaN	NaN	NaN	NaN	NaN	NaN	NaN	NaN	NaN	NaN	NaN	NaN	NaN	NaN	NaN	NaN	NaN	NaN	NaN	NaN	NaN	NaN	NaN	NaN	NaN	NaN	NaN	NaN	NaN	NaN	NaN	NaN	NaN	NaN	NaN	NaN	NaN	NaN	NaN	NaN	NaN	NaN	NaN	NaN	NaN	NaN	NaN	NaN	NaN	NaN	NaN	NaN	NaN	NaN	NaN	NaN	NaN	NaN	NaN	NaN	NaN	NaN	NaN	NaN	NaN	NaN	NaN	NaN	NaN	NaN	NaN	NaN	NaN	NaN	NaN	NaN	NaN	NaN	NaN	NaN	NaN	NaN	NaN	NaN	NaN	NaN	NaN	108.238390	112.287769	108.027229	101.202342	102.304610	106.268016	107.709191	108.346004	109.476293	104.198322	103.374504	104.789862	107.261369	111.257171	107.172002	106.873011	110.252711	108.661958	108.802388	110.144179	109.419013	113.019704	113.605644	114.851614	115.660955	112.343477	111.850881	113.751439	113.082237	119.028858	123.578459	122.851809	122.736184	118.374975	124.499284	127.921706	128.001873	127.279785	129.791119	128.683522	126.374171	125.464091	123.501186	124.822105	125.417043	124.020399	129.700585	130.089878	131.884492	131.637240	130.284747	130.164084	132.849041	133.208213	138.166787	142.322697	145.080640	138.314590	137.320117	139.514557	140.780290	140.429558	140.336333	145.228574	147.241406	146.743479	149.723094	152.184111	146.468239	150.998531	147.397773	142.388705	144.124360	142.891649	140.080020	147.669184	147.710172	149.435361	153.901587	152.814850	150.368288	151.690698	152.741617	152.053820	153.933952	151.412810	147.409825	146.706806	151.327153	148.932277	145.810471	153.988540	157.247209	159.626434	160.257253	155.268469	159.582596	157.695801	152.103573	154.526965	153.778664	152.720466	154.356910	157.081565	157.455445	158.481437	152.579917	156.915048	156.124471	154.885362	154.424757	154.528779	159.764021	160.525777	160.347423	154.344737	156.317988	159.276176	157.840742	158.284389	157.940247	156.801542	158.462075	158.598659	156.445486	155.406906	153.694105	153.041202	154.594006	154.130715	156.167234	159.682764	162.022495	159.081352	155.533813	152.006024	153.096366	155.596857	156.036420	158.530416	162.536511	163.182091	163.240565	160.804159	157.953211	156.131447	155.016295	154.808276	153.395603	154.538767	158.619517	162.688412	164.973073	162.774716	161.626432	160.784086	160.505371	160.311847	161.586304	160.185951	157.424781	158.930467	158.568542	157.803322	156.441475	156.450710	157.579200	154.826464	151.457763	147.975416	149.706668	155.648136	160.977289	162.196174	160.244020	161.336208	164.787063	168.900803	170.723768	168.151065	165.814037	165.045914	162.915471	159.876128	157.572230	161.073032	166.309761	170.430801	171.027373	171.941589	171.139544	167.110366	167.551336	169.079144	168.832504	166.237708	165.281167	162.432780	163.061044	163.494533	166.809867	170.590139	171.279008	171.831895	174.225910	171.765724	168.946229	167.743691	167.258380	170.409311	172.121529	174.956697	177.746181	180.708324	180.492048	177.236515	178.147913	179.633414	178.784873	176.610408	174.954817	173.977162	173.953089	177.283922	181.689132	184.186217	181.884031	183.180160	186.313900	185.450216	179.988470	179.968220	182.680074	184.158648	181.833263	181.211850	181.774325	180.547564	176.815852	177.661182	180.855066	182.149357	180.767716	180.477830	179.482355	177.921057	176.763142	180.095214	185.216197	187.846187	186.301554	185.030030	185.331965	186.755165	186.870928	186.009814	187.918810	188.906014	188.601616	189.179870	191.949006	194.765315	192.113090	191.156286	194.424131	197.769669	199.067500	200.040226	197.439085	195.261601	196.853926	198.442806	198.760008	200.257698	203.517118	208.201581	206.906131	204.890554	201.202784	200.185888	202.376217	202.674946	203.789747	203.488979	203.767605	204.996847	208.922396	214.844739	217.714620	218.298920	219.192057	217.506041	216.635179	214.867648	217.916025	216.942572	214.850697	216.379004	219.173523	221.080792	222.641590	225.301162	227.637446	227.353406	228.313797	229.219388	229.537326	230.039803	229.284412	232.333824	233.536700	232.533247	229.314711	231.637657	232.250473	231.207209	230.412983	230.473657	234.575901	238.958760	243.221937	243.558767	245.485641	244.431155	243.460330	240.120370	240.115032	244.567779	245.132107	248.316032	249.652122	250.811522	252.869415	253.019583	254.123135	252.444356	255.658831	257.951891	263.326536	267.383072	267.051673	263.247624	261.481301	255.705498	251.165537	252.593964	251.369827	252.242320	254.161172	254.595309	253.212337	252.832677	251.849305	255.753802	259.423056	259.369529	256.379197	256.658569	255.455761	259.196564	262.055746	264.175745	258.863786	260.241033	258.718778	259.996183	261.135774	260.941418	258.856852	261.730345	265.055595	265.795100	266.528764	262.899566	259.947892	260.898875	263.356593	263.980845	264.125566	264.129716	262.313055	260.801673	259.444167	259.310133	261.518376	262.915015	262.755751	262.639160	262.792922	264.287372	264.271990	262.004516	261.032654	257.875959	258.615232	262.046144	263.445892	269.928922	272.864295	272.439224	270.004588	270.236586	271.446268	269.312448	265.359215	263.447759	263.451438	265.793685	270.643812	274.672805	274.076213	267.418768	260.746336	257.807444	256.561846	259.094189	262.141408	264.073060	263.641418	262.429771	262.073739	260.682118	258.526842	257.686421	257.800299	260.734688	264.734488	265.307257	263.941159	260.373537	259.379314	261.349827	262.007142	263.262554	262.528206	262.763024	263.845020	264.327902	264.282338	266.269287	269.324601	270.993795	271.821310	273.171077	269.262217	265.806461	263.436120	261.793428	260.960995	263.600469	265.293981	266.921822	270.401264	272.109503	272.496396	271.880549	272.359088	275.298888	275.043423	271.593809	267.293088	266.703542	270.186940	272.825196	273.376294	275.296240	274.445044	269.463175	266.414739	266.957325	267.349294	270.918937	275.753876	277.532423	280.347650	278.460594	278.225981	278.127019	279.473324	281.733881	275.721474	273.394427	275.284707	276.704284	276.811998	278.589364	278.685777	276.839659	275.047042	273.783011	275.411578	275.680564	279.558653	279.993613	281.244974	278.118037	276.702265	274.828419	274.243386	274.644816	275.805302	271.960241	264.276439	260.261523	262.371997	263.496143	262.996698	262.970005	264.001908	268.937611	272.269647	265.204523	260.701268	258.768712	258.149657	260.633941	264.807963	268.915373	267.598100	264.805012	261.650703	262.007936	261.225182	261.307574	258.768269	257.984537	256.478872	257.759931	261.990051	267.441545	269.847256	268.512816	268.119444	266.186731	267.942511	268.291647	267.565656	265.056279	262.813264	262.328981	264.660056	262.216278	260.950771	259.935654	257.791314	255.082140	253.607435	253.349285	253.673853	254.491311	257.729522	258.509756	261.062375	259.082263	259.519219	264.280280	266.901182	269.105533	274.777807	275.697939	269.699854	267.542814	266.886458	268.631514	268.172732	268.174031	272.676453	275.192977	277.757692	274.379472	276.434442	278.014827	275.469261	272.981261	279.906937	286.318981	288.110213	287.714452	286.572952	286.701289	284.638538	276.786349	274.213715	276.082794	285.341848	292.827257	293.691402	285.545098	275.714384	274.587364	272.505171	274.027583	285.226590	293.158767	293.041052	290.812459	284.323800	282.655318	280.494577	279.889643	282.310937	280.860727	280.799931	284.230100	287.208593	287.281231	287.996892	288.688484	287.855300	290.093107	290.905374	289.147739	290.640139	288.320214	287.690603	279.831914	286.231340	285.003980	283.091177	290.022339	293.356277	296.620718	297.253363	299.322324	298.069545	297.617418	294.831458	292.357036	293.803711	292.855083	291.383457	287.275576	283.188924	284.569722	283.901931	285.239689	284.462083	286.799511	280.493566	275.445453	279.256507	282.607586	288.008231	291.739077	291.529826	290.653952	288.875792	286.640247	287.829588	286.929181	290.777443	285.919637	284.019907	286.112655	280.372625	281.650338	285.214819	281.191531	279.610935	276.961926	273.872059	274.714954	279.173889	288.304632	290.390475	293.352793	289.127755	287.181505	290.491601	287.796363	289.869330	287.102905	285.966004	285.474945	287.178781	292.394631	286.928644	286.458142	286.311456	287.905898	282.519674	279.898925	277.961202	275.154723	275.534690	280.337182	275.456618	271.017886	269.228067	272.465105	277.067222	280.196764	281.097957	282.230890	280.151846	281.019946	281.996420	277.967581	277.424150	280.897511	274.006625	279.755070	279.698756	277.467347	273.233839	269.282360	271.312593	272.005087	273.631805	273.772997	268.622712	264.312842	261.765426	259.783175	262.357400	266.294644	266.324208	264.825340	263.807289	266.215262	267.587364	270.993944	270.326517	267.755567	263.699822	263.096741	262.561619	261.644529	262.170583	262.651207	262.833401	263.782290	263.402122	266.775788	268.044074	265.887585	259.370935	252.170697	247.845080	250.508323	255.993852	261.318182	266.484115	270.795991	271.668494	271.120074	272.704852	274.372344	269.798399	267.902720	269.136838	271.338804	272.003956	270.145846	266.964326	265.695159	265.586021	264.352593	262.501967	263.518591	267.880974	271.792346	274.396529	274.470085	275.905684	276.736607	277.636980	280.386257	280.936577	279.052783	280.335237	283.590928	285.686072	286.888701	285.109693	284.094073	283.935734	285.168798	284.206938	283.635223	285.021490	286.217127	286.963971	288.524243	289.139043	290.192535	290.947491	291.053140	292.282725	293.741133	293.665356	291.664063	291.886399	295.315355	299.516780	301.206371	301.535280	302.549864	304.781658	306.953697	306.518448	308.049967	306.077756	305.864071	307.728677	307.375424	309.334363	311.258680	315.575922	317.281985	316.028520	315.651779	314.697880	313.282521	313.793450	313.570614	318.411158	323.363094	321.639366	318.289664	317.210431	315.870544	317.591772	319.439180	324.302443	325.317263	326.402217	327.678237	321.252189	313.812515	307.879488	307.468311	309.757688	310.875508	310.283178	311.309613	314.678675	318.620750	324.195500	326.181238	323.976876	322.266837	316.777702	315.785834	316.614493	316.594446	321.244783	322.153779	322.143754	320.301811	316.879431	315.392850	314.765290	314.304679	314.346340	313.164662	312.486262	312.477906	311.043198	309.873874	306.096323	303.251851	300.607874	297.448207	291.572513	285.877082	284.400306	288.842557	292.292306	297.564065	297.500465	292.626055	292.303179	292.234720	292.179507	292.156430	288.793273	290.151556	286.832144	283.032111	279.703029	276.505820	275.340084	275.339494	278.755816	281.562146	284.981080	283.858166	283.062388	285.173336	284.657042	280.793082	277.351589	278.215881	283.276193	282.690320	281.201039	278.803936	277.534762	274.980925	277.562875	280.000419	279.647224	280.356090	279.069751	276.580478	274.019232	270.756473	267.714696	264.546442	264.221565	263.543924	265.519259	266.833590	266.603403	265.343282	262.493069	261.767064	259.661290	257.819165	256.963873	256.610866	257.528057	256.654482	255.623897	254.039972	254.683925	254.592317	254.826057	253.381793	253.611173	255.911116	256.662093	259.313940	261.294148	257.367571	253.585968	254.665507	256.821022	256.716625	256.300560	258.163676	257.322586	256.957641	255.621843	254.309753	254.202619	254.364677	252.913070	251.339819	252.000188	255.660886	256.530098	258.002658	256.870477	253.639456	253.780000	255.318757	255.439686	252.924282	249.036559	247.702945	247.431931	250.912852	251.768170	252.597299	251.766450	249.718636	250.846199	249.201726	249.970921	252.859781	254.728708	257.304242	258.742959	255.070102	251.701034	249.080982	249.142968	248.113798	246.792328	244.659912	246.943451	250.345080	253.862283	253.778281	253.826794	251.106454	249.789456	256.022287	254.618057	253.906755	252.696472	253.101003	252.017863	251.987303	251.622611	252.994216	254.431810	255.265111	257.028754	256.162112	257.836579	256.927004	258.351645	260.125581	258.903409	256.981229	256.937752	254.849771	249.373152	247.017073	248.863737	251.046169	253.363304	252.154627	249.765271	250.852867	252.612719	253.907355	252.926808	247.929107	251.143789	250.825641	248.563219	246.551206	245.012047	241.960480	242.797731	246.965871	248.786244	249.535771	249.160948	249.799820	248.317905	247.664628	247.061990	248.166341	248.687610	247.058492	244.449890	241.928215	242.009872	241.981884	241.916617	241.701109	241.996091	241.394770	241.916009	241.296233	241.916868	245.000899	248.236060	250.623908	249.690912	244.551548	240.309706	238.420235	238.676980	241.273825	241.435233	242.282235	244.185185	246.196967	248.114389	249.465526	249.385632	251.150830	251.665740	251.785620	250.494223	248.381466	245.041294	243.887925	245.060469	244.689206	242.662588	242.888671	243.358152	244.245704	246.577318	248.707165	247.778536	246.308466	245.860227	246.853783	243.602233	241.819306	239.707889	237.799355	237.505565	236.795570	242.272920	245.558136	247.638552	249.008914	251.378101	251.241636	248.196882	247.234810	247.285381	247.953634	245.985017	244.208469	244.686596	246.498476	248.554440	248.498247	247.764749	245.622337	244.417380	245.439448	246.495009	247.429620	251.038855	252.439743	252.235488	249.205665	247.055792	246.904312	246.359636	247.098948	248.271837	249.667780	249.704876	247.505609	247.879533	248.748069	247.010183	245.997705	244.237193	243.164725	245.401965	248.761911	251.337614	251.160547	248.955801	248.518135	248.552848	245.527377	244.969300	242.663469	239.813185	238.644330	236.034439	236.850513	239.001143	240.849284	241.006989	237.045082	237.577348	237.494940	236.405185	235.566206	235.716872	239.287616	240.439558	239.765681	237.805959	236.327404	237.160081	238.044732	238.590622	233.057278	231.925465	230.692226	228.799022	225.737594	222.363508	220.542794	222.403402	227.858398	225.885348	223.773123	220.381882	219.043902	220.783750	223.157250	224.213229	224.501298	222.891279	217.228258	213.269030	211.693196	212.212268	211.810688	210.236159	207.713116	210.175931	208.712215	209.566381	205.416639	202.836080	201.035331	198.306713	195.742776	195.088303	193.696788	193.839239	193.698147	193.301644	193.030727	191.649453	189.996067	191.157849	188.777370	189.952515	188.557336	186.247855	184.000439	187.576723	190.101916	189.478323	186.325661	183.213228	182.455426	179.926269	178.272593	176.828088	175.048198	177.733142	179.217902	177.259721	172.628328	171.124104	173.160951	172.591321	172.201600	174.614782	175.443754	174.038282	172.372342	172.103084	171.036845	166.911362	167.512447	165.694934	163.857402	164.745449	166.515410	164.771387	163.330262	164.769278	165.144976	164.968386	164.811948	160.860806	161.254537	161.918602	162.479597	163.584456	161.861868	158.462164	159.498332	160.129986	156.878564	153.311184	152.592315	154.562834	158.307167	159.261392	161.990242	163.206011	162.346840	160.123254	156.236159	156.107006	158.561788	160.148648	157.890039	154.849756	152.360369	148.521881	147.975955	152.153265	156.109540	159.365889	156.551304	155.283962	155.421746	155.238727	155.326030	156.443995	155.353092	153.567885	152.169026	151.540951	152.191672	153.639470	153.658550	152.164488	148.199278	150.221558	150.734769	150.258386	145.822314	142.978458	148.480639	153.641862	154.063470	158.882880	158.270644	153.177948	148.586441	149.335068	151.077386	153.731529	157.405421	156.126632	153.145093	149.657390	148.451916	151.529689	152.686601	153.984997	153.878433	149.239357	147.989176	143.767208	143.866071	142.800117	140.063930	142.969838	145.175654	146.097909	142.787472	139.971073	139.283897	142.085758	141.966656	144.717029	140.353895	138.954157	138.489403	135.407991	136.819800	137.429307	137.797488	137.719062	140.168457	142.415370	142.632371	139.096895	137.867548	140.372941	139.644117	137.360077	133.931491	131.518080	131.775332	134.826929	138.659319	142.081988	141.375631	139.279018	139.072758	140.797939	142.408946	141.015661	136.862955	133.186492	134.040226	135.152996	136.404388	135.242808	136.861478	137.656391	137.752417	137.804471	137.543113	139.383566	140.057654	141.228779	138.772293	135.499610	136.044682	140.061225	144.678136	143.488436	140.091374	138.860745	135.695431	134.611451	133.843480	133.253891	128.897208	128.301499	128.593464	129.967638	133.079618	134.700561	139.371151	140.425136	139.392503	132.863465	128.975195	129.272075	134.683613	139.259049	137.968120	136.213215	134.948724	133.573341	135.162329	134.731864	132.983958	132.337908	136.969180	137.662402	138.246871	135.864572	134.544268	133.746095	132.299229	127.097063	128.567903	131.498191	131.207661	131.919429	135.517319	136.546836	136.252185	134.864992	135.860269	132.943610	131.825813	133.555091	135.216679	132.709795	132.490859	134.933506	134.445675	132.605624	129.824629	130.395128	133.343528	132.955705	129.742768	128.575366	130.248776	129.045942	132.312401	133.604214	132.573578	127.005875	123.045957	120.531673	123.002989	124.683406	122.909311	121.117957	121.109312	119.069312	116.357786	116.754693	116.358845	118.931343	118.118121	117.849332	120.229172	118.201277	120.170576	116.563879	118.102431	117.663462	120.801208	124.835652	120.542131	118.587331	116.668219	114.204679	117.812976	117.556435	117.150128	115.607724	117.562539	114.862760	111.809907	111.895873	112.331534	110.070804	110.603177	111.221926	114.659716	117.838893	119.203679	114.011291	111.597800	109.278433	110.669680	111.203371	108.240437	106.244327	105.632187	106.975503	106.098118	107.583404	111.133545	112.161529	107.167378	108.759661	114.124637	113.119282	112.139507	108.337712	105.565568	103.595979	102.356031	105.375760	107.050514	106.821966	106.127191	103.577058	104.259133	106.366940	103.508053	103.696416	104.308543	104.121648	107.987577	105.360634	103.615136	103.216731	105.880848	111.815431	113.506707	108.596154	103.628826	107.133274	110.193439	102.197409	100.189155	105.369910	105.611928	104.931906	108.609401	109.290526	105.935959	106.210925	104.629407	101.393974	99.222379	98.617975	97.859661	100.088957	103.248143	103.453098	97.514303	94.490011	94.280325	99.159883	103.566036	101.415263	104.860975	104.495465	100.351292	91.985151	89.692408	93.555835	94.019023	91.438457	90.397714	97.153520	97.160807	87.957388	88.346191	93.490661	102.016402	102.326594	101.328512	99.334647	93.152228	87.094950	91.467886	95.607442	88.156436	83.636772	82.176629	80.813343	86.417911	86.955734	87.335410	87.884923	80.207415	80.904711	76.558976	78.911533	80.024195	75.139997	73.641442	79.213730	75.148912	74.443925	75.528711	73.617603	72.427761	74.284423	72.569835	72.186371	65.782181	68.736370	63.260522	64.557800	62.529464	65.709863	65.434595	60.692077	58.595065	60.843647	60.203935	60.061593	60.267698	54.601280	56.313043	57.400174	54.228871	59.426146	54.156692	54.804914	53.175495	57.085143	47.945120	49.784349	54.404539	51.938999	54.361361	56.228750	52.985410	54.184224	55.435006	58.919783	55.195489	53.371946	49.587656	51.097740	56.095808	62.481052	66.953238	60.370075	61.859430	52.943195	47.487063	36.263527	25.090034	12.972844	6.709557	3.903914	0.920298	1.017993	0.878028	0.989131	0.238578	0.761571	0.426358	0.992087	0.512778	1.071914	NaN	NaN	NaN	NaN	NaN	NaN	NaN	NaN	NaN	NaN	NaN	NaN	NaN	NaN	NaN	NaN	NaN	NaN	NaN	NaN	NaN	NaN	NaN	NaN	NaN	NaN	NaN	NaN	NaN	NaN	NaN	NaN	NaN	NaN	NaN	NaN	NaN	NaN	NaN	NaN	NaN	NaN	NaN	NaN	NaN	NaN	NaN	NaN	NaN	NaN	NaN	NaN	NaN	NaN	NaN	NaN	NaN	NaN	NaN	NaN	NaN	NaN	NaN	NaN	NaN	NaN	NaN	NaN	NaN	NaN	NaN	NaN	NaN	NaN	NaN	NaN	NaN	NaN	NaN	NaN	NaN	NaN	NaN	NaN	NaN	NaN	NaN	NaN	NaN	NaN	NaN	NaN	NaN	NaN	NaN	NaN	NaN	NaN	NaN	NaN	NaN	NaN	NaN	NaN	NaN	NaN	NaN	NaN	NaN	NaN	NaN	NaN	NaN	NaN	NaN	NaN	NaN	NaN	NaN	NaN	NaN	NaN	NaN	NaN	NaN	NaN	NaN	NaN	NaN	NaN	NaN	NaN	NaN	NaN	NaN	NaN	NaN	NaN	NaN	NaN	NaN	NaN	NaN	NaN	NaN	NaN	NaN	NaN	NaN	NaN	NaN	NaN	NaN	NaN	NaN	NaN	NaN	NaN	NaN	NaN	NaN	NaN	NaN	NaN	NaN	NaN	NaN	NaN	NaN	NaN	NaN	NaN	NaN	NaN	NaN	NaN	NaN	NaN	NaN	NaN	NaN	NaN	NaN	NaN	NaN	NaN	NaN	NaN	NaN	NaN	NaN	NaN	NaN	NaN	NaN	NaN	NaN	NaN	NaN	NaN	NaN	NaN	NaN	NaN	NaN	NaN	NaN	NaN	NaN	NaN	NaN	NaN	NaN	NaN	NaN	NaN	NaN	NaN	NaN	NaN	NaN	NaN	NaN	NaN	NaN	NaN	NaN	NaN	NaN	NaN	NaN	NaN	NaN	NaN	NaN	NaN	NaN	NaN	NaN	NaN	NaN	NaN	NaN	NaN	NaN	NaN	NaN	NaN	NaN	NaN	NaN	NaN	NaN	NaN	NaN	NaN	NaN	NaN	NaN	NaN	NaN	NaN	NaN	NaN	NaN	NaN	NaN	NaN	NaN	NaN	NaN	NaN	NaN	NaN	NaN	NaN	NaN	NaN	NaN	NaN	NaN	NaN	NaN	NaN	NaN	NaN	NaN	NaN	NaN	NaN	NaN	NaN	NaN	NaN	NaN	NaN	NaN	NaN	NaN	NaN	NaN	NaN	NaN	NaN	NaN	NaN	NaN	NaN	NaN	NaN	NaN	NaN	NaN	NaN	NaN	NaN	NaN	NaN	NaN	NaN	NaN	NaN	NaN	NaN	NaN	NaN	NaN	NaN	NaN	NaN	NaN	NaN	NaN	NaN	NaN	NaN	NaN	NaN	NaN	NaN	NaN	NaN	NaN	NaN	NaN	NaN	NaN	NaN	NaN	NaN	NaN	NaN	NaN	NaN	NaN	NaN	NaN	NaN	NaN	NaN	NaN	NaN	NaN	NaN	NaN	NaN	NaN	NaN	NaN	NaN	NaN	NaN	NaN	NaN	NaN	NaN	NaN	NaN	NaN	NaN	NaN	NaN	NaN	NaN	NaN	NaN	NaN	NaN	NaN	NaN	NaN	NaN	NaN	NaN	NaN	NaN	NaN	NaN	NaN	NaN	NaN	NaN	NaN	NaN	NaN	NaN	NaN	NaN	NaN	NaN	NaN	NaN	NaN	NaN	NaN	NaN	NaN	NaN	NaN	NaN	NaN	NaN	NaN	NaN	NaN	NaN	NaN	NaN	NaN	NaN	NaN	NaN	NaN	NaN	NaN	NaN	NaN	NaN	NaN	NaN	NaN	NaN	NaN	NaN	NaN	NaN	NaN	NaN	NaN	NaN	NaN	NaN	NaN	NaN	NaN	NaN	NaN	NaN	NaN	NaN	NaN	NaN	NaN	NaN	NaN	NaN	NaN	NaN	NaN	NaN	NaN	NaN	NaN	NaN	NaN	NaN	NaN	NaN	NaN	NaN	NaN	NaN	NaN	NaN	NaN	NaN	NaN	NaN	NaN	NaN	NaN	NaN	NaN	NaN	NaN	NaN	NaN	NaN	NaN	NaN	NaN	NaN	NaN	NaN	NaN	NaN	NaN	NaN	NaN	NaN	NaN	NaN	NaN	NaN	NaN	NaN	NaN	NaN	NaN	NaN	NaN	NaN	NaN	NaN	NaN	NaN	NaN	NaN	NaN	NaN	NaN	NaN	NaN	NaN	NaN	NaN	NaN	NaN	NaN	NaN	NaN	NaN	NaN	NaN	NaN	NaN	NaN	NaN	NaN	NaN	NaN	NaN	NaN	NaN	NaN	NaN	NaN	NaN	NaN	NaN	NaN	NaN	NaN	NaN	NaN	NaN	NaN	NaN	NaN	NaN	NaN	NaN	NaN	NaN	NaN	NaN	NaN	NaN	NaN	NaN	NaN	NaN	NaN	NaN	NaN	NaN	NaN	NaN	NaN	NaN	NaN	NaN	NaN	NaN	NaN	NaN	NaN	NaN	NaN	NaN	NaN	NaN	NaN	NaN	NaN	NaN	NaN	NaN	NaN	NaN	NaN	NaN	NaN	NaN	NaN	NaN	NaN	NaN	NaN	NaN	NaN	NaN	NaN	NaN	NaN	NaN	NaN	NaN	NaN	NaN	NaN	NaN	NaN	NaN	NaN	NaN	NaN	NaN	NaN	NaN	NaN	NaN	NaN	NaN	NaN	NaN	NaN	NaN	NaN	NaN	NaN	NaN	NaN	NaN	NaN	NaN	NaN	NaN	NaN	NaN	NaN	NaN	NaN	NaN	NaN	NaN	NaN	NaN	NaN	NaN	NaN	NaN	NaN	NaN	NaN	NaN	NaN	NaN	NaN	NaN	NaN	NaN	NaN	NaN	NaN	NaN	NaN	NaN	NaN	NaN	NaN	NaN	NaN	NaN	NaN	NaN	NaN	NaN	NaN	NaN	NaN	NaN	NaN	NaN	NaN	NaN	NaN	NaN	NaN	NaN	NaN	NaN	NaN	NaN	NaN	NaN	NaN	NaN	NaN	NaN	NaN	NaN	NaN	NaN	NaN	NaN	NaN	NaN	NaN	NaN	NaN	NaN	NaN	NaN	NaN	NaN	NaN	NaN	NaN	NaN	NaN	NaN	NaN	NaN	NaN	NaN	NaN	NaN	NaN	NaN	NaN	NaN	NaN	NaN	NaN	NaN	NaN	NaN	NaN	NaN	NaN	NaN	NaN	NaN	NaN	NaN	NaN	NaN	NaN	NaN	NaN	NaN	NaN	NaN	NaN	NaN	NaN	NaN	NaN	NaN	NaN	NaN	NaN	NaN	NaN	NaN	NaN	NaN	NaN	NaN	NaN	NaN	NaN	NaN	NaN	NaN	NaN	NaN	NaN	NaN	NaN	NaN	NaN	NaN	NaN	NaN	NaN	NaN	NaN	NaN	NaN	NaN	NaN	NaN	NaN	NaN	NaN	NaN	NaN	NaN	NaN	NaN	NaN	NaN	NaN	NaN	NaN	NaN	NaN	NaN	NaN	NaN	NaN	NaN	NaN	NaN	NaN	NaN	NaN	NaN	NaN	NaN	NaN	NaN	NaN	NaN	NaN	NaN	NaN	NaN	NaN	NaN	NaN	NaN	NaN	NaN	NaN	NaN	NaN	NaN	NaN	NaN	NaN	NaN	NaN	NaN	NaN	NaN	NaN	NaN	NaN	NaN	NaN	NaN	NaN	NaN	NaN	NaN	NaN	NaN	NaN	NaN	NaN	NaN	NaN	NaN	NaN	NaN	NaN	NaN	NaN	NaN	NaN	NaN	NaN	NaN	NaN	NaN	NaN	NaN	NaN	NaN	NaN	NaN	NaN	NaN	NaN	NaN	NaN	NaN	NaN	NaN	NaN	NaN	NaN	NaN	NaN	NaN	NaN	NaN	NaN	NaN	NaN	NaN	NaN	NaN	NaN	NaN	NaN	NaN	NaN	NaN	NaN	NaN	NaN	NaN	NaN	NaN	NaN	NaN	NaN	NaN	NaN	NaN	NaN	NaN	NaN	NaN	NaN	NaN	NaN	NaN	NaN	NaN	NaN	NaN	NaN	NaN	NaN	NaN	NaN	NaN	NaN	NaN	NaN	NaN	NaN	NaN	NaN	NaN	NaN	NaN	NaN	NaN	NaN	NaN	NaN	NaN	NaN	NaN	NaN	NaN	NaN	NaN	NaN	NaN	NaN	NaN	NaN	NaN	NaN	NaN	NaN	NaN	NaN	NaN	NaN	NaN	NaN	NaN	NaN	NaN	NaN	NaN	NaN	NaN	NaN	NaN	NaN	NaN	NaN	NaN	NaN	NaN	NaN	NaN	NaN	NaN	NaN	NaN	NaN	NaN	NaN	NaN	NaN	NaN	NaN	NaN	NaN	NaN	NaN	NaN	NaN	NaN	NaN	NaN	NaN	NaN	NaN	NaN	NaN	NaN	NaN	NaN	NaN	NaN	NaN	NaN	NaN	NaN	NaN	NaN	NaN	NaN	NaN	NaN	NaN	NaN	NaN	NaN	NaN	NaN	NaN	NaN	NaN	NaN	NaN	NaN	NaN	NaN	NaN	NaN	NaN	NaN	NaN	NaN	NaN	NaN	NaN	NaN	NaN	NaN	NaN	NaN	NaN	NaN	NaN	NaN	NaN	NaN	NaN	NaN	NaN	NaN	NaN	NaN	NaN	NaN	NaN	NaN	NaN	NaN	NaN	NaN	NaN	NaN	NaN	NaN	NaN	NaN	NaN	NaN	NaN	NaN	NaN	NaN	NaN	NaN	NaN	NaN	NaN	NaN	NaN	NaN	NaN	NaN	NaN	NaN	NaN	NaN	NaN	NaN	NaN	NaN	NaN	NaN	NaN	NaN	NaN	NaN	NaN	NaN	NaN	NaN	NaN	NaN	NaN	NaN	NaN	NaN	NaN	NaN	NaN	NaN	NaN	NaN	NaN	NaN	NaN	NaN	NaN	NaN	NaN	NaN	NaN	NaN	NaN	NaN	NaN	NaN	NaN	NaN	NaN	NaN	NaN	NaN	NaN	NaN	NaN	NaN	NaN	NaN	NaN	NaN	NaN	NaN	NaN	NaN	NaN	NaN	NaN	NaN	NaN	NaN	NaN	NaN	NaN	NaN	NaN	NaN	NaN	NaN	NaN	NaN	NaN	NaN	NaN	NaN	NaN	NaN	NaN	NaN	NaN	NaN	NaN	NaN	NaN	NaN	NaN	NaN	NaN	NaN	NaN	NaN	NaN	NaN	NaN	NaN	NaN	NaN	NaN	NaN	NaN	NaN	NaN	NaN	NaN	NaN	NaN	NaN	NaN	NaN	NaN	NaN	NaN	NaN	NaN	NaN	NaN	NaN	NaN	NaN	NaN	NaN	NaN	NaN	NaN	NaN	NaN	NaN	NaN	NaN	NaN	NaN	NaN	NaN	NaN	NaN	NaN	NaN	NaN	NaN	NaN	NaN	NaN	NaN	NaN	NaN	NaN	NaN	NaN	NaN	NaN	NaN	NaN	NaN	NaN	NaN	NaN	NaN	NaN	102.586824	100.960574	100.680525	105.665135	99.267306	97.776604	101.839148	104.676702	106.286987	101.351412	103.655101	101.117143	102.406960	106.017923	104.022896	106.071437	108.154721	111.018525	117.104518	110.009534	108.262948	108.578544	109.917174	112.574660	119.314456	116.029628	114.177072	113.958215	112.607491	116.860472	117.433117	118.318639	114.478606	117.977965	117.995002	126.282594	123.571308	118.896141	118.875899	128.045781	133.453600	130.552739	126.380059	124.607477	127.366988	132.772640	129.280571	127.054014	129.880388	131.811384	133.979814	135.974141	130.095268	133.693285	134.451320	130.952252	134.002599	136.977946	137.731889	139.555312	137.082234	139.186856	137.114214	134.173666	134.718103	134.410475	136.234886	138.846976	141.639958	140.127522	138.750516	139.254986	142.733578	141.932451	146.924018	150.244022	149.586361	149.831460	147.759261	146.237151	145.533383	143.699013	144.671401	144.865388	142.975230	142.381112	146.304114	150.901973	152.773759	154.839371	155.838220	154.732089	155.264078	155.991342	154.457739	151.857770	151.328433	152.690003	153.878219	155.432028	157.079994	159.597552	159.017688	155.327746	155.342915	149.850044	151.017934	153.864868	153.680343	147.970993	148.596597	150.361853	151.279009	154.130943	154.331539	154.120505	154.430379	149.357178	142.445619	143.994970	145.785193	149.881167	156.851505	155.658758	150.200385	148.257380	152.274419	157.439604	154.894049	151.483982	149.856665	148.778660	149.823909	155.816732	159.212699	155.356208	154.417397	158.437335	160.707288	160.160309	160.310346	159.927638	158.539899	157.810855	157.296150	158.435331	156.390638	156.605535	160.125658	161.031812	156.392672	155.321213	157.757525	161.798112	163.792219	164.835395	164.412270	162.633859	163.860758	161.314726	159.597859	157.456740	155.932034	155.368898	158.706312	161.350758	164.092342	162.895904	158.182756	155.715004	150.525842	151.457570	152.097449	151.816036	150.574716	150.781177	155.192764	158.285427	164.741721	166.030604	163.517341	164.647612	162.078311	159.712862	158.096607	158.520652	160.088582	161.890048	161.256701	159.670789	161.828076	163.807980	163.804586	165.962669	167.992526	170.260913	170.416762	167.031566	160.343487	157.672094	160.887901	168.403041	169.704673	170.385339	169.592134	170.988667	168.008820	164.292317	163.992432	169.122659	169.044328	166.388221	169.892414	170.296288	175.257661	176.703397	176.792074	175.309568	172.537253	169.303856	173.596493	179.253621	182.252899	176.580978	174.053357	175.539351	176.941527	178.096910	179.694024	179.755324	180.698408	180.431418	177.780318	175.596707	175.009899	175.068610	176.588524	179.378986	179.290174	179.207200	178.448089	180.270519	181.129820	181.115491	185.295593	186.477857	185.975740	184.147676	181.502379	180.411246	179.649317	177.436971	175.023632	179.061506	181.879107	184.682155	188.216268	189.015880	188.018673	188.974768	188.844873	190.685565	190.916511	188.971758	188.716049	191.052064	194.750459	194.553461	195.330868	195.614488	195.314017	189.766527	188.385814	189.941002	193.206779	194.388127	197.850506	199.078402	200.581159	204.509093	205.608556	203.287372	199.451855	197.356397	199.617244	201.080168	204.284329	206.488947	206.614654	206.720129	211.663424	210.111203	210.419911	208.339137	209.023042	209.832603	209.931500	211.720269	216.014133	215.513084	217.838423	216.091449	214.982335	218.503764	224.612136	229.062868	228.275904	227.840009	225.107035	223.127638	227.126890	228.059514	227.359422	230.830976	234.902155	236.327369	236.953870	239.520094	242.996185	244.862499	242.372127	237.980988	236.892077	235.689787	234.878276	237.849283	241.273216	245.103039	244.381831	244.522947	244.097831	241.302886	241.382198	245.788362	246.719534	252.151476	253.727194	251.713112	251.716610	249.686418	247.533475	247.365313	248.057468	251.532914	249.378036	250.240327	247.170544	248.531793	253.263362	257.923547	263.930579	261.207629	256.990008	254.307034	256.929630	258.413336	255.543140	253.961658	255.542669	258.328845	262.556099	263.689314	261.592803	258.550591	256.457614	255.602970	259.374445	263.876367	266.334003	265.652617	264.857349	264.229724	261.366405	259.510247	257.108023	258.343269	258.760418	258.312156	258.754869	256.791069	256.537401	256.109732	253.360767	249.911189	250.881629	254.699683	259.432559	261.329610	260.311765	262.225371	262.414189	262.934599	262.538155	259.474271	255.883095	257.127297	260.241308	262.980157	265.931130	265.507867	262.132160	261.794969	263.797612	263.414979	262.384447	262.249795	264.317371	265.994579	264.160756	263.046804	261.217513	257.097337	257.723681	264.008495	270.296071	273.564127	271.599247	267.150815	264.194713	259.894456	257.739566	253.860868	253.375348	257.298065	258.576323	260.777123	262.325403	261.587671	262.948401	262.523416	259.982369	257.081380	254.844615	252.203391	255.049781	258.596421	258.986827	260.054013	260.620144	261.182382	262.788404	265.533024	264.528688	264.491518	260.455659	256.441087	257.260072	260.828319	261.437991	260.948610	261.398263	262.103526	264.437913	268.511900	269.981370	272.083318	272.951987	273.497226	272.444411	270.002642	265.034337	262.708639	262.486876	261.939355	262.848307	264.483693	264.217721	265.563944	265.296920	267.353561	266.031825	269.202292	272.477951	273.286147	280.102509	279.198960	279.518345	276.353245	275.428996	271.052658	272.316311	267.170491	267.975884	268.690095	269.544277	266.568066	270.495682	271.183762	277.374607	278.115511	277.209171	275.747351	277.310064	282.319372	284.544971	279.936475	273.553417	272.148678	275.872623	271.295601	271.856282	273.538906	273.947382	276.019609	277.701978	278.264559	273.582591	269.863100	268.490480	268.126876	268.346482	262.641595	262.369096	264.384692	267.665911	267.864675	266.251406	263.701120	261.889153	259.533136	258.476305	257.878663	256.874173	257.792858	259.264374	258.614298	256.751233	259.609005	258.845115	255.023594	254.293195	257.580154	256.941868	255.753553	258.285839	262.213146	260.846164	259.652538	258.989058	260.452171	260.541532	258.929367	260.836641	262.734134	265.620993	265.044001	261.518227	260.859095	261.027659	263.191868	263.643791	264.378880	266.654030	270.297677	267.776382	268.729747	272.043733	270.733740	271.240351	274.543059	274.788064	274.652405	277.865466	279.466238	284.486689	285.839195	284.545373	281.650039	281.745888	276.600334	271.793064	272.977762	274.181844	272.803323	271.854246	273.507705	272.502018	268.615360	266.891893	260.783318	261.532273	268.351604	274.852548	275.446053	277.669616	279.127978	277.792511	281.414002	282.179755	282.813954	282.423475	279.496217	281.567477	280.318615	281.650994	276.718532	273.283861	272.842453	276.256728	275.503481	280.316335	282.035498	283.435020	282.625670	290.026182	294.070257	295.085347	296.921326	295.737271	291.257439	289.499044	289.508807	293.924278	291.817593	284.881756	281.192210	281.012630	280.833439	280.073998	280.669556	289.081619	286.378902	290.231834	293.705566	292.223315	286.245040	282.588729	283.091766	288.661201	294.022503	296.277303	293.909634	292.903751	288.545689	287.842151	285.148952	281.857291	278.529777	280.198489	289.800566	291.405599	290.191332	293.899974	293.570839	287.435513	291.834730	297.970592	298.300473	299.384850	294.282207	288.757741	287.559309	290.004317	288.405338	282.603978	282.331672	281.499133	284.935602	285.934234	284.773062	287.865826	292.608428	295.992006	295.388991	299.486208	300.730023	297.858084	293.722801	288.399712	290.961175	289.777861	291.235167	292.003607	287.195168	288.212216	284.749798	280.572631	279.917806	282.921823	287.918749	290.911079	293.807979	287.490249	279.373219	276.423293	274.627322	277.210704	274.948751	278.586613	277.776743	272.326847	270.250989	268.659008	263.661774	264.251992	269.273928	270.379845	273.761527	279.365733	277.656017	278.371683	281.346292	280.385693	276.095070	274.506925	267.033885	260.106863	256.433663	255.309993	261.589732	264.253650	264.884048	263.090450	260.982852	260.377156	262.509419	267.832487	269.864999	268.131475	270.100712	273.059613	272.960350	269.796182	266.141998	266.248182	269.008467	272.570057	273.548025	272.322870	269.571392	268.779979	267.806732	269.588848	268.346226	262.982689	258.635982	257.060183	255.404033	256.118105	258.237443	258.389696	258.626716	257.314792	254.732725	258.067211	260.283583	263.258328	265.027623	266.011466	264.665088	260.956573	259.023107	257.540439	259.211408	262.338056	265.447221	268.570543	269.870110	269.102001	266.564292	265.042282	264.359453	266.339221	267.788239	271.197815	272.651221	272.587142	272.011654	273.331961	273.484775	272.881907	271.785208	271.344797	271.636865	272.788023	276.318847	278.849902	278.994351	279.481873	279.582382	280.212436	282.822379	282.624456	281.751605	282.043594	282.662927	282.655785	284.309195	283.939477	285.512313	288.078341	289.723162	290.265357	291.578595	292.172229	295.221378	296.455467	298.373255	300.165265	301.912399	302.022900	304.637418	301.963045	297.949811	298.238075	300.396437	300.739399	301.253131	302.940672	306.790241	311.062544	310.780098	307.212922	307.276666	312.829584	314.108142	312.865418	315.952670	311.627972	313.218215	314.307685	311.410743	311.209411	312.274330	311.553433	312.418434	311.086230	310.232868	307.465323	307.615602	306.727866	306.143234	309.252947	314.692679	319.580572	319.238080	317.775761	317.289022	316.494753	315.151667	315.451808	314.198904	315.303037	312.968591	309.618081	310.261085	304.529911	302.359560	301.091370	303.829521	302.268187	304.089659	306.133407	307.479905	307.974522	306.037526	306.718823	303.520527	300.981862	296.931609	295.206655	294.186394	296.128882	295.412256	294.006742	292.583683	291.691151	290.325293	290.010664	290.723256	293.475295	288.619601	282.591931	282.740746	283.736329	283.331205	283.960727	282.117036	282.511853	276.304935	273.788952	274.780435	276.951325	279.395171	279.188576	282.442960	283.506241	281.896689	281.813623	280.932420	281.377561	279.443146	278.997595	277.819145	276.933974	277.936285	278.293615	277.363534	274.989625	269.168949	264.839982	265.522923	266.337117	268.872731	266.670278	268.143350	269.499875	268.724974	267.194272	266.791587	263.709307	261.163795	260.012211	262.139800	261.834834	263.373142	265.871423	265.161517	261.926947	258.871802	257.998366	256.685276	256.495115	256.713161	254.393866	253.294713	252.424455	252.990588	254.367382	252.587085	254.837903	254.298605	253.173961	253.358182	252.800849	254.808544	253.741809	250.960567	248.870789	249.348994	250.536250	251.562324	252.876065	258.323691	258.709608	254.520024	253.017103	251.834531	252.351253	252.262683	251.160061	253.360632	251.389509	249.090348	247.877798	248.785549	251.664675	256.331163	255.416229	253.380678	250.405570	246.671480	242.148252	244.149261	246.030500	247.895361	250.399223	250.183816	247.163249	248.621909	245.604077	245.148623	245.294633	245.063227	247.059720	245.887558	244.268939	245.046272	248.474202	249.671579	252.614371	254.700690	257.349928	255.055547	252.622526	249.100707	246.303222	247.928428	248.069730	247.230768	249.565271	252.642823	249.719883	248.001143	250.266496	250.906280	250.017485	251.025607	252.929753	256.036649	258.147511	256.715938	256.832689	255.300648	252.299059	250.114989	251.662824	253.970371	256.498296	259.376763	257.963867	256.047155	254.297754	253.616576	251.728006	247.725448	243.731921	240.892223	243.055175	242.236419	246.625711	246.827083	248.191734	248.965538	248.384780	246.244779	244.434594	242.185396	237.819203	235.487780	239.889599	241.149880	241.362762	241.025332	238.724488	238.322710	238.016716	238.790928	239.061455	238.671238	238.969021	238.343398	237.736852	237.547680	238.731848	239.470837	239.386237	237.017358	234.675879	234.122948	236.413894	240.743642	243.609290	244.568395	246.735585	246.215154	242.536901	240.154509	236.376779	235.055154	237.984829	238.724198	239.187496	238.489758	236.911601	238.012727	239.179659	240.446577	241.300489	242.785013	240.807440	236.322615	234.356667	234.161846	235.272525	237.171742	239.225636	240.767011	242.122575	244.118996	244.662943	244.765603	246.945380	247.495665	247.453665	247.601503	248.959780	249.277564	249.210097	248.845945	246.151457	246.935961	245.204275	242.945380	240.951076	243.493293	247.424653	251.097130	252.907647	249.479111	243.838084	239.191970	238.769671	240.358616	242.982203	243.257757	242.174815	239.150749	237.464594	238.372697	239.089427	240.923805	243.562395	243.613744	243.587779	245.355454	248.547509	245.460431	242.677343	241.698911	242.370518	242.468997	243.042305	241.484372	241.948130	240.889916	244.321687	244.623308	241.654196	241.954144	241.598885	241.756935	240.003598	236.274162	235.074508	236.861521	242.946396	244.759053	243.131821	241.776458	240.115970	240.582258	239.931021	238.696571	240.481802	239.448831	236.079780	235.275595	235.756599	234.850440	233.832377	230.818039	229.444210	234.109554	235.637187	234.724343	238.413496	240.548756	241.726823	243.624007	241.153170	234.339699	232.036126	228.625679	228.705919	224.914707	225.080112	224.392296	222.943010	223.855594	223.075190	223.590693	222.844180	220.594578	218.274862	216.414028	216.339968	215.179635	213.306158	214.646543	213.077147	213.034955	212.888340	212.910186	212.404255	210.788260	211.606213	208.114031	207.192607	205.504616	205.018684	203.062005	203.061205	198.837872	196.258817	195.741740	194.053210	193.837965	194.699306	193.929384	191.435057	191.307818	196.315775	198.446634	194.076665	191.097744	188.811680	185.719960	183.871587	186.347689	186.720540	184.745943	183.755898	183.494712	183.876749	181.418458	175.705918	172.058226	173.230888	174.477582	174.493375	175.669875	175.324435	172.991493	171.533758	170.800115	169.504526	168.945797	168.541557	168.549220	167.921032	167.962211	166.621491	164.086265	164.321709	164.830950	163.273450	163.121407	163.924430	163.159723	161.962390	161.056406	159.161426	160.410689	160.189281	159.095893	161.408081	160.186676	159.814746	155.649255	154.793256	155.000434	155.029658	155.013213	156.983962	157.832734	157.848259	159.017570	158.698009	159.365185	158.362138	159.127111	158.553146	159.033831	159.723741	157.499001	157.812872	158.200541	159.211560	159.768440	158.783175	159.558174	160.417325	159.532404	159.649154	158.735945	158.747015	157.650301	155.155936	153.319559	151.943700	153.307710	155.670833	156.195359	155.849237	154.867020	151.856701	148.437772	146.841058	149.468257	147.712495	147.375884	147.276341	147.022647	148.265479	148.719204	151.895632	152.250292	153.991685	154.870487	152.465308	151.882599	148.949871	148.858226	147.856093	147.716397	150.180151	151.142597	152.607192	152.359224	149.320732	144.227228	142.999278	140.837781	144.215745	143.638168	143.835182	140.424886	139.651444	135.737942	138.024417	140.668342	138.039137	136.123739	136.139487	136.639920	137.353154	140.490928	141.040740	141.288507	139.036112	137.600965	140.676821	143.208239	144.180491	141.496247	138.906295	138.850247	139.190946	141.362632	142.739185	141.579574	138.267796	137.541760	141.099466	145.961675	144.770360	141.300161	136.987820	135.474060	133.249835	133.204125	133.181780	132.833918	132.831637	135.755966	138.059186	138.919730	137.485999	137.821995	137.555670	138.427252	138.947101	136.094078	136.244738	138.605953	142.710017	141.379724	138.389291	137.433937	138.335638	137.969995	136.642552	136.699942	138.593770	137.836619	135.211966	134.255820	134.573838	138.359312	140.386373	140.342777	137.442367	135.261601	134.029117	133.182644	132.713121	134.524883	133.731944	132.370464	133.175891	134.044774	130.514280	129.651511	129.325674	131.465194	133.030314	133.813429	134.277026	135.502310	137.830884	136.271484	131.665066	129.950417	129.836737	131.745734	131.662570	134.809995	135.414486	137.271532	137.834386	139.129804	137.216729	135.381636	136.906498	134.917191	132.008068	127.590552	127.926769	131.348956	130.754009	130.398204	130.436515	132.272920	132.493157	131.676578	127.735916	125.321089	129.611629	132.039818	133.670862	135.578883	131.515465	129.265335	128.959981	127.699639	128.161723	129.400504	130.084992	130.406312	131.847208	130.052317	126.676561	126.278612	128.393493	124.342288	123.987163	126.595796	127.046381	126.817254	124.613161	123.725649	126.860907	127.024510	125.961918	123.698885	120.172022	121.200894	122.733092	122.761768	121.715190	119.291789	118.976496	121.581314	117.955786	116.130942	118.400380	117.082192	114.268619	116.244234	115.263286	117.476501	119.785225	120.014182	120.372551	122.260039	121.742912	119.357792	116.004367	115.774107	115.857187	118.219245	118.405707	115.047809	114.012605	115.640217	112.449563	112.141884	110.661285	111.833336	112.920283	114.477179	109.140996	110.588399	104.797103	100.974963	102.091732	100.861627	102.693919	104.222641	103.962970	103.649277	104.286962	105.726520	106.623966	104.774315	102.684791	103.286428	102.018259	100.119288	104.892847	102.443737	103.186549	103.623050	102.885415	105.004078	106.044165	109.362615	109.067689	109.790099	109.194667	108.279652	106.528035	105.955813	103.438378	105.785117	105.041122	105.970896	106.627673	107.832032	111.237896	110.074874	104.654263	102.615948	105.405317	106.798103	106.738243	108.118580	106.283580	108.039884	106.844148	104.017234	100.184438	99.362431	105.484491	109.406508	105.211145	105.963684	100.017276	97.433244	101.616150	97.802764	94.470132	95.618755	93.689020	98.275836	101.379432	99.952857	98.816198	98.379496	100.179020	95.853316	89.306896	92.246567	92.943129	92.591009	89.541437	93.115195	92.246722	87.970654	89.801260	95.488096	91.713870	90.952757	86.934109	81.933691	84.406732	89.638000	91.813612	88.972574	87.112420	82.816469	80.774099	80.218477	82.115024	84.589642	85.602418	80.194971	79.610676	80.089649	74.083699	72.112285	70.891174	71.407880	71.845155	72.909240	74.245914	69.373928	68.355021	69.281874	70.038363	61.755553	64.281168	65.538906	70.598999	65.715908	62.741413	64.914214	59.835249	62.492468	62.523549	63.628174	57.643812	57.941369	55.358695	55.937045	61.374495	54.012992	56.775978	58.004935	59.689717	58.739894	57.213023	55.558664	50.615331	53.645586	54.155166	55.121366	47.982072	54.705069	57.796917	56.086991	51.561434	53.508193	48.157449	55.708882	53.387843	57.758612	58.811971	63.524056	61.576124	62.653150	54.857544	54.603047	44.504953	26.134524	18.251073	11.172440	7.200149	2.861297	1.083508	1.094907	0.477423	0.489847	1.097007	1.298852	1.145797	1.213200	0.739449	1.142488	NaN	NaN	NaN	NaN	NaN	NaN	NaN	NaN	NaN	NaN	NaN	NaN	NaN	NaN	NaN	NaN	NaN	NaN	NaN	NaN	NaN	NaN	NaN	NaN	NaN	NaN	NaN	NaN	NaN	NaN	NaN	NaN	NaN	NaN	NaN	NaN	NaN	NaN	NaN	NaN	NaN	NaN	NaN	NaN	NaN	NaN	NaN	NaN	NaN	NaN	NaN	NaN	NaN	NaN	NaN	NaN	NaN	NaN	NaN	NaN	NaN	NaN	NaN	NaN	NaN	NaN	NaN	NaN	NaN	NaN	NaN	NaN	NaN	NaN	NaN	NaN	NaN	NaN	NaN	NaN	NaN	NaN	NaN	NaN	NaN	NaN	NaN	NaN	NaN	NaN	NaN	NaN	NaN	NaN	NaN	NaN	NaN	NaN	NaN	NaN	NaN	NaN	NaN	NaN	NaN	NaN	NaN	NaN	NaN	NaN	NaN	NaN	NaN	NaN	NaN	NaN	NaN	NaN	NaN	NaN	NaN	NaN	NaN	NaN	NaN	NaN	NaN	NaN	NaN	NaN	NaN	NaN	NaN	NaN	NaN	NaN	NaN	NaN	NaN	NaN	NaN	NaN	NaN	NaN	NaN	NaN	NaN	NaN	NaN	NaN	NaN	NaN	NaN	NaN	NaN	NaN	NaN	NaN	NaN	NaN	NaN	NaN	NaN	NaN	NaN	NaN	NaN	NaN	NaN	NaN	NaN	NaN	NaN	NaN	NaN	NaN	NaN	NaN	NaN	NaN	NaN	NaN	NaN	NaN	NaN	NaN	NaN	NaN	NaN	NaN	NaN	NaN	NaN	NaN	NaN	NaN	NaN	NaN	NaN	NaN	NaN	NaN	NaN	NaN	NaN	NaN	NaN	NaN	NaN	NaN	NaN	NaN	NaN	NaN	NaN	NaN	NaN	NaN	NaN	NaN	NaN	NaN	NaN	NaN	NaN	NaN	NaN	NaN	NaN	NaN	NaN	NaN	NaN	NaN	NaN	NaN	NaN	NaN	NaN	NaN	NaN	NaN	NaN	NaN	NaN	NaN	NaN	NaN	NaN	NaN	NaN	NaN	NaN	NaN	NaN	NaN	NaN	NaN	NaN	NaN	NaN	NaN	NaN	NaN	NaN	NaN	NaN	NaN	NaN	NaN	NaN	NaN	NaN	NaN	NaN	NaN	NaN	NaN	NaN	NaN	NaN	NaN	NaN	NaN	NaN	NaN	NaN	NaN	NaN	NaN	NaN	NaN	NaN	NaN	NaN	NaN	NaN	NaN	NaN	NaN	NaN	NaN	NaN	NaN	NaN	NaN	NaN	NaN	NaN	NaN	NaN	NaN	NaN	NaN	NaN	NaN	NaN	NaN	NaN	NaN	NaN	NaN	NaN	NaN	NaN	NaN	NaN	NaN	NaN	NaN	NaN	NaN	NaN	NaN	NaN	NaN	NaN	NaN	NaN	NaN	NaN	NaN	NaN	NaN	NaN	NaN	NaN	NaN	NaN	NaN	NaN	NaN	NaN	NaN	NaN	NaN	NaN	NaN	NaN	NaN	NaN	NaN	NaN	NaN	NaN	NaN	NaN	NaN	NaN	NaN	NaN	NaN	NaN	NaN	NaN	NaN	NaN	NaN	NaN	NaN	NaN	NaN	NaN	NaN	NaN	NaN	NaN	NaN	NaN	NaN	NaN	NaN	NaN	NaN	NaN	NaN	NaN	NaN	NaN	NaN	NaN	NaN	NaN	NaN	NaN	NaN	NaN	NaN	NaN	NaN	NaN	NaN	NaN	NaN	NaN	NaN	NaN	NaN	NaN	NaN	NaN	NaN	NaN	NaN	NaN	NaN	NaN	NaN	NaN	NaN	NaN	NaN	NaN	NaN	NaN	NaN	NaN	NaN	NaN	NaN	NaN	NaN	NaN	NaN	NaN	NaN	NaN	NaN	NaN	NaN	NaN	NaN	NaN	NaN	NaN	NaN	NaN	NaN	NaN	NaN	NaN	NaN	NaN	NaN	NaN	NaN	NaN	NaN	NaN	NaN	NaN	NaN	NaN	NaN	NaN	NaN	NaN	NaN	NaN	NaN	NaN	NaN	NaN	NaN	NaN	NaN	NaN	NaN	NaN	NaN	NaN	NaN	NaN	NaN	NaN	NaN	NaN	NaN	NaN	NaN	NaN	NaN	NaN	NaN	NaN	NaN	NaN	NaN	NaN	NaN	NaN	NaN	NaN	NaN	NaN	NaN	NaN	NaN	NaN	NaN	NaN	NaN	NaN	NaN	NaN	NaN	NaN	NaN	NaN	NaN	NaN	NaN	NaN	NaN	NaN	NaN	NaN	NaN	NaN	NaN	NaN	NaN	NaN	NaN	NaN	NaN	NaN	NaN	NaN	NaN	NaN	NaN	NaN	NaN	NaN	NaN	NaN	NaN	NaN	NaN	NaN	NaN	NaN	NaN	NaN	NaN	NaN	NaN	NaN	NaN	NaN	NaN	NaN	NaN	NaN	NaN	NaN	NaN	NaN	NaN	NaN	NaN	NaN	NaN	NaN	NaN	NaN	NaN	NaN	NaN	NaN	NaN	NaN	NaN	NaN	NaN	NaN	NaN	NaN	NaN	NaN	NaN	NaN	NaN	NaN	NaN	NaN	NaN	NaN	NaN	NaN	NaN	NaN	NaN	NaN	NaN	NaN	NaN	NaN	NaN	NaN	NaN	NaN	NaN	NaN	NaN	NaN	NaN	NaN	NaN	NaN	NaN	NaN	NaN	NaN	NaN	NaN	NaN	NaN	NaN	NaN	NaN	NaN	NaN	NaN	NaN	NaN	NaN	NaN	NaN	NaN	NaN	NaN	NaN	NaN	NaN	NaN	NaN	NaN	NaN	NaN	NaN	NaN	NaN	NaN	NaN	NaN	NaN	NaN	NaN	NaN	NaN	NaN	NaN	NaN	NaN	NaN	NaN	NaN	NaN	NaN	NaN	NaN	NaN	NaN	NaN	NaN	NaN	NaN	NaN	NaN	NaN	NaN	NaN	NaN	NaN	NaN	NaN	NaN	NaN	NaN	NaN	NaN	NaN	NaN	NaN	NaN	NaN	NaN	NaN	NaN	NaN	NaN	NaN	NaN	NaN	NaN	NaN	NaN	NaN	NaN	NaN	NaN	NaN	NaN	NaN	NaN	NaN	NaN	NaN	NaN	NaN	NaN	NaN	NaN	NaN	NaN	NaN	NaN	NaN	NaN	NaN	NaN	NaN	NaN	NaN	NaN	NaN	NaN	NaN	NaN	NaN	NaN	NaN	NaN	NaN	NaN	NaN	NaN	NaN	NaN	NaN	NaN	NaN	NaN	NaN	NaN	NaN	NaN	NaN	NaN	NaN	NaN	NaN	NaN	NaN	NaN	NaN	NaN	NaN	NaN	NaN	NaN	NaN	NaN	NaN	NaN	NaN	NaN	NaN	NaN	NaN	NaN	NaN	NaN	NaN	NaN	NaN	NaN	NaN	NaN	NaN	NaN	NaN	NaN	NaN	NaN	NaN	NaN	NaN	NaN	NaN	NaN	NaN	NaN	NaN	NaN	NaN	NaN	NaN	NaN	NaN	NaN	NaN	NaN	NaN	NaN	NaN	NaN	NaN	NaN	NaN	NaN	NaN	NaN	NaN	NaN	NaN	NaN	NaN	NaN	NaN	NaN	NaN	NaN	NaN	NaN	NaN	NaN	NaN	NaN	NaN	NaN	NaN	NaN	NaN	NaN	NaN	NaN	NaN	NaN	NaN	NaN	NaN	NaN	NaN	NaN	NaN	NaN	NaN	NaN	NaN	NaN	NaN	NaN	NaN	NaN	NaN	NaN	NaN	NaN	NaN	NaN	NaN	NaN	NaN	NaN	NaN	NaN	NaN	NaN	NaN	NaN	NaN	NaN	NaN	NaN	NaN	NaN	NaN	NaN	NaN	NaN	NaN	NaN	NaN	NaN	NaN	NaN	NaN	NaN	NaN	NaN	NaN	NaN	NaN	NaN	NaN	NaN	NaN	NaN	NaN	NaN	NaN	NaN	NaN	NaN	NaN	NaN	NaN	NaN	NaN	NaN	NaN	NaN	NaN	NaN	NaN	NaN	NaN	NaN	NaN	NaN	NaN	NaN	NaN	NaN	NaN	NaN	NaN	NaN	NaN	NaN	NaN	NaN	NaN	NaN	NaN	NaN	NaN	NaN	NaN	NaN	NaN	NaN	NaN	NaN	NaN	NaN	NaN	NaN	NaN	NaN	NaN	NaN	NaN	NaN	NaN	NaN	NaN	NaN	NaN	NaN	NaN	NaN	NaN	NaN	NaN	NaN	NaN	NaN	NaN	NaN	NaN	NaN	NaN	NaN	NaN	NaN	NaN	NaN	NaN	NaN	NaN	NaN	NaN	NaN	NaN	NaN	NaN	NaN	NaN	NaN	NaN	NaN	NaN	NaN	NaN	NaN	NaN	NaN	NaN	NaN	NaN	NaN	NaN	NaN	NaN	NaN	NaN	NaN	NaN	NaN	NaN	NaN	NaN	NaN	NaN	NaN	NaN	NaN	NaN	NaN	NaN	NaN	NaN	NaN	NaN	NaN	NaN	NaN	NaN	NaN	NaN	NaN	NaN	NaN	NaN	NaN	NaN	NaN	NaN	NaN	NaN	NaN	NaN	NaN	NaN	NaN	NaN	NaN	NaN	NaN	NaN	NaN	NaN	NaN	NaN	NaN	NaN	NaN	NaN	NaN	NaN	NaN	NaN	NaN	NaN	NaN	NaN	NaN	NaN	NaN	NaN	NaN	NaN	NaN	NaN	NaN	NaN	NaN	NaN	NaN	NaN	NaN	NaN	NaN	NaN	NaN	NaN	NaN	NaN	NaN	NaN	NaN	NaN	NaN	NaN	NaN	NaN	NaN	NaN	NaN	NaN	NaN	NaN	NaN	NaN	NaN	NaN	NaN	NaN	NaN	NaN	NaN	NaN	NaN	NaN	NaN	NaN	NaN	NaN	NaN	NaN	NaN	NaN	NaN	NaN	NaN	NaN	NaN	NaN	NaN	NaN	NaN	NaN	NaN	NaN	NaN	NaN	NaN	NaN	NaN	NaN	NaN	NaN	NaN	NaN	NaN	NaN	NaN	NaN	NaN	NaN	NaN	NaN	NaN	NaN	NaN	NaN	NaN	NaN	NaN	NaN	NaN	NaN	NaN	NaN	NaN	NaN	NaN	NaN	NaN	NaN	NaN	NaN	NaN	NaN	NaN	NaN	NaN	NaN	NaN	NaN	NaN	NaN	NaN	NaN	NaN	NaN	NaN	NaN	NaN	NaN	NaN	NaN	NaN	NaN	NaN	NaN	NaN	NaN	NaN	NaN	NaN	NaN	NaN	NaN	NaN	NaN	NaN	NaN	NaN	NaN	NaN	NaN	NaN	NaN	NaN	NaN	NaN	NaN	NaN	NaN	NaN	NaN	NaN	NaN	NaN	NaN	NaN	NaN	NaN	NaN	NaN	NaN	NaN	NaN	NaN	NaN	NaN	NaN	NaN	NaN	NaN	NaN	NaN	NaN	NaN	NaN	NaN	NaN	NaN	NaN	NaN	NaN	NaN	NaN	NaN	NaN	NaN	NaN	NaN	NaN	NaN	NaN	NaN	103.537663	104.002527	102.317835	100.075474	101.410807	100.867329	100.275392	102.906054	100.912253	98.918131	103.473071	107.215784	108.967618	108.489525	109.036155	114.520548	111.288166	104.726319	103.706601	109.151192	114.030661	113.707813	110.967244	110.518139	107.529979	110.908458	114.225415	113.524968	113.671811	115.093948	116.126335	116.996061	115.136895	110.043998	113.141032	113.428336	119.084714	120.239311	120.960171	123.366990	123.699234	121.969332	122.379287	124.521860	123.394426	123.952443	125.643019	127.523602	127.526977	127.425432	124.122603	121.324328	124.920584	128.362319	128.265956	128.323143	129.752660	135.992818	131.383049	131.331897	131.561237	136.338504	136.034323	138.708970	140.477824	139.902956	137.303004	134.478802	134.026449	139.320112	137.919904	135.769065	138.741174	143.788380	144.895811	146.320549	147.929998	145.557425	139.761166	136.581027	136.890278	139.320414	140.942173	146.613694	149.054488	147.013399	141.435785	143.614093	150.108291	154.660224	154.515663	150.944807	150.602992	154.673244	156.185857	157.952884	156.983906	153.493876	154.556522	154.733756	155.918602	156.796063	150.780148	145.394406	141.005999	142.629743	146.491476	148.191647	147.598916	149.922913	149.198835	148.743698	149.618484	153.486305	154.144477	152.841664	154.841662	156.541764	155.894932	149.349306	145.563917	147.575508	148.497299	151.161768	154.891206	153.757844	152.261308	148.552723	146.488066	146.179153	146.923604	149.036034	148.005871	150.157954	153.821518	155.097391	154.777443	156.113487	156.662833	155.101768	152.343212	155.145774	156.564882	156.412124	157.328080	157.138170	153.810887	150.973085	153.086514	157.725361	159.466796	158.495000	156.244095	153.132812	149.820444	150.828136	151.565001	153.732087	153.726565	153.441047	153.461200	154.082146	156.600994	159.206467	160.005355	159.831291	159.110211	158.011735	154.375929	154.360320	156.760060	159.414827	161.139118	161.292895	160.732969	158.550691	156.144547	155.148832	154.948171	155.380464	157.827047	157.883750	160.064961	160.038722	158.537818	156.307036	157.348676	160.325232	160.291841	160.039096	159.226751	158.672781	157.594517	160.493166	163.474404	163.069177	163.170364	165.084591	162.258224	158.745146	155.552447	152.936711	156.506960	159.815963	165.714748	168.340577	168.161149	172.583534	170.872396	173.394899	169.411489	169.840787	171.867602	176.172545	178.168048	173.875074	168.943450	169.369737	172.120232	172.191614	172.291483	169.370437	169.273616	172.645892	174.340973	176.680528	175.887874	172.837810	173.435744	175.772110	177.591547	177.960598	180.876989	179.216310	174.441571	176.464960	177.415496	173.825731	173.690424	172.565664	169.576626	169.846064	170.408577	173.366948	176.500393	178.508499	178.857393	178.909873	180.028207	181.154136	182.459278	183.910272	181.602695	178.908677	174.845361	176.851912	180.104017	182.746849	186.303525	185.968145	185.300201	182.511910	179.830122	182.219509	185.340109	186.423849	185.410619	186.411213	186.812305	188.114752	188.671576	188.699174	189.421692	190.487089	193.208088	192.657966	192.147648	191.957457	192.351503	194.670395	198.569107	196.569367	194.586014	193.025521	193.872765	195.739786	196.705930	197.813800	199.952912	200.643677	201.938967	200.695991	203.316309	205.216205	204.273467	201.523976	205.904472	209.039197	210.210914	213.657960	216.192991	214.244282	216.204717	215.892790	214.980120	215.268648	221.124909	223.910194	224.516217	221.649340	216.358571	215.512054	218.545988	219.478031	223.231437	226.818213	229.676936	232.525794	232.041226	231.437798	232.448362	232.890994	228.684847	230.381399	232.979146	237.422813	242.932749	243.628584	240.021311	236.485492	236.387517	237.564237	232.378056	231.467827	234.265594	234.235878	231.891028	238.340913	244.415719	247.977750	248.884056	248.829502	247.201196	245.986885	248.033536	248.242518	250.975708	253.241389	255.543643	250.917161	248.254292	247.228446	245.803079	245.636798	249.010934	251.818541	252.348873	249.302541	249.970159	254.326164	254.627297	253.802879	253.593105	256.606330	255.139345	250.238718	246.317097	246.913772	247.429912	251.128809	249.350479	249.927993	248.156076	248.031244	251.042612	253.306742	251.197381	252.399699	253.766667	255.886516	256.127638	254.797921	254.819802	254.656185	254.298140	257.375521	259.100466	257.905198	258.260594	258.633249	255.533045	254.005856	252.205495	249.437565	252.180120	253.855179	258.117411	262.880280	265.490620	266.928186	267.458814	266.876609	264.732583	263.412853	261.947661	259.915260	259.399955	258.069662	258.835619	257.809804	256.291815	254.371451	254.547487	255.215360	256.248936	255.592366	257.368839	258.557553	258.711261	258.827383	257.484788	256.665656	253.210566	251.612778	252.751730	254.569677	254.957902	255.360413	256.003816	254.781155	254.791760	253.948234	252.208554	252.620050	253.176362	256.100509	257.845595	258.428216	257.303894	258.105494	257.496503	259.870319	263.109193	266.140596	269.201357	269.483184	265.599173	263.090715	262.616774	263.132755	259.610943	258.008063	256.367566	259.564735	262.338250	260.743732	259.755681	258.637749	259.593276	261.030663	262.328264	262.733784	263.317542	264.373702	263.544710	264.710648	262.603417	261.997758	260.442184	254.713660	251.287358	254.537389	256.351136	256.047430	259.422350	263.022560	264.212419	270.076396	272.553464	276.710158	278.609966	282.147335	283.200974	280.347498	279.428668	273.101391	269.661910	269.440734	268.917951	271.229302	271.458818	272.883686	273.188455	273.119939	273.259105	272.453888	275.528668	274.727595	272.279466	267.806740	262.970525	263.530388	264.614367	265.242439	267.346501	266.218311	265.187886	262.227609	258.703683	258.824438	257.259278	257.715415	258.414541	260.001016	261.925911	264.492847	263.255831	263.084307	259.972372	260.990706	258.719775	257.325351	257.145798	257.898786	258.092340	259.428176	259.568411	256.647285	253.243664	252.135155	251.403069	254.660180	255.687337	254.106444	254.364453	254.257667	255.796059	258.520566	260.335128	260.708899	261.253938	260.615670	264.214465	263.384104	260.586413	261.624622	260.109574	259.344188	259.057841	258.703507	259.449506	264.011557	264.165374	264.041889	264.768722	262.692496	260.420336	257.174973	256.032286	256.873014	261.729434	266.988337	272.256389	276.379489	272.117984	269.589261	269.627108	270.541817	271.740568	276.541594	269.761741	267.314362	266.972258	271.841010	270.761918	273.919590	280.621330	279.112502	275.643548	268.787022	269.655796	268.868933	272.008628	277.561103	282.479002	285.246888	283.469724	282.782338	279.655283	278.263985	278.661310	280.497452	284.527316	285.180815	286.160256	285.750836	282.126051	275.338038	270.834595	273.032168	274.061827	273.719752	271.042158	266.565629	266.559740	267.000094	273.431433	276.873298	282.687711	283.048085	283.563241	279.158924	281.984574	281.716651	282.883702	285.114106	285.762454	281.357898	279.741137	278.037122	274.619346	275.914152	278.462405	285.467641	284.846860	275.117681	267.585574	266.266192	269.241809	271.031933	272.769169	276.541763	282.886779	284.726737	282.890409	279.071538	279.543294	286.919738	290.359953	291.040550	297.318497	299.042165	298.235283	302.293496	302.590997	304.842307	299.834929	297.621200	290.628359	286.093808	279.913646	277.021620	274.768646	278.307246	278.918807	282.030454	281.173900	280.133861	280.010776	280.276778	281.246822	279.037064	280.828579	281.921606	280.584306	285.722570	286.019661	284.596738	290.256761	293.114183	294.918984	291.522518	288.744297	292.841564	292.669080	286.660410	280.359907	276.422389	272.932381	266.182004	261.209600	263.382017	264.710723	266.646065	272.113151	272.533642	275.568847	276.342311	271.908813	265.944817	263.804373	262.495007	266.181292	268.474807	273.058626	274.636819	275.971990	279.168046	273.570513	275.833330	270.144906	272.760537	275.470596	277.929087	279.794888	279.803510	274.997018	266.439862	260.796556	263.766181	268.139089	266.079437	263.511734	258.929041	256.059176	250.865349	254.028588	259.463047	264.554964	264.291160	262.251034	261.840597	258.773593	258.479686	257.801265	260.625584	262.999327	266.160530	265.275181	262.884531	261.802737	262.664911	263.243830	265.204980	266.380871	267.485305	266.047479	265.600544	264.767295	264.197900	264.079690	262.850020	262.110899	261.455876	263.390474	262.048348	259.458002	258.811673	258.706567	260.045693	263.363802	263.921832	261.926560	262.271481	262.762534	263.449497	263.684671	265.016562	267.530476	268.454012	269.320621	268.573349	268.551152	268.916292	267.405960	264.990462	265.010565	266.951482	269.111047	266.942354	266.213945	264.386622	264.656314	266.637350	268.928461	268.940877	268.523193	270.782066	274.730566	277.572087	282.037066	284.887863	285.879141	286.296409	287.131349	286.488626	285.281424	283.177799	282.038362	281.912321	280.272948	279.691270	282.233137	283.584983	285.082789	286.465712	288.832298	291.332179	290.647817	288.334980	287.238103	287.035371	288.551203	291.957589	293.002539	294.816786	296.027654	297.838570	301.075378	302.960150	304.408857	309.295557	313.903148	315.238711	314.767759	312.785154	313.883425	315.396205	314.096436	314.114995	314.975880	315.102927	316.760029	316.213318	310.492175	309.067575	302.440467	304.477358	304.164210	304.820300	310.762978	316.224839	316.742627	313.106275	308.047420	307.157367	310.605710	312.037503	310.840213	309.554983	309.967057	308.070415	306.275227	304.476722	307.378343	307.281754	309.463521	306.403695	303.778784	304.418820	301.021366	299.102969	297.161810	301.312412	305.408027	306.366243	302.598707	302.865902	306.170205	306.026159	303.576811	300.529229	302.340936	300.966468	299.127490	295.431203	292.550661	292.344339	290.877911	291.951065	293.831344	291.690881	292.463300	294.437801	290.515004	290.678533	286.343090	285.083068	284.822173	287.761861	291.262518	289.220602	287.403769	284.257281	283.991737	282.495339	283.966616	282.304557	278.717414	275.372938	273.511911	272.834911	273.559318	273.383754	274.031371	270.485981	266.843436	265.670222	265.824917	264.551984	262.915600	263.888147	263.595979	264.700026	264.650576	264.832548	264.808939	264.044526	262.167354	262.884579	261.752760	256.839310	255.596369	255.003646	257.333175	259.301841	257.972465	256.173115	254.393944	255.113588	255.015187	254.339721	255.237458	254.050797	255.927541	255.045238	254.797272	255.705537	252.586057	252.836699	253.067311	254.085692	252.525480	252.139508	250.991758	251.908788	251.482119	248.974671	245.727515	246.282537	245.544359	246.484312	247.038728	247.626193	248.957964	249.975751	251.168761	250.526144	247.393299	246.736488	246.422763	246.545970	246.863306	244.440368	243.734752	243.599463	243.207017	243.547844	243.950740	245.756123	249.784438	251.530077	250.377709	250.280660	248.014623	244.659985	245.187642	245.825887	246.593312	245.254735	241.958519	241.242330	239.675430	239.361759	240.911081	243.053857	240.351011	241.002470	239.791601	241.606118	240.592090	241.063807	240.118249	237.174500	238.266158	238.295285	239.652223	241.050811	243.646979	246.870888	246.000442	244.696386	244.484655	245.042122	242.626224	240.737300	240.522798	242.829932	244.839133	246.677682	242.919058	244.447012	248.504845	249.940277	246.069263	243.424404	245.922071	247.659851	250.934011	250.468892	248.600860	249.145934	249.624132	249.326888	247.090969	246.185628	244.810464	244.014844	241.591119	237.930815	240.342368	244.543021	245.778005	248.176748	246.892952	246.347237	244.230596	241.595980	238.834991	235.507163	234.711012	233.335533	234.582389	238.339063	237.994775	239.593206	241.804348	240.791276	242.548222	240.288090	237.796974	235.805717	236.188918	238.634338	240.981727	241.923862	242.405406	241.638364	241.666650	242.253582	242.400529	242.651554	241.967174	243.373818	242.174742	240.849515	241.277163	242.426144	244.900656	244.311117	241.786014	239.456025	236.571632	234.898047	234.343638	234.694002	235.801977	236.130650	237.405764	239.086271	237.129658	234.498661	231.843776	231.803763	233.158946	233.326896	234.383565	234.355106	234.167390	235.510039	235.066539	237.881446	239.808313	238.898713	237.737441	239.081116	239.728120	239.306365	239.042714	239.183804	238.688696	238.402388	237.400847	239.144753	241.246482	240.183852	240.183304	242.206046	242.298954	243.197457	244.260156	242.135664	241.732216	242.849063	242.120924	242.982547	241.848834	240.414197	240.833799	241.848763	242.181820	239.997497	239.611337	239.077960	238.230262	240.876572	241.131077	237.776633	234.879083	235.810367	236.387678	235.465493	236.677176	239.946671	240.496810	240.239420	239.067500	237.340153	235.699452	237.972648	236.723071	237.319586	236.931432	237.345380	239.256041	240.496484	235.662441	235.523262	237.275669	234.516845	234.986465	238.252957	237.457384	236.996119	234.507969	229.365276	226.490458	228.059717	229.097810	229.595334	229.976345	228.792096	230.361987	231.990503	232.853251	232.095249	231.919020	230.839447	231.252632	231.982849	232.812668	233.730516	232.697221	231.408228	229.517828	227.290245	229.006577	231.753131	232.690529	228.973302	224.137078	217.942573	219.245264	219.310723	218.947283	218.503487	218.506783	220.943401	217.727265	215.834287	214.257735	210.972408	207.987392	208.520448	208.983225	211.836089	210.917787	208.247903	207.207983	205.289785	204.094520	198.705727	197.988647	197.741605	196.616043	196.821140	194.959609	195.195346	193.507114	194.382758	194.370434	192.294768	189.278954	188.657371	189.924927	189.549748	187.325144	185.787727	187.254779	188.162093	187.522764	184.094782	181.165284	181.334159	179.312529	178.169508	179.146938	179.846779	179.206817	178.401756	177.422390	176.791542	175.567820	174.847715	172.983035	171.568333	171.247048	170.895849	169.322103	167.527841	165.401503	168.920761	169.544818	167.159897	165.451143	162.414817	159.523602	158.662647	159.439816	159.872564	160.964456	160.066679	161.052553	160.930987	159.952500	162.087238	164.169050	163.235512	158.608281	157.804985	158.185296	159.282370	159.607085	157.966839	155.118441	152.305020	153.437115	154.839157	156.629770	156.017059	153.675385	154.431517	156.520539	156.531693	154.585935	154.809780	155.758922	152.764276	151.647031	149.369483	149.260278	150.329986	151.161863	152.365360	157.134723	157.023649	154.618073	152.882165	150.729741	149.538226	150.195037	151.440935	149.866256	149.317659	152.159744	153.667884	153.154299	154.047335	150.836535	149.041552	149.918080	152.275646	151.522366	146.620236	145.796197	146.006120	146.571110	150.177704	148.321821	147.821339	145.058568	145.176982	143.704986	145.451802	148.152597	151.688782	150.443947	152.648277	151.567234	147.556426	145.851604	143.103102	142.916806	143.850430	145.787545	145.163055	143.578379	145.046833	142.147674	139.624895	139.894026	139.306399	140.050771	138.167563	137.107849	134.792976	134.608176	136.287885	137.939921	139.946177	139.467756	136.793177	135.558030	134.307729	135.065726	138.518537	139.426729	143.313220	144.689339	143.648714	141.368600	137.558199	136.252297	137.361031	138.465770	137.019175	137.856465	140.905563	141.042863	138.967109	138.858305	135.887682	132.687697	132.203742	134.273036	136.405576	135.762845	134.480814	135.895291	136.089909	136.567498	135.813521	135.006825	133.849876	132.179483	129.684426	129.196746	132.761127	136.181717	133.809271	131.313725	131.076026	133.337269	134.000767	136.215791	138.010144	138.791657	138.192320	133.749408	131.339508	133.492212	137.988841	140.744367	141.858984	137.907203	132.796994	128.444502	129.531416	129.933240	130.041029	131.524751	131.758859	132.890378	133.927907	135.335403	132.538317	131.399091	131.031222	130.247949	129.669408	129.229677	128.262705	131.052964	132.897215	131.300099	126.768426	127.946915	130.647682	130.408459	129.382253	129.208183	130.328223	133.319218	133.141247	134.518145	135.152002	136.453495	137.840197	134.815556	132.939380	130.978667	126.668830	125.531511	126.631406	128.333320	130.872790	127.888664	127.473285	127.546794	128.136618	128.012118	129.905728	129.775007	131.090862	129.730651	128.480024	124.363238	127.837903	130.045075	125.237161	121.992937	120.545148	122.507999	121.059263	120.939807	125.597623	127.459867	124.174910	120.413852	120.201161	122.283527	122.635685	122.119882	122.945457	122.369088	121.104089	119.412077	120.092240	119.802824	118.542600	119.387696	118.738418	117.544860	117.406161	119.595232	120.220382	118.406915	117.135914	116.495971	116.447191	115.057946	112.109337	112.114342	113.539373	112.309907	110.443579	109.919147	116.179942	117.095739	113.520409	113.226862	115.176561	117.573850	117.269745	114.210732	112.629556	112.771706	109.067197	112.225511	110.607000	107.516765	109.751214	111.458050	111.770794	109.426781	106.568746	100.478472	99.688691	103.186571	107.708112	105.547277	102.954529	101.603276	105.549366	109.250920	107.324537	105.651315	104.304497	103.926551	104.732073	106.360684	104.455427	104.405889	106.292834	105.941562	106.529478	103.962628	98.884275	99.499212	102.749815	102.121448	98.840120	102.309633	105.732980	101.833429	102.078468	103.923463	100.179640	101.266073	103.166027	106.660366	108.336506	105.280557	109.521587	110.675703	107.527796	104.731629	100.199070	104.062565	103.820195	105.982509	108.129855	104.574604	100.245778	107.603250	106.063251	101.131891	101.523913	98.012029	102.070636	101.760435	99.763941	99.841415	99.559732	100.378316	98.814220	92.982198	96.451924	94.880668	91.754232	94.251993	95.434163	96.307401	100.460089	98.778904	95.734832	95.566053	89.341041	89.029315	91.914993	88.656383	89.829568	94.205937	91.712747	90.418300	92.495300	90.595830	90.573544	88.531683	83.855118	83.464985	79.271456	79.370177	83.689405	82.218243	82.931453	83.299907	82.183452	83.264535	77.979798	76.746326	75.157045	74.027161	77.342221	73.388193	73.067475	73.473437	76.206356	70.049301	76.574222	76.299575	69.498405	70.288802	70.034969	66.050013	62.659437	63.972863	65.710696	65.442381	63.366367	62.337285	63.241769	64.995337	59.311502	57.603622	60.499763	61.989669	56.781825	55.052343	55.844973	62.391768	64.657573	55.647501	51.179510	56.340692	53.754376	56.458518	56.886757	53.170642	50.466907	50.745249	50.214519	44.769819	46.356947	50.028975	50.098028	49.372706	47.751148	56.679221	53.085794	57.910999	57.403086	60.118851	60.580117	58.923391	59.262892	53.266153	43.961654	40.513686	23.297849	14.321143	9.831217	4.027651	2.127775	1.942307	1.113759	1.461531	1.222804	1.135507	1.140790	0.921031	0.497817	0.744760	NaN	NaN	NaN	NaN	NaN	NaN	NaN	NaN	NaN	NaN	NaN	NaN	NaN	NaN	NaN	NaN	NaN	NaN	NaN	NaN	NaN	NaN	NaN	NaN	NaN	NaN	NaN	NaN	NaN	NaN	NaN	NaN	NaN	NaN	NaN	NaN	NaN	NaN	NaN	NaN	NaN	NaN	NaN	NaN	NaN	NaN	NaN	NaN	NaN	NaN	NaN	NaN	NaN	NaN	NaN	NaN	NaN	NaN	NaN	NaN	NaN	NaN	NaN	NaN	NaN	NaN	NaN	NaN	NaN	NaN	NaN	NaN	NaN	NaN	NaN	NaN	NaN	NaN	NaN	NaN	NaN	NaN	NaN	NaN	NaN	NaN	NaN	NaN	NaN	NaN	NaN	NaN	NaN	NaN	NaN	NaN	NaN	NaN	NaN	NaN	NaN	NaN	NaN	NaN	NaN	NaN	NaN	NaN	NaN	NaN	NaN	NaN	NaN	NaN	NaN	NaN	NaN	NaN	NaN	NaN	NaN	NaN	NaN	NaN	NaN	NaN	NaN	NaN	NaN	NaN	NaN	NaN	NaN	NaN	NaN	NaN	NaN	NaN	NaN	NaN	NaN	NaN	NaN	NaN	NaN	NaN	NaN	NaN	NaN	NaN	NaN	NaN	NaN	NaN	NaN	NaN	NaN	NaN	NaN	NaN	NaN	NaN	NaN	NaN	NaN	NaN	NaN	NaN	NaN	NaN	NaN	NaN	NaN	NaN	NaN	NaN	NaN	NaN	NaN	NaN	NaN	NaN	NaN	NaN	NaN	NaN	NaN	NaN	NaN	NaN	NaN	NaN	NaN	NaN	NaN	NaN	NaN	NaN	NaN	NaN	NaN	NaN	NaN	NaN	NaN	NaN	NaN	NaN	NaN	NaN	NaN	NaN	NaN	NaN	NaN	NaN	NaN	NaN	NaN	NaN	NaN	NaN	NaN	NaN	NaN	NaN	NaN	NaN	NaN	NaN	NaN	NaN	NaN	NaN	NaN	NaN	NaN	NaN	NaN	NaN	NaN	NaN	NaN	NaN	NaN	NaN	NaN	NaN	NaN	NaN	NaN	NaN	NaN	NaN	NaN	NaN	NaN	NaN	NaN	NaN	NaN	NaN	NaN	NaN	NaN	NaN	NaN	NaN	NaN	NaN	NaN	NaN	NaN	NaN	NaN	NaN	NaN	NaN	NaN	NaN	NaN	NaN	NaN	NaN	NaN	NaN	NaN	NaN	NaN	NaN	NaN	NaN	NaN	NaN	NaN	NaN	NaN	NaN	NaN	NaN	NaN	NaN	NaN	NaN	NaN	NaN	NaN	NaN	NaN	NaN	NaN	NaN	NaN	NaN	NaN	NaN	NaN	NaN	NaN	NaN	NaN	NaN	NaN	NaN	NaN	NaN	NaN	NaN	NaN	NaN	NaN	NaN	NaN	NaN	NaN	NaN	NaN	NaN	NaN	NaN	NaN	NaN	NaN	NaN	NaN	NaN	NaN	NaN	NaN	NaN	NaN	NaN	NaN	NaN	NaN	NaN	NaN	NaN	NaN	NaN	NaN	NaN	NaN	NaN	NaN	NaN	NaN	NaN	NaN	NaN	NaN	NaN	NaN	NaN	NaN	NaN	NaN	NaN	NaN	NaN	NaN	NaN	NaN	NaN	NaN	NaN	NaN	NaN	NaN	NaN	NaN	NaN	NaN	NaN	NaN	NaN	NaN	NaN	NaN	NaN	NaN	NaN	NaN	NaN	NaN	NaN	NaN	NaN	NaN	NaN	NaN	NaN	NaN	NaN	NaN	NaN	NaN	NaN	NaN	NaN	NaN	NaN	NaN	NaN	NaN	NaN	NaN	NaN	NaN	NaN	NaN	NaN	NaN	NaN	NaN	NaN	NaN	NaN	NaN	NaN	NaN	NaN	NaN	NaN	NaN	NaN	NaN	NaN	NaN	NaN	NaN	NaN	NaN	NaN	NaN	NaN	NaN	NaN	NaN	NaN	NaN	NaN	NaN	NaN	NaN	NaN	NaN	NaN	NaN	NaN	NaN	NaN	NaN	NaN	NaN	NaN	NaN	NaN	NaN	NaN	NaN	NaN	NaN	NaN	NaN	NaN	NaN	NaN	NaN	NaN	NaN	NaN	NaN	NaN	NaN	NaN	NaN	NaN	NaN	NaN	NaN	NaN	NaN	NaN	NaN	NaN	NaN	NaN	NaN	NaN	NaN	NaN	NaN	NaN	NaN	NaN	NaN	NaN	NaN	NaN	NaN	NaN	NaN	NaN	NaN	NaN	NaN	NaN	NaN	NaN	NaN	NaN	NaN	NaN	NaN	NaN	NaN	NaN	NaN	NaN	NaN	NaN	NaN	NaN	NaN	NaN	NaN	NaN	NaN	NaN	NaN	NaN	NaN	NaN	NaN	NaN	NaN	NaN	NaN	NaN	NaN	NaN	NaN	NaN	NaN	NaN	NaN	NaN	NaN	NaN	NaN	NaN	NaN	NaN	NaN	NaN	NaN	NaN	NaN	NaN	NaN	NaN	NaN	NaN	NaN	NaN	NaN	NaN	NaN	NaN	NaN	NaN	NaN	NaN	NaN	NaN	NaN	NaN	NaN	NaN	NaN	NaN	NaN	NaN	NaN	NaN	NaN	NaN	NaN	NaN	NaN	NaN	NaN	NaN	NaN	NaN	NaN	NaN	NaN	NaN	NaN	NaN	NaN	NaN	NaN	NaN	NaN	NaN	NaN	NaN	NaN	NaN	NaN	NaN	NaN	NaN	NaN	NaN	NaN	NaN	NaN	NaN	NaN	NaN	NaN	NaN	NaN	NaN	NaN	NaN	NaN	NaN	NaN	NaN	NaN	NaN	NaN	NaN	NaN	NaN	NaN	NaN	NaN	NaN	NaN	NaN	NaN	NaN	NaN	NaN	NaN	NaN	NaN	NaN	NaN	NaN	NaN	NaN	NaN	NaN	NaN	NaN	NaN	NaN	NaN	NaN	NaN	NaN	NaN	NaN	NaN	NaN	NaN	NaN	NaN	NaN	NaN	NaN	NaN	NaN	NaN	NaN	NaN	NaN	NaN	NaN	NaN	NaN	NaN	NaN	NaN	NaN	NaN	NaN	NaN	NaN	NaN	NaN	NaN	NaN	NaN	NaN	NaN	NaN	NaN	NaN	NaN	NaN	NaN	NaN	NaN	NaN	NaN	NaN	NaN	NaN	NaN	NaN	NaN	NaN	NaN	NaN	NaN	NaN	NaN	NaN	NaN	NaN	NaN	NaN	NaN	NaN	NaN	NaN	NaN	NaN	NaN	NaN	NaN	NaN	NaN	NaN	NaN	NaN	NaN	NaN	NaN	NaN	NaN	NaN	NaN	NaN	NaN	NaN	NaN	NaN	NaN	NaN	NaN	NaN	NaN	NaN	NaN	NaN	NaN	NaN	NaN	NaN	NaN	NaN	NaN	NaN	NaN	NaN	NaN	NaN	NaN	NaN	NaN	NaN	NaN	NaN	NaN	NaN	NaN	NaN	NaN	NaN	NaN	NaN	NaN	NaN	NaN	NaN	NaN	NaN	NaN	NaN	NaN	NaN	NaN	NaN	NaN	NaN	NaN	NaN	NaN	NaN	NaN	NaN	NaN	NaN	NaN	NaN	NaN	NaN	NaN	NaN	NaN	NaN	NaN	NaN	NaN	NaN	NaN	NaN	NaN	NaN	NaN	NaN	NaN	NaN	NaN	NaN	NaN	NaN	NaN	NaN	NaN	NaN	NaN	NaN	NaN	NaN	NaN	NaN	NaN	NaN	NaN	NaN	NaN	NaN	NaN	NaN	NaN	NaN	NaN	NaN	NaN	NaN	NaN	NaN	NaN	NaN	NaN	NaN	NaN	NaN	NaN	NaN	NaN	NaN	NaN	NaN	NaN	NaN	NaN	NaN	NaN	NaN	NaN	NaN	NaN	NaN	NaN	NaN	NaN	NaN	NaN	NaN	NaN	NaN	NaN	NaN	NaN	NaN	NaN	NaN	NaN	NaN	NaN	NaN	NaN	NaN	NaN	NaN	NaN	NaN	NaN	NaN	NaN	NaN	NaN	NaN	NaN	NaN	NaN	NaN	NaN	NaN	NaN	NaN	NaN	NaN	NaN	NaN	NaN	NaN	NaN	NaN	NaN	NaN	NaN	NaN	NaN	NaN	NaN	NaN	NaN	NaN	NaN	NaN	NaN	NaN	NaN	NaN	NaN	NaN	NaN	NaN	NaN	NaN	NaN	NaN	NaN	NaN	NaN	NaN	NaN	NaN	NaN	NaN	NaN	NaN	NaN	NaN	NaN	NaN	NaN	NaN	NaN	NaN	NaN	NaN	NaN	NaN	NaN	NaN	NaN	NaN	NaN	NaN	NaN	NaN	NaN	NaN	NaN	NaN	NaN	NaN	NaN	NaN	NaN	NaN	NaN	NaN	NaN	NaN	NaN	NaN	NaN	NaN	NaN	NaN	NaN	NaN	NaN	NaN	NaN	NaN	NaN	NaN	NaN	NaN	NaN	NaN	NaN	NaN	NaN	NaN	NaN	NaN	NaN	NaN	NaN	NaN	NaN	NaN	NaN	NaN	NaN	NaN	NaN	NaN	NaN	NaN	NaN	NaN	NaN	NaN	NaN	NaN	NaN	NaN	NaN	NaN	NaN	NaN	NaN	NaN	NaN	NaN	NaN	NaN	NaN	NaN	NaN	NaN	NaN	NaN	NaN	NaN	NaN	NaN	NaN	NaN	NaN	NaN	NaN	NaN	NaN	NaN	NaN	NaN	NaN	NaN	NaN	NaN	NaN	NaN	NaN	NaN	NaN	NaN	NaN	NaN	NaN	NaN	NaN	NaN	NaN	NaN	NaN	NaN	NaN	NaN	NaN	NaN	NaN	NaN	NaN	NaN	NaN	NaN	NaN	NaN	NaN	NaN	NaN	NaN	NaN	NaN	NaN	NaN	NaN	NaN	NaN	NaN	NaN	NaN	NaN	NaN	NaN	NaN	NaN	NaN	NaN	NaN	NaN	NaN	NaN	NaN	NaN	NaN	NaN	NaN	NaN	NaN	NaN	NaN	NaN	NaN	NaN	NaN	NaN	NaN	NaN	NaN	NaN	NaN	NaN	NaN	NaN	NaN	NaN	NaN	NaN	NaN	NaN	NaN	NaN	NaN	NaN	NaN	NaN	NaN	NaN	NaN	NaN	NaN	NaN	NaN	NaN	NaN	NaN	NaN	NaN	NaN	NaN	NaN	NaN	NaN	NaN	NaN	NaN	NaN	NaN	NaN	NaN	NaN	NaN	NaN	NaN	NaN	NaN	NaN	NaN	NaN	NaN	NaN	NaN	NaN	NaN	NaN	NaN	NaN	NaN	NaN	NaN	NaN	NaN	NaN	NaN	NaN	NaN	NaN	NaN	NaN	NaN	NaN	NaN	NaN	NaN	NaN	NaN	NaN	NaN	NaN	NaN	NaN	NaN	NaN	NaN	NaN	NaN	NaN	NaN	NaN	NaN	NaN	NaN	NaN	NaN	NaN	NaN	NaN	NaN	NaN	NaN	NaN	NaN	NaN	NaN	NaN	NaN	NaN	NaN	NaN	NaN	NaN	NaN	NaN	NaN	NaN	NaN	99.022110	101.454881	99.982800	99.450430	99.596649	97.944073	97.700246	101.859336	100.680860	103.185151	105.687834	105.556456	105.908575	107.847563	108.494990	106.192828	106.636401	105.260305	108.118902	108.760810	109.082975	109.069795	108.657213	104.800397	104.150105	110.176612	113.834137	112.598004	112.947052	115.642517	113.046562	110.721059	112.460850	117.124792	120.865185	118.782574	119.536169	125.607959	127.087323	121.813989	117.875858	114.885094	117.797038	120.243191	121.236757	128.386368	130.588460	129.336362	128.626968	130.154530	126.027927	126.033267	123.918013	126.110293	129.991348	132.091268	132.460651	135.684257	137.361367	137.758973	133.966803	140.993771	140.093117	136.556553	134.872962	136.823758	134.041871	129.551294	133.194487	137.459009	141.162522	135.951447	134.259043	134.304936	134.530384	136.272248	139.991481	140.388972	141.460993	140.569347	140.192219	138.856433	136.416078	136.044686	140.316526	148.379420	153.593815	150.821414	143.870654	140.081102	141.159998	137.851369	142.180087	143.784137	143.796412	147.474006	151.717877	151.395442	150.691804	152.230355	150.863720	151.395692	151.385752	151.045135	146.275537	141.661810	141.671887	144.120423	147.936844	150.304397	153.380409	153.753970	151.293166	147.243843	145.202854	147.980782	152.159066	152.002693	150.465715	145.972615	143.932442	143.154971	141.426566	145.769310	150.245477	149.082949	147.131791	146.171525	146.598452	145.133453	144.884932	145.454225	151.350136	156.427089	152.009777	147.511052	146.269228	144.377219	143.390362	144.027837	146.962196	149.455624	151.987477	151.777455	153.975300	156.214194	154.900566	152.578911	150.567016	152.885206	154.000838	155.245124	157.723929	156.048099	156.553537	158.949077	160.627619	159.377976	157.076924	158.313320	157.306121	156.691720	154.212556	151.115163	149.632466	152.548704	155.255012	157.837199	156.912862	156.848472	154.481737	149.840350	152.133231	152.834929	153.027191	153.081069	155.997777	158.531348	156.768014	156.243200	155.079618	152.783981	152.967902	149.448887	150.313436	152.808977	157.321227	159.709510	161.314063	160.408201	158.705758	158.359029	157.284405	156.942919	158.493524	157.033295	156.509995	157.818460	160.115517	164.684286	167.254373	166.549930	162.979776	162.864073	164.826249	167.930227	168.662697	170.392273	171.089077	173.177481	175.381846	174.367418	172.096416	168.268029	169.491470	168.148711	167.694364	164.990937	165.120048	163.848231	166.719145	169.923463	177.381511	179.138240	178.069314	174.154369	170.415497	171.035138	168.950812	166.379169	166.128820	167.062601	166.289186	168.743503	168.322909	169.887476	169.939969	171.524613	171.625330	171.246501	169.121031	170.453929	173.223112	177.466201	178.249120	175.427416	174.393095	172.780403	171.460351	173.145308	174.226592	173.973911	175.183603	176.392529	174.284718	177.013498	176.189244	178.788812	178.807872	179.378939	181.416085	184.032161	184.086250	184.050244	183.276240	182.864935	184.800440	187.038257	188.806604	188.614226	188.662504	190.295912	191.299825	189.809482	190.378457	191.364085	191.872401	192.891988	193.532332	196.203644	197.518674	198.267805	197.827215	198.230038	198.104912	198.865397	201.658066	202.306494	200.170254	196.177446	197.494042	200.463134	202.887846	205.375478	206.535632	205.094249	202.698607	201.338669	201.811237	203.438222	202.783516	204.748045	209.801116	211.187519	207.502925	207.728032	208.440643	217.859985	224.902212	222.749394	220.737680	221.167897	223.430281	222.282347	221.042198	220.824086	220.826542	222.788320	226.502287	229.238389	228.479269	227.108700	227.350827	226.165268	227.067585	228.601632	229.924103	233.139856	234.419136	231.086921	229.226301	227.035608	227.715612	228.894367	232.472660	230.616845	230.937013	234.010842	238.288785	245.098779	247.828417	245.916130	241.856427	237.946749	240.642885	243.505587	243.594497	246.614186	248.491660	248.244073	245.266815	243.986177	242.731579	242.520368	241.025966	242.553717	245.297566	251.169412	255.273694	254.056252	248.848464	244.782239	239.162663	240.571872	239.238753	243.801366	241.637214	241.833400	245.666769	245.124512	244.024843	246.490960	248.571274	246.774430	246.919377	246.897835	246.985679	247.196910	247.464025	250.078016	250.113520	247.554545	247.397637	246.620466	248.825871	247.441505	248.357937	249.336362	250.963775	253.629809	254.649226	255.071236	256.426072	256.818179	257.725620	255.104871	252.869514	253.864714	256.520210	262.645184	266.764451	265.666183	264.444163	261.759502	256.713320	256.022038	256.024660	254.655308	254.846356	255.206483	254.015229	253.697142	255.051325	254.298082	256.189876	258.918780	261.259122	261.634400	261.244597	260.427933	259.280338	258.866450	258.808083	257.688576	257.050244	254.981602	254.921007	256.415108	255.068233	254.938839	258.524785	262.960002	262.626812	260.938446	258.390191	254.502516	252.696267	253.806681	256.416216	259.142512	257.406461	256.505375	254.421042	254.555281	256.985629	257.824239	257.747045	259.976059	261.377318	259.281377	257.409216	255.160423	254.006585	255.899232	258.444970	258.861030	258.560713	260.095580	259.785429	260.764032	263.144486	264.657146	263.590916	264.203045	266.110074	268.544706	267.744304	265.267559	260.910256	262.196037	264.875800	268.912087	267.192514	265.819398	264.267739	258.643875	257.239106	261.725731	264.148600	269.411299	269.690804	269.099378	269.847537	268.830361	267.431418	270.736457	266.228960	267.588199	268.758993	267.896601	268.130383	267.622601	268.921753	272.682262	272.524211	271.166818	267.547220	268.394538	266.233712	265.196748	262.996843	264.652404	266.532563	269.065405	266.525338	264.509422	265.400504	265.455843	262.568480	260.621134	261.716999	263.515616	263.449689	263.690454	261.560661	259.412800	259.027923	255.306750	252.881151	252.821229	252.600873	253.367439	253.926998	254.920195	252.708960	250.303616	251.182467	255.930361	259.364458	263.358100	262.813243	260.294313	259.496237	257.370004	258.309729	257.140657	255.521570	256.493047	253.846766	254.470386	255.722345	256.575817	258.650555	255.828889	253.172586	254.429039	258.159620	262.489457	259.600397	259.481611	253.175964	254.935922	263.120961	264.830386	269.674672	266.793934	260.063896	259.287288	258.815669	258.381788	260.785319	264.824477	266.113238	267.059279	269.632127	269.610421	265.757656	262.303156	259.695114	263.439766	267.501765	271.982281	268.355568	268.392039	271.915822	275.221730	281.552745	274.759593	272.418105	270.184933	268.535096	265.223699	261.985531	263.374971	270.929340	278.246827	276.654261	275.744640	278.045643	277.562888	278.972468	276.219323	278.167962	276.330060	271.622403	273.405915	270.722704	268.173973	263.532205	260.394247	265.025370	271.479091	273.576636	275.686976	276.327608	277.109473	277.526979	280.788395	284.565840	290.301977	291.104391	286.966634	286.574542	291.083292	290.835228	288.289423	286.814454	286.784197	288.633081	289.152708	289.627810	288.048292	290.166386	290.440366	286.120813	283.154370	284.838906	278.840067	280.226884	278.561733	276.688631	276.799307	279.711214	281.126251	280.756657	283.901267	287.363553	290.749715	294.360827	293.681528	296.783001	295.581761	290.841595	282.869641	278.884678	277.371692	279.883048	277.388245	275.985896	273.668171	276.683933	281.189976	281.381881	282.173924	284.562064	281.963267	278.742983	275.810550	273.228985	273.269229	272.990553	275.212610	278.519426	277.991991	277.583223	276.807749	279.525770	280.430133	281.680079	283.370133	284.478255	282.130119	283.519660	281.397408	279.457447	279.996972	282.320797	285.429145	281.557888	274.362615	267.174061	267.919692	272.192125	273.729337	270.732940	271.634198	275.870988	276.654367	279.243351	275.776984	274.249397	276.883333	273.274181	272.390648	267.145926	265.697535	266.499305	261.904141	262.047299	259.145802	251.850896	254.700639	261.002040	264.754270	267.222277	269.565920	265.772458	261.794664	261.805139	260.683391	263.856646	264.023679	261.875972	263.075725	264.061925	263.807836	262.125858	261.744755	262.189940	260.726915	260.566316	257.161120	255.489321	256.685218	258.035217	256.276785	260.909306	265.291812	269.748175	266.400013	261.212138	260.742019	262.409897	261.950295	263.235526	264.348359	263.077441	259.745355	254.358196	248.096584	244.658060	247.593881	251.833982	254.822191	257.242235	258.983186	260.218211	260.251983	256.819214	251.549690	250.790813	252.446892	254.684483	257.213301	259.533050	262.373708	264.555019	268.079720	266.775241	265.159586	262.709356	264.990443	265.833831	263.647487	264.465812	265.146779	266.187201	267.955449	268.018541	271.127741	271.077331	271.510400	272.740539	272.932572	272.727464	271.855019	270.358993	271.644549	272.212621	272.629465	273.059833	275.431372	278.329053	279.899522	282.327329	282.443325	282.827284	284.352778	285.729113	284.030627	282.730732	278.832324	276.805524	276.360804	277.940141	279.319710	283.732836	284.919728	284.971395	287.204363	288.571598	291.880019	294.965975	297.615313	298.539515	298.405007	298.203492	298.883245	299.044463	298.662224	298.584980	296.825903	298.161991	299.066897	297.055902	298.427261	303.821930	309.591253	311.189924	313.082360	312.958156	311.263563	307.390241	305.253462	306.972463	308.832418	310.675427	307.068425	309.999457	307.200327	305.056410	306.603733	305.446412	307.435128	308.837920	310.964487	311.609802	310.183108	303.696431	303.093618	304.213394	307.378391	309.610251	311.094018	309.185006	304.685283	302.681752	303.243335	302.837225	301.470616	296.979808	294.562993	291.910082	290.404400	294.082680	297.285901	299.746573	297.808787	295.329281	295.877629	294.487931	293.113901	288.320563	285.329762	288.734364	292.322947	296.793824	292.682571	291.513786	287.418080	285.119407	285.928933	281.802676	280.314868	277.438916	278.882414	279.471659	278.281587	278.579156	280.093845	286.958666	288.825674	290.934786	291.478054	284.693004	278.153763	275.964384	275.080053	276.281558	278.904634	276.191517	272.579550	267.707055	268.181122	266.180531	264.827070	263.661525	262.335559	263.473454	263.042101	260.719831	260.133146	262.930610	264.240588	263.771286	259.743724	260.752363	262.832161	266.737293	266.576371	263.048045	261.351076	261.670305	259.901761	258.975165	256.248988	255.664570	253.379025	251.820665	250.652351	251.789218	250.637446	248.801765	247.771234	249.057877	248.855537	246.957535	244.766617	244.102101	244.490665	244.719591	241.453439	244.173758	248.173667	250.644426	250.530384	250.370834	248.222558	246.647270	243.853898	241.736413	241.353611	242.086866	243.050556	245.271452	245.220869	245.235539	244.359478	245.355372	246.300628	246.466890	248.099054	247.850150	245.473625	243.099146	241.542893	241.166642	244.202031	245.118729	245.022607	245.877289	244.897066	243.793688	242.482997	244.607933	244.289848	244.152737	245.120637	244.731322	243.268599	241.320449	241.883036	241.526777	243.297275	245.824180	246.558754	246.301110	245.007533	247.377936	245.833947	243.149557	242.370670	242.093552	240.440479	239.739350	238.032462	237.098766	238.942005	242.555246	247.163553	249.150043	248.749890	246.134560	241.019325	240.526847	239.951191	236.228899	237.333012	237.686843	235.434910	236.464486	237.653346	238.746369	241.006766	240.005277	239.303262	238.221596	243.020453	244.633333	243.302399	242.520965	243.901000	244.809426	248.023578	249.317084	248.148074	246.913532	245.648890	243.168505	242.490394	240.347014	241.941540	242.702856	239.203390	241.787391	244.434955	243.664800	241.425241	243.056942	241.355101	237.672661	236.273887	230.500184	230.483515	231.161490	233.856470	238.686344	242.161538	243.224663	243.294487	240.237372	238.618598	237.879197	239.783782	241.382115	241.905700	240.682993	239.676403	236.534463	234.862447	232.440120	229.470805	228.894508	230.637475	234.155384	232.766844	232.799625	236.335924	239.443043	243.288257	243.732064	240.933832	241.277441	238.681196	237.859539	235.116023	233.014064	231.232956	231.315492	231.661588	231.826537	230.664169	230.840593	231.936447	234.287662	235.123904	237.561853	239.500906	239.249143	237.188276	234.897710	233.723512	233.617780	234.793564	236.444897	236.633489	236.101368	236.687663	237.434208	238.699905	241.314991	242.284219	242.806905	240.921312	238.585306	239.846427	241.259750	240.365054	239.491463	237.736458	240.002527	244.758901	246.344248	245.419618	244.672396	242.861777	241.618221	239.390627	239.042616	238.158264	239.416637	239.659336	239.725688	239.412387	238.758016	240.161331	241.571539	240.882383	240.250666	240.835778	239.867848	239.866402	237.996522	237.679938	237.093213	236.297668	235.691920	235.832154	236.251631	235.063635	233.989105	235.211615	235.087682	234.690522	235.994934	240.080298	240.219659	239.014188	236.252251	237.480147	241.254861	244.891641	247.034390	247.714172	244.555683	240.777059	240.981544	239.203536	235.280693	232.447815	229.068684	228.893303	230.940557	230.964347	232.938998	230.836827	228.519787	224.416603	223.433639	221.943819	223.974742	224.234390	222.622964	220.090780	219.878353	218.351887	219.227742	221.023141	223.949862	224.727442	225.239977	222.084620	220.607460	217.564772	215.573517	215.218144	217.212345	216.198312	216.464402	214.207184	212.354591	211.088508	209.107033	205.147854	201.034138	202.101904	201.782962	199.472372	200.751506	202.110757	202.363090	204.631655	202.409209	203.675106	204.214786	200.974629	199.459368	197.858887	195.165466	193.421558	192.424707	191.409175	189.622174	187.873112	186.210904	187.066631	187.830620	186.400951	183.381706	182.371115	181.547331	180.679512	180.788767	181.392113	183.061485	182.599892	182.027022	178.546770	174.912815	175.917971	173.734335	171.043599	171.797563	170.538862	172.132916	172.163889	169.609868	167.840575	167.469560	165.267735	166.630278	166.409232	165.283862	163.230412	159.826996	159.786885	158.244477	159.463728	157.057940	158.805354	159.764945	159.342052	160.675778	162.900717	162.531566	162.802187	161.705925	159.835192	156.892856	156.812655	157.653667	158.115605	158.245461	156.997862	154.313311	154.274428	154.343405	155.953566	156.052396	156.657064	158.720726	156.416174	153.569958	153.587104	155.173794	155.966118	155.530313	156.608009	158.451871	155.205880	153.581667	153.321522	154.147764	152.201911	150.368327	150.914294	152.784332	153.840940	155.439929	154.854509	150.247749	147.705854	148.263438	149.209625	151.508019	149.687053	148.397970	146.783064	146.659785	145.467926	147.116225	147.404133	145.695376	145.949983	149.599061	151.167721	150.909881	149.739893	151.860827	154.670020	151.095575	148.230693	145.331310	146.088094	147.000500	144.282785	143.046150	143.526358	147.080635	148.182754	146.263711	145.754113	145.957639	145.106418	143.615144	141.578911	140.690071	139.311902	138.262294	140.145855	138.309050	138.407548	139.951158	140.416468	142.911991	139.099061	132.627321	131.328565	134.210674	134.744401	136.408614	136.546792	135.104888	135.414369	134.478194	134.505922	135.713905	138.257335	136.744958	136.547955	136.127751	135.972055	135.449897	134.435970	134.065110	135.513503	136.439567	137.192022	137.346271	136.270456	135.679243	133.262532	132.301503	130.191675	125.181405	124.236897	126.981814	129.148321	128.653452	126.686215	127.582152	130.836060	133.431317	134.385700	131.844695	127.889856	126.154717	128.476046	130.311053	132.969898	136.150600	136.212988	136.366744	135.904098	134.051333	134.352028	134.710601	133.166210	132.341552	129.233547	127.367828	126.956513	130.099109	134.700580	134.468010	133.753020	130.364299	127.107596	125.502119	125.730789	124.186692	123.800396	125.095150	127.822425	129.281162	129.846359	129.347338	127.890330	128.556233	127.306498	126.458147	126.754773	128.553912	129.961125	129.607588	130.934596	132.451863	132.503967	131.719840	131.368957	130.168540	131.294689	131.078475	131.846849	134.359029	132.687513	131.896448	128.680725	129.839215	130.494049	132.147611	130.254960	129.449665	128.384219	127.800740	130.468708	129.216951	129.157199	129.662528	128.066533	128.605164	128.112373	128.700232	129.954192	128.226175	126.903908	126.005834	124.481743	124.475661	124.853322	126.015491	128.671381	129.419208	129.423150	129.152692	128.220017	124.070178	122.773368	119.153910	118.502892	119.646225	121.063307	121.130413	121.574169	123.131365	122.304201	119.097631	116.607956	118.067184	117.312957	117.577270	120.129696	118.989342	116.987726	114.771513	115.188776	120.038824	119.194394	115.740311	116.403691	117.908411	114.768825	115.149403	114.950912	115.312053	117.013020	114.649398	114.836750	115.570381	117.475986	117.801290	114.193120	116.258774	114.730210	112.799501	109.682802	110.117580	114.035596	112.142958	109.927770	111.991566	112.172053	109.360272	107.043885	107.594197	104.064565	103.694947	101.700207	102.435179	107.368898	106.843276	107.585712	105.334295	102.409177	103.399196	102.316902	104.270469	105.895793	102.136383	103.931772	107.560839	107.890832	106.001563	102.455950	103.329414	106.954224	114.073169	116.332514	113.100080	108.477672	105.740388	100.238548	96.350387	94.648436	99.028714	98.997789	97.903573	102.344974	101.947443	100.748513	102.633179	105.681417	106.393010	108.497637	108.298057	108.786947	103.823122	102.446842	100.697002	97.086254	96.424815	96.612784	96.781359	102.929536	98.654735	95.384825	98.324947	98.039027	100.981460	102.713705	101.953106	96.025178	91.374973	90.043560	99.240168	101.082655	92.845291	91.589874	95.359907	99.100912	95.832461	95.104601	95.462095	100.551861	98.934439	99.541283	97.169885	94.531516	90.877640	86.320458	90.741921	92.632789	92.316253	89.989276	87.252186	89.455538	90.386951	94.632114	90.035084	83.798229	89.702020	86.112861	86.423429	82.525817	88.046288	87.367437	81.408762	81.377644	81.954805	82.758421	81.702687	80.795186	81.325961	72.789706	71.446671	69.333331	71.686690	65.659615	68.921404	71.169909	74.004093	71.963408	75.820060	73.362121	70.194951	74.090166	69.785545	65.971990	63.231680	64.367957	59.154725	57.468411	56.325451	61.968755	58.640163	55.283156	57.384847	62.245572	53.446445	59.541313	55.576468	57.415486	59.475775	56.502856	57.021024	54.148421	56.645414	52.686401	55.281851	51.818465	52.203198	51.674101	51.214498	48.937846	52.025847	52.502980	55.334798	53.273465	52.277869	55.138202	53.150725	53.841180	53.862833	54.569276	55.724918	58.519691	58.032468	59.479318	60.617658	55.261381	46.299622	30.557221	19.158580	10.700731	7.142272	3.935850	1.644483	0.504580	1.080125	0.536952	0.220447	0.749173	0.688946	0.821843	0.959572	1.065734	NaN	NaN	NaN	NaN	NaN	NaN	NaN	NaN	NaN	NaN	NaN	NaN	NaN	NaN	NaN	NaN	NaN	NaN	NaN	NaN	NaN	NaN	NaN	NaN	NaN	NaN	NaN	NaN	NaN	NaN	NaN	NaN	NaN	NaN	NaN	NaN	NaN	NaN	NaN	NaN	NaN	NaN	NaN	NaN	NaN	NaN	NaN	NaN	NaN	NaN	NaN	NaN	NaN	NaN	NaN	NaN	NaN	NaN	NaN	NaN	NaN	NaN	NaN	NaN	NaN	NaN	NaN	NaN	NaN	NaN	NaN	NaN	NaN	NaN	NaN	NaN	NaN	NaN	NaN	NaN	NaN	NaN	NaN	NaN	NaN	NaN	NaN	NaN	NaN	NaN	NaN	NaN	NaN	NaN	NaN	NaN	NaN	NaN	NaN	NaN	NaN	NaN	NaN	NaN	NaN	NaN	NaN	NaN	NaN	NaN	NaN	NaN	NaN	NaN	NaN	NaN	NaN	NaN	NaN	NaN	NaN	NaN	NaN	NaN	NaN	NaN	NaN	NaN	NaN	NaN	NaN	NaN	NaN	NaN	NaN	NaN	NaN	NaN	NaN	NaN	NaN	NaN	NaN	NaN	NaN	NaN	NaN	NaN	NaN	NaN	NaN	NaN	NaN	NaN	NaN	NaN	NaN	NaN	NaN	NaN	NaN	NaN	NaN	NaN	NaN	NaN	NaN	NaN	NaN	NaN	NaN	NaN	NaN	NaN	NaN	NaN	NaN	NaN	NaN	NaN	NaN	NaN	NaN	NaN	NaN	NaN	NaN	NaN	NaN	NaN	NaN	NaN	NaN	NaN	NaN	NaN	NaN	NaN	NaN	NaN	NaN	NaN	NaN	NaN	NaN	NaN	NaN	NaN	NaN	NaN	NaN	NaN	NaN	NaN	NaN	NaN	NaN	NaN	NaN	NaN	NaN	NaN	NaN	NaN	NaN	NaN	NaN	NaN	NaN	NaN	NaN	NaN	NaN	NaN	NaN	NaN	NaN	NaN	NaN	NaN	NaN	NaN	NaN	NaN	NaN	NaN	NaN	NaN	NaN	NaN	NaN	NaN	NaN	NaN	NaN	NaN	NaN	NaN	NaN	NaN	NaN	NaN	NaN	NaN	NaN	NaN	NaN	NaN	NaN	NaN	NaN	NaN	NaN	NaN	NaN	NaN	NaN	NaN	NaN	NaN	NaN	NaN	NaN	NaN	NaN	NaN	NaN	NaN	NaN	NaN	NaN	NaN	NaN	NaN	NaN	NaN	NaN	NaN	NaN	NaN	NaN	NaN	NaN	NaN	NaN	NaN	NaN	NaN	NaN	NaN	NaN	NaN	NaN	NaN	NaN	NaN	NaN	NaN	NaN	NaN	NaN	NaN	NaN	NaN	NaN	NaN	NaN	NaN	NaN	NaN	NaN	NaN	NaN	NaN	NaN	NaN	NaN	NaN	NaN	NaN	NaN	NaN	NaN	NaN	NaN	NaN	NaN	NaN	NaN	NaN	NaN	NaN	NaN	NaN	NaN	NaN	NaN	NaN	NaN	NaN	NaN	NaN	NaN	NaN	NaN	NaN	NaN	NaN	NaN	NaN	NaN	NaN	NaN	NaN	NaN	NaN	NaN	NaN	NaN	NaN	NaN	NaN	NaN	NaN	NaN	NaN	NaN	NaN	NaN	NaN	NaN	NaN	NaN	NaN	NaN	NaN	NaN	NaN	NaN	NaN	NaN	NaN	NaN	NaN	NaN	NaN	NaN	NaN	NaN	NaN	NaN	NaN	NaN	NaN	NaN	NaN	NaN	NaN	NaN	NaN	NaN	NaN	NaN	NaN	NaN	NaN	NaN	NaN	NaN	NaN	NaN	NaN	NaN	NaN	NaN	NaN	NaN	NaN	NaN	NaN	NaN	NaN	NaN	NaN	NaN	NaN	NaN	NaN	NaN	NaN	NaN	NaN	NaN	NaN	NaN	NaN	NaN	NaN	NaN	NaN	NaN	NaN	NaN	NaN	NaN	NaN	NaN	NaN	NaN	NaN	NaN	NaN	NaN	NaN	NaN	NaN	NaN	NaN	NaN	NaN	NaN	NaN	NaN	NaN	NaN	NaN	NaN	NaN	NaN	NaN	NaN	NaN	NaN	NaN	NaN	NaN	NaN	NaN	NaN	NaN	NaN	NaN	NaN	NaN	NaN	NaN	NaN	NaN	NaN	NaN	NaN	NaN	NaN	NaN	NaN	NaN	NaN	NaN	NaN	NaN	NaN	NaN	NaN	NaN	NaN	NaN	NaN	NaN	NaN	NaN	NaN	NaN	NaN	NaN	NaN	NaN	NaN	NaN	NaN	NaN	NaN	NaN	NaN	NaN	NaN	NaN	NaN	NaN	NaN	NaN	NaN	NaN	NaN	NaN	NaN	NaN	NaN	NaN	NaN	NaN	NaN	NaN	NaN	NaN	NaN	NaN	NaN	NaN	NaN	NaN	NaN	NaN	NaN	NaN	NaN	NaN	NaN	NaN	NaN	NaN	NaN	NaN	NaN	NaN	NaN	NaN	NaN	NaN	NaN	NaN	NaN	NaN	NaN	NaN	NaN	NaN	NaN	NaN	NaN	NaN	NaN	NaN	NaN	NaN	NaN	NaN	NaN	NaN	NaN	NaN	NaN	NaN	NaN	NaN	NaN	NaN	NaN	NaN	NaN	NaN	NaN	NaN	NaN	NaN	NaN	NaN	NaN	NaN	NaN	NaN	NaN	NaN	NaN	NaN	NaN	NaN	NaN	NaN	NaN	NaN	NaN	NaN	NaN	NaN	NaN	NaN	NaN	NaN	NaN	NaN	NaN	NaN	NaN	NaN	NaN	NaN	NaN	NaN	NaN	NaN	NaN	NaN	NaN	NaN	NaN	NaN	NaN	NaN	NaN	NaN	NaN	NaN	NaN	NaN	NaN	NaN	NaN	NaN	NaN	NaN	NaN	NaN	NaN	NaN	NaN	NaN	NaN	NaN	NaN	NaN	NaN	NaN	NaN	NaN	NaN	NaN	NaN	NaN	NaN	NaN	NaN	NaN	NaN	NaN	NaN	NaN	NaN	NaN	NaN	NaN	NaN	NaN	NaN	NaN	NaN	NaN	NaN	NaN	NaN	NaN	NaN	NaN	NaN	NaN	NaN	NaN	NaN	NaN	NaN	NaN	NaN	NaN	NaN	NaN	NaN	NaN	NaN	NaN	NaN	NaN	NaN	NaN	NaN	NaN	NaN	NaN	NaN	NaN	NaN	NaN	NaN	NaN	NaN	NaN	NaN	NaN	NaN	NaN	NaN	NaN	NaN	NaN	NaN	NaN	NaN	NaN	NaN	NaN	NaN	NaN	NaN	NaN	NaN	NaN	NaN	NaN	NaN	NaN	NaN	NaN	NaN	NaN	NaN	NaN	NaN	NaN	NaN	NaN	NaN	NaN	NaN	NaN	NaN	NaN	NaN	NaN	NaN	NaN	NaN	NaN	NaN	NaN	NaN	NaN	NaN	NaN	NaN	NaN	NaN	NaN	NaN	NaN	NaN	NaN	NaN	NaN	NaN	NaN	NaN	NaN	NaN	NaN	NaN	NaN	NaN	NaN	NaN	NaN	NaN	NaN	NaN	NaN	NaN	NaN	NaN	NaN	NaN	NaN	NaN	NaN	NaN	NaN	NaN	NaN	NaN	NaN	NaN	NaN	NaN	NaN	NaN	NaN	NaN	NaN	NaN	NaN	NaN	NaN	NaN	NaN	NaN	NaN	NaN	NaN	NaN	NaN	NaN	NaN	NaN	NaN	NaN	NaN	NaN	NaN	NaN	NaN	NaN	NaN	NaN	NaN	NaN	NaN	NaN	NaN	NaN	NaN	NaN	NaN	NaN	NaN	NaN	NaN	NaN	NaN	NaN	NaN	NaN	NaN	NaN	NaN	NaN	NaN	NaN	NaN	NaN	NaN	NaN	NaN	NaN	NaN	NaN	NaN	NaN	NaN	NaN	NaN	NaN	NaN	NaN	NaN	NaN	NaN	NaN	NaN	NaN	NaN	NaN	NaN	NaN	NaN	NaN	NaN	NaN	NaN	NaN	NaN	NaN	NaN	NaN	NaN	NaN	NaN	NaN	NaN	NaN	NaN	NaN	NaN	NaN	NaN	NaN	NaN	NaN	NaN	NaN	NaN	NaN	NaN	NaN	NaN	NaN	NaN	NaN	NaN	NaN	NaN	NaN	NaN	NaN	NaN	NaN	NaN	NaN	NaN	NaN	NaN	NaN	NaN	NaN	NaN	NaN	NaN	NaN	NaN	NaN	NaN	NaN	NaN	NaN	NaN	NaN	NaN	NaN	NaN	NaN	NaN	NaN	NaN	NaN	NaN	NaN	NaN	NaN	NaN	NaN	NaN	NaN	NaN	NaN	NaN	NaN	NaN	NaN	NaN	NaN	NaN	NaN	NaN	NaN	NaN	NaN	NaN	NaN	NaN	NaN	NaN	NaN	NaN	NaN	NaN	NaN	NaN	NaN	NaN	NaN	NaN	NaN	NaN	NaN	NaN	NaN	NaN	NaN	NaN	NaN	NaN	NaN	NaN	NaN	NaN	NaN	NaN	NaN	NaN	NaN	NaN	NaN	NaN	NaN	NaN	NaN	NaN	NaN	NaN	NaN	NaN	NaN	NaN	NaN	NaN	NaN	NaN	NaN	NaN	NaN	NaN	NaN	NaN	NaN	NaN	NaN	NaN	NaN	NaN	NaN	NaN	NaN	NaN	NaN	NaN	NaN	NaN	NaN	NaN	NaN	NaN	NaN	NaN	NaN	NaN	NaN	NaN	NaN	NaN	NaN	NaN	NaN	NaN	NaN	NaN	NaN	NaN	NaN	NaN	NaN	NaN	NaN	NaN	NaN	NaN	NaN	NaN	NaN	NaN	NaN	NaN	NaN	NaN	NaN	NaN	NaN	NaN	NaN	NaN	NaN	NaN	NaN	NaN	NaN	NaN	NaN	NaN	NaN	NaN	NaN	NaN	NaN	NaN	NaN	NaN	NaN	NaN	NaN	NaN	NaN	NaN	NaN	NaN	NaN	NaN	NaN	NaN	NaN	NaN	NaN	NaN	NaN	NaN	NaN	NaN	NaN	NaN	NaN	NaN	NaN	NaN	NaN	NaN	NaN	NaN	NaN	NaN	NaN	NaN	NaN	NaN	NaN	NaN	NaN	NaN	NaN	NaN	NaN	NaN	NaN	NaN	NaN	NaN	NaN	NaN	NaN	NaN	NaN	NaN	NaN	NaN	NaN	NaN	NaN	NaN	NaN	NaN	NaN	NaN	NaN	NaN	NaN	NaN	NaN	NaN	NaN	NaN	NaN	NaN	NaN	NaN	NaN	NaN	NaN	NaN	NaN	NaN	NaN	NaN	NaN	NaN	NaN	NaN	NaN	NaN	NaN	NaN	NaN	NaN	NaN	NaN	NaN	NaN	NaN	NaN	NaN	NaN	NaN	NaN	NaN	NaN	NaN	NaN	NaN	NaN	NaN	NaN	NaN	NaN	NaN	NaN	NaN	NaN	NaN	NaN	NaN	NaN	NaN	NaN	NaN	NaN	NaN	NaN	NaN	NaN	NaN	NaN	98.055965	97.874482	95.437337	96.529771	96.184991	96.633861	99.674935	98.367632	95.353781	99.086546	95.017861	94.983950	103.157944	105.917322	105.576533	105.769262	109.896223	110.981174	108.215735	107.176198	107.422170	107.678809	105.332744	107.580820	110.604298	107.747264	111.913098	113.338483	108.185013	106.839889	108.289554	109.537263	106.497605	106.200664	110.209224	111.204750	112.773837	112.079085	116.605326	117.348995	116.693122	119.686226	123.984525	124.505819	122.201964	123.557398	124.925117	125.021468	121.587709	117.230372	118.532018	125.849947	129.481145	129.799839	128.582569	127.162826	132.269856	135.763472	136.087392	135.469196	133.982818	133.668075	131.248162	132.027887	130.490807	129.715477	132.859562	130.813840	129.749107	132.510781	134.616538	142.692555	143.790245	142.316928	138.154182	142.295157	145.616075	147.953907	143.725147	141.699913	141.121161	141.388773	142.638947	144.649196	145.203162	147.091156	147.838202	146.855037	147.465537	148.394450	146.602204	140.945129	142.587604	146.619152	148.224368	147.251048	146.360888	146.249607	150.524251	149.161676	148.866986	149.309268	149.139256	147.422216	144.019476	144.182188	142.643268	139.654297	139.094723	142.236913	146.789741	150.063325	151.212963	153.548870	149.910146	152.508963	150.369848	150.315348	147.268202	143.484967	143.686158	143.646314	145.223113	148.001322	150.607325	153.546579	152.408381	151.221855	144.779594	145.591200	148.232288	147.252377	145.906834	146.062205	146.947275	144.980588	146.004289	149.144117	151.235274	151.669720	149.118270	149.074641	154.910680	158.278770	157.278628	152.441573	150.447869	148.906522	149.932537	153.298182	158.458061	157.032902	156.519233	153.738882	154.318308	153.825460	153.395438	154.923867	157.026566	155.151043	153.488875	151.650618	150.066272	151.441096	151.496716	152.108637	150.229849	149.996435	148.017295	146.113865	146.456802	148.724609	153.219136	154.044104	154.892974	153.610366	152.667347	153.750535	152.334954	153.792729	153.124564	153.057613	153.379806	151.760065	149.143766	147.330925	148.275144	152.835490	153.929622	153.048279	154.133836	152.487928	155.422606	154.202828	155.275526	159.835665	163.717130	164.741242	163.114530	162.083342	164.316104	162.641570	160.366777	161.702578	167.355533	166.943273	165.350587	162.704686	161.393249	161.117309	161.753539	165.643049	166.032404	167.645676	169.084808	167.110424	167.367339	169.397625	174.339505	175.141128	170.263233	169.412705	171.164785	175.856930	173.031456	170.862012	168.186917	165.707469	167.251009	169.510505	171.817728	171.320321	172.153700	171.580820	173.668576	172.913552	172.865843	171.192613	171.013864	171.781610	171.887403	172.137234	170.857654	167.179227	167.775869	169.423679	168.168166	167.182913	167.878741	169.510242	170.600827	170.530530	168.669904	169.838248	170.463801	174.302688	175.278394	176.465850	176.156066	176.694877	176.677359	177.286176	177.559168	179.352465	180.944398	182.037888	182.698756	182.532876	184.528900	186.374235	186.555134	184.418840	185.199162	186.915903	189.221585	191.854308	189.961797	189.209007	190.403678	192.618235	190.727607	189.086028	191.990843	194.472739	193.641927	192.626143	195.258314	195.725782	197.700090	199.049893	198.649730	200.438779	199.672420	200.855060	200.709287	201.817604	201.801377	200.372926	199.379177	200.638583	202.274898	203.098641	204.215139	206.144861	206.715339	208.473078	212.347210	214.597656	213.179844	210.280046	207.354295	203.856502	212.162613	218.370989	223.960367	220.341880	216.932335	220.570739	222.432582	224.648094	227.592204	228.846434	227.578853	223.197680	220.991662	222.889350	227.204047	230.495393	231.708042	232.137178	235.602538	233.931057	230.969231	227.854810	223.233759	226.102155	227.248838	229.547544	230.111671	230.387180	231.335177	234.368941	237.993438	238.929138	239.453905	241.828008	241.543237	241.233958	245.474236	245.212581	243.294560	243.377505	246.378834	248.647417	247.647434	246.937546	240.824854	239.447069	238.450979	238.457637	241.852210	245.875512	246.655614	245.180530	242.566939	237.622799	237.974596	240.830474	245.499703	249.942421	255.059922	257.678274	259.540005	256.043340	253.060866	247.478324	245.902461	243.802017	243.154886	243.543635	246.282196	246.503299	246.030460	243.693717	243.701682	245.210383	245.819300	245.594742	243.459280	241.629085	243.755036	245.938306	246.777750	246.602748	246.462302	243.837985	246.573123	250.504207	250.828517	251.151014	253.779511	255.621186	255.808524	255.156920	254.434989	250.482996	247.147485	246.069202	245.896074	247.678061	253.997896	256.374747	256.289606	257.370244	256.712944	257.844753	258.351281	255.813928	254.797828	252.752466	251.049906	250.946494	252.071522	252.630290	254.263284	255.888351	257.120056	256.533167	256.962222	255.178416	254.047718	256.933564	257.883965	255.891770	255.506369	251.419732	251.589624	252.936053	254.296890	254.588075	254.219852	255.055235	257.070595	257.636315	256.789029	255.419296	255.092115	256.985976	255.757217	253.712980	250.810362	249.673243	246.995638	248.088654	252.904679	258.865745	262.710797	263.065762	262.356374	259.877873	259.531263	262.282876	262.499966	260.518518	259.219204	260.113396	261.200321	263.616100	265.615141	266.298800	264.795621	261.093469	259.830013	264.425336	259.910053	258.169993	259.656706	260.243023	258.551809	264.676346	269.221403	271.328325	271.676765	270.004166	268.624339	268.455681	265.500042	262.721027	261.595359	261.908702	259.588325	261.397419	265.372412	268.838378	268.673761	264.913984	261.723611	262.546291	264.458866	262.372113	260.728924	258.476936	257.436680	259.015378	261.251210	263.426515	263.223289	262.563147	264.864822	263.026187	264.389677	261.216989	261.294645	258.994379	255.662226	252.312592	250.930985	254.730149	255.835207	259.143989	257.079655	255.303470	254.696375	254.130375	256.332084	255.969379	255.529005	251.572282	249.700283	247.199117	247.384072	250.042588	251.429626	253.764399	256.738371	257.597754	258.987357	260.340131	260.342454	260.293020	255.774550	252.230682	249.299011	250.886685	249.510696	248.683666	250.834963	253.318086	255.031961	254.774489	252.855808	252.776116	255.474280	261.572923	260.432869	262.459524	261.833292	258.401781	258.005163	260.892301	263.529720	263.764486	265.610761	261.770200	261.067595	268.251368	278.860437	279.715417	278.742367	277.031899	269.613428	267.098804	269.656145	262.091659	262.550558	265.917195	267.346038	265.598018	276.881735	279.912779	276.261433	271.308105	272.269087	269.018171	265.091000	269.634155	271.913342	272.016162	272.329971	270.335813	273.155584	274.898386	273.764920	273.628142	271.890773	276.025111	276.573276	276.124375	265.737881	259.851487	255.277824	259.487735	261.771928	265.683298	268.619998	274.738345	278.507799	284.468146	285.318416	285.583720	284.945667	280.071182	272.661421	269.782190	274.927968	280.364967	283.013990	281.065621	280.527029	286.685368	288.239424	285.472679	279.962583	272.535178	267.763946	269.099549	268.554715	272.317362	282.249660	291.071486	294.139565	291.877711	286.511971	280.982924	276.596062	275.487845	272.129075	270.809312	273.302713	276.065449	276.962389	275.048251	272.949536	272.383110	272.002003	269.468712	263.750261	264.126222	263.475646	268.598093	272.567690	272.172171	275.998018	275.472536	274.146930	275.625227	273.103415	270.718524	276.808869	280.235189	285.788907	285.022357	281.147868	282.576357	284.744154	290.032350	287.574177	285.126958	292.002677	295.730650	298.125027	292.248656	284.682283	279.226362	275.369073	275.283869	272.039105	272.753106	273.112125	275.548688	274.098119	270.494571	271.291527	270.079253	265.018465	261.775512	262.096414	265.322277	261.438338	258.368646	256.786597	259.390300	254.484064	249.739468	254.152356	259.979585	266.684869	274.207763	274.576825	274.098780	266.183636	257.712335	257.380118	256.798785	261.202584	265.380199	267.085820	262.272158	261.318943	258.060290	257.712793	252.565435	247.192533	248.414426	251.061986	252.857637	255.866668	253.893639	251.231745	249.017572	246.560507	246.648910	243.585296	241.048498	244.588171	250.404173	253.563784	258.131177	262.090013	262.217675	255.736455	248.435412	245.005589	248.253076	250.972540	253.747278	256.048632	259.896756	260.653423	261.534609	256.737037	253.529902	251.478185	251.086184	251.472591	255.023648	258.183803	260.913998	260.687121	262.697459	264.002790	262.163628	261.363931	260.281206	260.870215	260.467705	261.372228	261.408681	262.658529	262.584929	263.546290	261.432835	259.833154	259.411557	262.820881	263.417507	262.779101	261.553641	261.313027	261.640809	263.061114	262.634822	261.050172	260.933501	260.844378	263.792857	266.428449	269.236775	273.774654	276.952356	279.284999	277.939972	276.030494	275.255992	273.751025	271.838587	270.914101	270.569144	272.193141	273.450444	273.843760	275.780182	277.880660	278.344182	278.146930	277.767592	278.501794	278.733564	279.768425	280.252474	280.581448	281.042664	283.309211	285.434925	286.215393	285.718838	286.763279	286.930364	286.379494	286.251524	287.910775	289.892489	290.839151	294.763461	295.302269	294.353753	294.667312	293.551272	296.930659	299.404859	301.285730	302.239748	302.317084	304.341684	308.952061	305.966591	304.126836	299.278045	303.002300	301.422425	300.444984	300.070485	301.636494	300.932937	302.016294	301.069270	302.976927	300.418530	301.562410	302.437549	301.841354	303.715125	300.583720	299.250011	302.871765	300.674783	295.096037	299.125599	297.294676	298.415601	297.345402	294.050447	294.063370	293.020738	292.099843	289.689771	289.494514	292.124496	293.255140	294.046762	292.200467	289.513576	289.316249	291.086188	291.551778	292.009854	291.184418	287.542745	282.478759	276.438400	271.854387	273.916253	276.625132	274.926403	274.535476	270.385910	266.518654	269.535756	272.626895	277.223565	274.544367	271.537984	268.275632	269.893080	271.205657	271.140456	268.638272	266.545693	267.061508	266.450680	264.262690	261.778806	261.330318	264.420243	263.361805	266.584617	266.606978	270.061568	267.184870	266.052423	266.783607	266.058695	264.753215	264.266855	263.522840	263.484916	264.146923	263.917288	262.002378	257.727372	254.497485	254.508009	256.362046	256.678853	255.960788	256.277504	256.734574	255.085532	256.074148	254.856918	251.715705	249.670488	247.456771	244.324840	244.298683	246.808481	246.495735	245.216753	245.660598	243.330353	242.924818	240.031149	239.069321	237.860817	238.309793	238.959859	240.732655	243.275867	245.034867	246.070784	244.814503	244.430810	243.237299	243.259845	243.403331	242.791260	241.013200	241.512011	242.270705	245.060826	246.054357	244.584356	241.651192	237.742740	238.983134	239.488777	240.153090	240.106326	240.327406	238.451038	236.528195	236.765583	237.577121	237.654844	238.785508	241.493638	240.979966	238.235810	237.041346	239.039233	239.757452	239.680753	239.224700	238.002361	234.275947	235.744629	236.184191	235.588043	235.432308	236.461753	238.205918	238.737395	236.919810	236.633692	235.585491	233.689594	236.365453	238.965646	238.322531	240.496591	241.011797	242.350679	243.163823	241.616944	238.920014	241.084850	242.169581	240.816691	239.243939	239.603550	241.263377	239.677097	240.172623	239.094138	237.704120	236.948754	242.256573	244.354089	246.432147	250.642111	249.963561	248.805693	246.372958	244.078484	241.448146	239.101634	237.400789	237.251571	240.784435	242.760311	245.584491	246.971622	244.323769	244.054688	240.786741	238.362717	237.687410	235.300446	238.237632	235.392321	236.525389	239.205281	242.806069	239.975672	239.443997	239.802061	239.804862	241.014023	242.258467	240.883080	236.573641	230.697964	227.873359	227.410166	231.400578	239.030382	242.502554	241.960598	238.494632	235.687057	232.656324	232.850363	233.115900	232.420330	234.782660	234.239419	232.350943	233.242498	233.743332	235.435792	238.171747	238.689124	238.496686	236.775682	234.580347	230.391101	230.164249	230.630513	231.575345	231.620476	230.888895	231.205993	231.362955	230.168303	231.032468	232.004917	233.079959	231.763212	233.233520	234.449298	233.411318	231.968584	231.598487	233.663410	234.969116	237.498210	239.003429	238.246685	239.243256	240.529490	241.479814	242.077710	242.705103	240.630131	238.379849	236.984143	233.412604	231.459845	229.221347	228.303283	227.655652	228.362639	233.340071	234.785923	237.184167	239.551901	242.319549	243.634113	242.494846	241.151686	241.456307	242.208222	242.581737	240.706636	236.702491	233.328451	233.144793	233.951701	233.539021	234.022912	235.686135	238.815775	238.766230	237.277528	234.383062	235.103391	235.300955	235.380815	235.521770	231.516973	230.406451	232.791983	234.380066	233.055550	230.502226	231.292246	229.693923	232.109543	236.642173	238.476611	237.434930	237.436578	238.879256	236.018037	234.656052	227.699303	227.833456	232.234951	232.606268	233.420532	231.056731	228.879997	225.882224	227.306511	228.939175	230.705667	230.138518	226.223659	225.076659	226.020703	225.835696	226.222514	222.880454	223.058595	219.293479	219.615248	221.149645	224.641622	224.945633	225.724839	227.879249	227.055552	225.788750	224.011661	220.806228	217.996504	217.668791	212.771972	212.856762	214.100902	218.450589	219.422473	213.341646	210.160522	208.358617	206.810825	205.309139	204.897374	206.628173	203.253188	201.292960	197.857215	197.825192	196.842245	195.269035	196.397964	197.969114	194.877066	192.477682	190.651975	190.061809	191.285822	191.865036	189.625566	186.054641	184.152421	182.524888	180.058341	179.753690	179.054170	179.103804	183.757024	183.397955	180.770445	177.408396	178.405827	178.273534	174.965292	172.983215	171.309638	173.517791	172.760413	171.499549	172.302814	169.904239	170.157785	169.963180	169.464205	170.817946	170.855440	169.572652	164.137449	159.015510	160.691967	163.319863	162.000323	161.159762	160.677156	158.852051	159.216425	159.368966	160.327236	163.077749	161.293300	158.713527	157.586464	157.207534	155.996204	154.699597	155.613511	158.971545	158.067924	157.186678	156.589174	157.077457	155.387686	154.659970	155.163457	154.687614	153.504337	152.105119	155.528658	156.605606	153.892677	152.082383	150.479253	150.881048	150.802203	151.990280	151.514911	151.438067	149.961045	147.991301	145.796620	146.334092	146.089825	145.931388	147.762597	146.305958	144.732815	145.744481	146.214315	145.159902	146.641346	146.947245	145.220165	145.286557	144.342932	145.329975	143.303852	145.210662	145.086820	145.584623	144.028647	144.575857	147.867223	148.729229	147.547560	146.942483	144.611553	143.543831	140.492626	140.005277	139.679529	143.215430	146.279802	146.659808	144.165208	142.485897	142.154629	141.466493	141.327287	138.297603	138.242356	136.363904	135.349374	137.747481	136.135230	134.903123	136.624992	138.373962	136.137653	136.545319	134.002318	136.005438	136.567629	141.411202	142.165981	138.266565	135.598304	131.085903	132.977441	138.756308	140.797517	137.921906	134.867638	134.445723	132.705986	132.574596	130.923409	128.027208	126.487006	125.825876	128.427877	131.039890	129.557098	126.642305	125.815944	125.655036	127.538777	133.919012	136.706073	133.817802	129.676798	128.645901	131.955437	135.497725	136.640321	134.238717	134.066103	134.451860	132.461619	129.902065	129.816645	129.259249	125.058274	120.910348	123.050406	126.469521	128.225740	128.774991	131.532144	134.386407	132.487813	131.176649	131.777150	132.750341	133.917662	135.770841	136.876062	136.845694	135.201030	129.812389	127.374221	126.446406	125.987117	130.207288	132.844419	133.863887	131.835892	129.605773	130.519708	130.648201	129.823523	130.474559	130.317615	125.236427	123.329109	127.217415	131.148745	133.624132	133.818662	132.168968	130.170026	130.538274	132.319459	130.783436	129.057896	126.957276	127.843549	129.413063	127.999857	129.106233	128.924503	127.024590	126.663353	129.669196	127.961553	127.386963	125.642501	127.262148	125.231067	127.593363	128.384347	126.566690	124.255185	124.508200	124.823272	125.410277	127.854062	127.097678	130.908756	132.348174	129.072767	125.571265	127.814376	128.114576	125.929888	120.514817	122.378978	124.658917	126.457696	124.427125	122.006907	120.881277	120.575654	118.639772	119.997015	120.395788	120.393553	118.141278	116.897716	116.518283	116.563055	117.022830	116.777512	118.526744	120.560263	120.286473	119.406370	122.701291	123.012064	119.616456	118.616502	115.940182	112.592368	112.608284	112.368529	112.662712	114.807610	115.367496	114.393651	112.631344	112.089438	113.582246	114.016364	112.850151	112.360292	110.679432	110.444068	107.785247	107.622749	109.126199	111.231349	113.988284	112.561244	114.168987	113.332254	112.271846	109.128142	106.063700	107.739335	108.824668	110.153719	108.577184	108.964663	112.168659	107.312072	103.035910	103.924014	101.394616	101.513154	102.145625	101.799187	102.542884	106.099663	107.221406	105.172370	98.725331	94.405331	94.663532	95.425027	95.589250	100.581269	102.872322	103.768819	103.075629	102.491907	106.542394	102.764537	96.551029	97.794671	100.401041	100.048887	101.489577	102.633097	106.072700	102.319633	98.047737	103.289369	105.665694	99.485405	97.423697	102.125902	99.974163	96.432721	99.741659	104.341480	100.070651	97.567298	101.676315	99.607444	95.847684	97.661410	102.032062	102.747292	101.328303	93.642492	88.834677	87.058582	89.598480	90.601665	93.989554	96.435478	92.982950	95.648049	96.142215	99.239213	95.184629	94.068331	97.274883	97.409824	91.422323	89.569543	90.712367	96.149127	95.108015	95.293747	92.534280	92.496061	90.674774	88.783964	89.671510	87.700133	83.163857	86.506406	85.707168	87.505281	87.055416	91.425801	85.063411	86.208037	82.612258	82.115418	82.618906	83.583309	80.482378	85.170459	81.696800	83.551091	84.323124	82.735431	78.276760	75.150482	72.983895	73.989527	74.539820	79.761645	74.755196	70.824906	71.902385	72.095699	67.479834	72.956650	68.377271	73.735573	68.824555	71.111487	70.965482	67.373607	68.709756	66.922789	62.732275	64.371675	57.641744	61.008621	60.750044	56.719021	55.723204	51.914076	54.724032	52.054178	55.879945	54.912085	52.758336	57.146843	58.761424	51.496744	52.822517	53.507718	53.631149	51.051672	54.088370	56.077234	49.207380	53.541515	55.626434	51.983136	51.963411	49.699440	49.745660	49.160158	52.165813	51.615038	53.390729	52.006839	55.511197	52.860213	62.911118	64.679752	62.600886	62.376632	48.922002	36.075778	28.393048	21.166192	11.271625	6.636925	2.524565	1.643689	2.075201	0.718526	0.563123	1.397922	0.424810	0.791707	1.017186	0.834299	0.821244	NaN	NaN	NaN	NaN	NaN	NaN	NaN	NaN	NaN	NaN	NaN	NaN	NaN	NaN	NaN	NaN	NaN	NaN	NaN	NaN	NaN	NaN	NaN	NaN	NaN	NaN	NaN	NaN	NaN	NaN	NaN	NaN	NaN	NaN	NaN	NaN	NaN	NaN	NaN	NaN	NaN	NaN	NaN	NaN	NaN	NaN	NaN	NaN	NaN	NaN	NaN	NaN	NaN	NaN	NaN	NaN	NaN	NaN	NaN	NaN	NaN	NaN	NaN	NaN	NaN	NaN	NaN	NaN	NaN	NaN	NaN	NaN	NaN	NaN	NaN	NaN	NaN	NaN	NaN	NaN	NaN	NaN	NaN	NaN	NaN	NaN	NaN	NaN	NaN	NaN	NaN	NaN	NaN	NaN	NaN	NaN	NaN	NaN	NaN	NaN	NaN	NaN	NaN	NaN	NaN	NaN	NaN	NaN	NaN	NaN	NaN	NaN	NaN	NaN	NaN	NaN	NaN	NaN	NaN	NaN	NaN	NaN	NaN	NaN	NaN	NaN	NaN	NaN	NaN	NaN	NaN	NaN	NaN	NaN	NaN	NaN	NaN	NaN	NaN	NaN	NaN	NaN	NaN	NaN	NaN	NaN	NaN	NaN	NaN	NaN	NaN	NaN	NaN	NaN	NaN	NaN	NaN	NaN	NaN	NaN	NaN	NaN	NaN	NaN	NaN	NaN	NaN	NaN	NaN	NaN	NaN	NaN	NaN	NaN	NaN	NaN	NaN	NaN	NaN	NaN	NaN	NaN	NaN	NaN	NaN	NaN	NaN	NaN	NaN	NaN	NaN	NaN	NaN	NaN	NaN	NaN	NaN	NaN	NaN	NaN	NaN	NaN	NaN	NaN	NaN	NaN	NaN	NaN	NaN	NaN	NaN	NaN	NaN	NaN	NaN	NaN	NaN	NaN	NaN	NaN	NaN	NaN	NaN	NaN	NaN	NaN	NaN	NaN	NaN	NaN	NaN	NaN	NaN	NaN	NaN	NaN	NaN	NaN	NaN	NaN	NaN	NaN	NaN	NaN	NaN	NaN	NaN	NaN	NaN	NaN	NaN	NaN	NaN	NaN	NaN	NaN	NaN	NaN	NaN	NaN	NaN	NaN	NaN	NaN	NaN	NaN	NaN	NaN	NaN	NaN	NaN	NaN	NaN	NaN	NaN	NaN	NaN	NaN	NaN	NaN	NaN	NaN	NaN	NaN	NaN	NaN	NaN	NaN	NaN	NaN	NaN	NaN	NaN	NaN	NaN	NaN	NaN	NaN	NaN	NaN	NaN	NaN	NaN	NaN	NaN	NaN	NaN	NaN	NaN	NaN	NaN	NaN	NaN	NaN	NaN	NaN	NaN	NaN	NaN	NaN	NaN	NaN	NaN	NaN	NaN	NaN	NaN	NaN	NaN	NaN	NaN	NaN	NaN	NaN	NaN	NaN	NaN	NaN	NaN	NaN	NaN	NaN	NaN	NaN	NaN	NaN	NaN	NaN	NaN	NaN	NaN	NaN	NaN	NaN	NaN	NaN	NaN	NaN	NaN	NaN	NaN	NaN	NaN	NaN	NaN	NaN	NaN	NaN	NaN	NaN	NaN	NaN	NaN	NaN	NaN	NaN	NaN	NaN	NaN	NaN	NaN	NaN	NaN	NaN	NaN	NaN	NaN	NaN	NaN	NaN	NaN	NaN	NaN	NaN	NaN	NaN	NaN	NaN	NaN	NaN	NaN	NaN	NaN	NaN	NaN	NaN	NaN	NaN	NaN	NaN	NaN	NaN	NaN	NaN	NaN	NaN	NaN	NaN	NaN	NaN	NaN	NaN	NaN	NaN	NaN	NaN	NaN	NaN	NaN	NaN	NaN	NaN	NaN	NaN	NaN	NaN	NaN	NaN	NaN	NaN	NaN	NaN	NaN	NaN	NaN	NaN	NaN	NaN	NaN	NaN	NaN	NaN	NaN	NaN	NaN	NaN	NaN	NaN	NaN	NaN	NaN	NaN	NaN	NaN	NaN	NaN	NaN	NaN	NaN	NaN	NaN	NaN	NaN	NaN	NaN	NaN	NaN	NaN	NaN	NaN	NaN	NaN	NaN	NaN	NaN	NaN	NaN	NaN	NaN	NaN	NaN	NaN	NaN	NaN	NaN	NaN	NaN	NaN	NaN	NaN	NaN	NaN	NaN	NaN	NaN	NaN	NaN	NaN	NaN	NaN	NaN	NaN	NaN	NaN	NaN	NaN	NaN	NaN	NaN	NaN	NaN	NaN	NaN	NaN	NaN	NaN	NaN	NaN	NaN	NaN	NaN	NaN	NaN	NaN	NaN	NaN	NaN	NaN	NaN	NaN	NaN	NaN	NaN	NaN	NaN	NaN	NaN	NaN	NaN	NaN	NaN	NaN	NaN	NaN	NaN	NaN	NaN	NaN	NaN	NaN	NaN	NaN	NaN	NaN	NaN	NaN	NaN	NaN	NaN	NaN	NaN	NaN	NaN	NaN	NaN	NaN	NaN	NaN	NaN	NaN	NaN	NaN	NaN	NaN	NaN	NaN	NaN	NaN	NaN	NaN	NaN	NaN	NaN	NaN	NaN	NaN	NaN	NaN	NaN	NaN	NaN	NaN	NaN	NaN	NaN	NaN	NaN	NaN	NaN	NaN	NaN	NaN	NaN	NaN	NaN	NaN	NaN	NaN	NaN	NaN	NaN	NaN	NaN	NaN	NaN	NaN	NaN	NaN	NaN	NaN	NaN	NaN	NaN	NaN	NaN	NaN	NaN	NaN	NaN	NaN	NaN	NaN	NaN	NaN	NaN	NaN	NaN	NaN	NaN	NaN	NaN	NaN	NaN	NaN	NaN	NaN	NaN	NaN	NaN	NaN	NaN	NaN	NaN	NaN	NaN	NaN	NaN	NaN	NaN	NaN	NaN	NaN	NaN	NaN	NaN	NaN	NaN	NaN	NaN	NaN	NaN	NaN	NaN	NaN	NaN	NaN	NaN	NaN	NaN	NaN	NaN	NaN	NaN	NaN	NaN	NaN	NaN	NaN	NaN	NaN	NaN	NaN	NaN	NaN	NaN	NaN	NaN	NaN	NaN	NaN	NaN	NaN	NaN	NaN	NaN	NaN	NaN	NaN	NaN	NaN	NaN	NaN	NaN	NaN	NaN	NaN	NaN	NaN	NaN	NaN	NaN	NaN	NaN	NaN	NaN	NaN	NaN	NaN	NaN	NaN	NaN	NaN	NaN	NaN	NaN	NaN	NaN	NaN	NaN	NaN	NaN	NaN	NaN	NaN	NaN	NaN	NaN	NaN	NaN	NaN	NaN	NaN	NaN	NaN	NaN	NaN	NaN	NaN	NaN	NaN	NaN	NaN	NaN	NaN	NaN	NaN	NaN	NaN	NaN	NaN	NaN	NaN	NaN	NaN	NaN	NaN	NaN	NaN	NaN	NaN	NaN	NaN	NaN	NaN	NaN	NaN	NaN	NaN	NaN	NaN	NaN	NaN	NaN	NaN	NaN	NaN	NaN	NaN	NaN	NaN	NaN	NaN	NaN	NaN	NaN	NaN	NaN	NaN	NaN	NaN	NaN	NaN	NaN	NaN	NaN	NaN	NaN	NaN	NaN	NaN	NaN	NaN	NaN	NaN	NaN	NaN	NaN	NaN	NaN	NaN	NaN	NaN	NaN	NaN	NaN	NaN	NaN	NaN	NaN	NaN	NaN	NaN	NaN	NaN	NaN	NaN	NaN	NaN	NaN	NaN	NaN	NaN	NaN	NaN	NaN	NaN	NaN	NaN	NaN	NaN	NaN	NaN	NaN	NaN	NaN	NaN	NaN	NaN	NaN	NaN	NaN	NaN	NaN	NaN	NaN	NaN	NaN	NaN	NaN	NaN	NaN	NaN	NaN	NaN	NaN	NaN	NaN	NaN	NaN	NaN	NaN	NaN	NaN	NaN	NaN	NaN	NaN	NaN	NaN	NaN	NaN	NaN	NaN	NaN	NaN	NaN	NaN	NaN	NaN	NaN	NaN	NaN	NaN	NaN	NaN	NaN	NaN	NaN	NaN	NaN	NaN	NaN	NaN	NaN	NaN	NaN	NaN	NaN	NaN	NaN	NaN	NaN	NaN	NaN	NaN	NaN	NaN	NaN	NaN	NaN	NaN	NaN	NaN	NaN	NaN	NaN	NaN	NaN	NaN	NaN	NaN	NaN	NaN	NaN	NaN	NaN	NaN	NaN	NaN	NaN	NaN	NaN	NaN	NaN	NaN	NaN	NaN	NaN	NaN	NaN	NaN	NaN	NaN	NaN	NaN	NaN	NaN	NaN	NaN	NaN	NaN	NaN	NaN	NaN	NaN	NaN	NaN	NaN	NaN	NaN	NaN	NaN	NaN	NaN	NaN	NaN	NaN	NaN	NaN	NaN	NaN	NaN	NaN	NaN	NaN	NaN	NaN	NaN	NaN	NaN	NaN	NaN	NaN	NaN	NaN	NaN	NaN	NaN	NaN	NaN	NaN	NaN	NaN	NaN	NaN	NaN	NaN	NaN	NaN	NaN	NaN	NaN	NaN	NaN	NaN	NaN	NaN	NaN	NaN	NaN	NaN	NaN	NaN	NaN	NaN	NaN	NaN	NaN	NaN	NaN	NaN	NaN	NaN	NaN	NaN	NaN	NaN	NaN	NaN	NaN	NaN	NaN	NaN	NaN	NaN	NaN	NaN	NaN	NaN	NaN	NaN	NaN	NaN	NaN	NaN	NaN	NaN	NaN	NaN	NaN	NaN	NaN	NaN	NaN	NaN	NaN	NaN	NaN	NaN	NaN	NaN	NaN	NaN	NaN	NaN	NaN	NaN	NaN	NaN	NaN	NaN	NaN	NaN	NaN	NaN	NaN	NaN	NaN	NaN	NaN	NaN	NaN	NaN	NaN	NaN	NaN	NaN	NaN	NaN	NaN	NaN	NaN	NaN	NaN	NaN	NaN	NaN	NaN	NaN	NaN	NaN	NaN	NaN	NaN	NaN	NaN	NaN	NaN	NaN	NaN	NaN	NaN	NaN	NaN	NaN	NaN	NaN	NaN	NaN	NaN	NaN	NaN	NaN	NaN	NaN	NaN	NaN	NaN	NaN	NaN	NaN	NaN	NaN	NaN	NaN	NaN	NaN	NaN	NaN	NaN	NaN	NaN	NaN	NaN	NaN	NaN	NaN	NaN	NaN	NaN	NaN	NaN	NaN	NaN	NaN	NaN	NaN	NaN	NaN	NaN	NaN	NaN	NaN	NaN	NaN	NaN	NaN	NaN	NaN	NaN	NaN	NaN	NaN	NaN	NaN	NaN	NaN	NaN	NaN	NaN	NaN	NaN	NaN	NaN	NaN	NaN	NaN	NaN	NaN	NaN	NaN	NaN	NaN	NaN	NaN	NaN	NaN	NaN	NaN	NaN	NaN	NaN	NaN	NaN	NaN	NaN	NaN	NaN	NaN	NaN	NaN	NaN	NaN	NaN	NaN	NaN	NaN	NaN	NaN	NaN	NaN	NaN	NaN	NaN	NaN	NaN	NaN	NaN	NaN	NaN	NaN	NaN	NaN	NaN	NaN	NaN	NaN	NaN	98.228920	103.443393	103.058775	101.358998	101.135713	101.155347	101.893133	103.516748	102.700848	101.622410	104.225323	100.428645	97.603604	99.065942	101.879022	101.987622	102.753492	102.699595	107.729090	101.539570	103.438302	111.776144	114.782391	109.226510	107.040964	111.588722	111.918955	113.910133	108.322456	108.360559	109.127940	109.477641	107.022645	107.238221	109.227928	112.203523	112.741096	112.832980	112.975811	115.583663	114.945760	114.950474	114.450950	120.062386	125.604809	126.030538	126.868111	126.800028	129.257275	129.931361	126.973098	127.457504	127.568445	127.241571	132.098415	129.368211	129.493774	126.792988	126.807334	128.333813	131.876823	133.323324	132.100610	132.950119	137.963514	140.433005	137.979165	134.381667	131.873636	130.531657	130.532450	131.987055	137.292610	139.759739	143.981112	147.667613	146.599670	141.062783	140.028467	142.250339	142.433780	140.377180	139.245479	137.463586	138.889691	139.241701	139.376820	142.992751	145.466649	143.335516	144.022823	142.206616	145.223367	148.338494	146.983392	145.724993	146.608895	152.830136	152.347199	152.020950	153.619920	153.329335	154.042901	149.496251	143.340257	143.408741	146.445287	146.809657	144.265955	150.350834	151.592366	150.719214	149.822805	146.268308	146.792550	143.371079	143.545652	145.657630	147.586272	141.059954	140.543840	144.431643	145.766956	148.057989	148.839441	147.180895	145.677067	143.661938	144.001920	144.248922	144.584871	143.135820	142.601489	145.704253	148.947845	152.841927	154.225200	150.820321	146.540436	145.563438	145.065443	146.943890	150.763831	153.955532	153.315706	152.645299	151.498060	150.419658	149.147138	146.818571	145.313053	146.044398	146.801804	149.101740	149.334954	150.174108	150.504279	149.490900	151.732691	152.156017	154.180389	152.353460	149.957556	147.698864	148.938917	146.959375	148.091932	152.851857	154.639588	155.892211	154.120729	151.160655	147.512282	146.353178	143.523693	143.810441	148.491588	151.224227	152.187301	154.765763	156.071893	155.068963	154.309229	153.493154	156.281826	159.378455	159.868819	158.960951	157.548044	160.190937	161.458362	158.542625	158.009751	156.087320	153.412833	157.032082	160.211726	161.455311	161.764584	160.768972	158.533517	155.773498	153.197611	151.860902	158.016104	163.018700	169.512805	170.244206	165.426436	160.897750	159.561585	160.635620	160.979944	162.482757	163.762778	163.104514	165.336303	166.647246	167.282518	166.353843	166.948255	168.798061	171.074145	170.515382	170.622119	168.164929	167.420377	165.968627	160.856582	159.710502	160.074265	163.109038	164.181320	166.537799	165.499901	162.419555	164.779503	166.968388	168.851912	172.116712	170.503405	169.528693	167.485773	164.953046	163.268396	166.561782	168.442154	168.255010	168.866750	169.579893	173.027719	176.581373	173.770278	172.176689	171.042004	172.820670	173.492081	170.913697	171.069839	170.867409	171.389847	171.366062	175.075637	179.248356	177.660606	175.547225	174.444641	175.645874	179.800203	182.448026	182.730226	183.023504	185.019340	183.417070	181.474970	179.911632	179.695368	180.796321	181.414156	179.908279	179.006641	180.186839	181.814119	183.323611	182.108385	185.100621	186.551616	186.769124	186.337976	186.782665	189.960029	191.393473	193.970471	196.982087	198.437931	199.808023	200.169048	199.942976	201.025502	200.804876	199.885068	197.933376	198.746573	198.839092	199.307396	199.818962	200.452538	200.153917	200.522499	202.349245	203.918803	206.107159	208.040085	212.201711	214.348884	216.784477	216.594353	216.947108	216.215675	216.960442	215.857997	219.348757	220.747141	221.357122	222.443815	222.814769	223.563579	219.486586	218.967956	218.639863	219.804902	219.165934	220.543103	221.360909	220.664721	223.158141	224.105717	223.630185	222.004229	220.227586	221.229564	220.842880	223.069334	227.252992	230.175916	228.910453	235.156464	237.715059	240.061789	241.473057	238.172665	233.924367	232.103360	231.288381	230.915365	226.426519	224.745730	228.002130	229.874317	235.725223	237.054401	239.755237	239.033776	241.838398	242.092690	240.908401	240.053696	242.510405	242.210842	240.888646	241.407117	242.121825	242.465350	239.820314	239.023520	238.947785	242.396258	243.630285	244.107169	244.414940	244.550324	244.550169	245.368753	245.087278	242.782989	239.854729	239.085292	240.250742	240.221444	242.684790	246.357937	245.861838	243.346190	243.965843	243.570804	245.366950	246.615940	245.970695	248.225152	250.377743	251.262219	250.807219	252.230344	252.635213	253.924785	253.760287	252.052865	250.734783	247.758763	245.830746	245.676258	246.060029	246.053673	248.641469	251.420855	253.390970	254.220991	254.516080	254.397638	253.999293	255.986070	256.796577	255.312701	252.884754	253.698636	254.120504	250.554379	247.359679	245.396783	247.666436	249.207232	250.371332	250.721939	250.531698	251.123225	250.344635	250.007497	247.973946	248.870560	250.875387	252.563193	253.082129	252.047642	254.141126	257.122817	260.055170	261.399890	260.116814	257.374953	255.858514	253.096908	253.638261	253.710415	253.362598	252.717086	252.811555	252.932846	252.173387	251.761454	253.752062	252.112145	251.627183	255.125860	258.435916	259.242278	260.135616	258.679540	259.056359	257.778015	255.826321	254.604669	254.145305	254.727039	254.151056	256.240879	256.568246	259.866725	263.255536	266.552352	262.940541	262.532439	260.965046	263.442232	261.807633	259.602540	258.799391	260.770205	261.449529	262.474665	263.241715	264.769982	266.016802	266.539268	267.883189	269.770906	270.366904	268.219762	267.724141	268.312360	268.280560	267.783269	263.893265	261.754841	261.734887	263.420935	261.723568	257.407910	256.745222	256.452498	255.701096	255.496399	258.578388	260.597018	255.980213	257.388291	255.389370	254.994737	256.834740	260.344871	259.653107	259.669905	256.625318	254.008366	254.878572	258.194991	257.823359	256.525090	253.215846	249.078036	245.616804	245.029604	246.445563	252.341580	255.120190	255.099264	255.595794	253.612303	252.096225	247.984895	250.256025	255.532760	257.734179	256.559902	256.651356	254.351326	253.377082	256.352700	257.637641	259.562537	262.191969	261.917832	256.655947	253.726248	253.453099	256.531168	254.744679	254.992766	258.713326	258.105758	253.475617	251.561950	247.185412	251.051071	255.289045	258.096999	258.105579	263.365783	267.417531	273.183044	269.877344	261.071908	257.184576	254.450415	254.005834	259.196755	262.144521	264.303446	265.835663	262.484627	260.902538	258.015095	257.079318	260.234157	265.038966	269.996715	267.837844	265.584585	267.229890	263.391210	261.518376	256.654694	256.836442	261.726680	265.893505	268.153974	270.941908	272.711962	268.467716	267.217719	269.488944	273.821853	276.371968	274.775334	275.365704	275.866474	279.548197	282.647906	278.699613	274.243885	272.959812	278.443337	278.425528	281.163034	281.052656	281.687722	279.107736	273.747827	266.321011	265.409773	266.738659	264.742343	263.754532	266.608667	266.736573	268.674246	271.839266	281.816485	287.496974	288.612810	287.445023	280.047985	276.481005	272.778013	267.485802	271.195635	273.920478	278.355966	274.064324	270.683734	273.219883	277.337816	278.341075	279.098448	284.441475	284.917263	280.346084	278.788800	280.857469	284.332620	286.184067	282.684929	279.418241	274.650588	269.672477	271.665097	275.120832	272.442831	273.938982	278.560080	277.683107	276.897884	277.756732	276.754896	275.742887	276.013854	275.111698	272.343251	277.189198	280.167603	281.533969	284.509058	287.076781	288.109398	278.380413	270.324685	274.549372	276.605666	277.869968	275.410384	272.342925	276.302239	275.666869	275.937061	275.280782	272.474975	273.275783	275.747729	276.672781	277.635583	273.188017	270.161299	266.222331	266.025110	272.375039	271.440406	274.861038	270.652762	269.984016	261.701760	263.725329	273.726448	276.077209	271.992558	262.908012	267.488640	268.159219	264.122350	265.453683	267.107126	265.299344	265.995845	265.128097	262.615302	256.104093	253.329046	251.032109	248.960023	252.280371	254.416704	257.631484	255.375992	257.854308	258.084854	255.409588	254.848765	252.090112	250.969655	247.083943	248.119267	253.680521	260.591421	265.840010	264.799743	262.169904	261.103985	258.702154	258.295465	259.057586	259.588780	257.703384	258.157488	259.977561	259.886169	260.891665	256.432512	250.773669	247.996244	247.348367	250.857535	253.560211	255.252573	257.922306	260.435098	258.419179	253.561439	251.168490	250.182967	251.457146	254.341220	254.843072	254.377999	255.373902	256.517382	257.127933	257.519978	259.788226	261.459020	262.945172	262.856799	262.263754	263.284729	266.306510	267.722137	267.987629	267.143005	265.192276	262.143563	258.905198	259.987410	261.958139	264.272210	266.256515	270.319005	274.618321	278.385349	281.148579	282.019929	281.408954	281.683505	282.156988	280.631395	279.297546	275.854951	272.614833	269.730459	269.560066	270.821069	272.418524	275.381232	276.919859	278.367440	278.189599	277.460282	278.925849	280.562960	285.771108	289.070407	289.243276	286.999730	285.793154	284.909099	287.188360	288.381923	292.566746	294.076133	295.181600	295.686820	296.687731	292.118092	290.653624	295.031955	295.234991	294.008278	295.584640	293.568782	295.489585	296.267473	299.931363	298.020647	298.692141	296.971746	296.432531	299.521776	299.418499	298.234141	298.425687	298.339162	298.778810	299.592266	297.831988	299.267771	299.557351	300.207022	300.791083	298.321928	295.936473	296.518457	298.549669	300.741124	299.902685	298.205148	298.110489	295.005936	292.261068	290.232268	289.376872	292.005577	294.319709	294.988699	294.769525	291.217613	290.920789	290.871094	290.451073	292.820282	291.872535	291.842085	288.347263	286.359094	289.212094	289.243248	285.860659	284.250670	281.982354	277.329816	272.609279	270.636314	273.312078	276.089046	276.198969	274.315031	271.597449	271.155938	269.527831	269.402547	267.538707	268.859483	266.429680	268.471696	271.451330	272.186211	271.039633	268.871821	266.905087	263.917741	263.225082	269.474152	270.592258	270.993300	268.718021	265.659113	261.859853	261.718097	260.639050	259.312115	255.992397	255.865633	255.378880	252.912662	249.943579	251.896244	251.624623	249.240545	248.445944	244.166859	241.480099	243.454982	245.075613	247.049071	248.147811	246.444843	243.013452	240.132866	240.008886	241.174136	241.554329	241.818841	241.509657	238.516661	238.043401	238.695735	238.370702	236.862819	236.032147	238.488774	237.223082	236.875493	237.055670	236.588342	235.473906	236.083404	237.217391	237.230924	238.220180	236.219076	235.984495	235.618919	236.507779	238.165533	237.716157	236.712232	234.785145	233.366176	232.183645	231.421950	231.970850	230.500511	231.197495	230.243009	233.317131	236.326426	237.909139	239.817917	239.657745	239.644827	238.791886	237.246071	235.875552	232.881062	232.344477	232.347580	230.150695	228.984008	230.070977	231.893605	231.459289	229.567824	227.992409	228.779941	232.535417	236.484542	236.116611	232.680801	232.362365	231.965436	230.854549	231.436833	231.412313	231.170248	232.869061	233.489444	233.701993	233.264775	231.803565	231.221839	230.351658	233.120648	234.234981	237.684882	239.568854	237.518288	235.791837	235.632277	233.519459	231.893991	233.127442	233.510148	234.531658	233.798675	235.146919	235.591412	238.959780	242.166137	244.088037	242.741157	241.173812	237.740473	234.255119	233.974240	234.365859	235.486723	234.943479	235.889235	237.543605	233.725712	234.142163	233.359239	234.188389	233.354461	237.855461	240.891181	237.919663	235.682808	229.925783	229.311648	231.377934	229.006270	226.603736	224.994811	226.261937	225.382112	226.030090	224.797098	226.282078	225.867969	226.346159	227.598523	229.641077	231.165082	230.099330	230.371903	230.623856	228.090901	226.880530	226.152992	225.825604	228.392041	230.853465	232.354406	232.535476	230.913387	230.237411	231.520894	232.692508	233.362149	231.988690	231.351409	229.453611	231.304053	233.123966	231.533068	231.364439	228.848577	224.797198	220.971994	221.820316	221.834438	224.142652	227.568840	226.196764	225.872639	228.633370	229.649198	228.008750	229.173964	228.094150	228.365124	230.589383	233.405673	232.509600	231.254447	231.392145	229.014747	227.133386	228.597619	229.913488	230.656997	230.713576	229.634641	228.941262	228.979133	229.077092	230.855268	232.691730	235.625472	236.579253	238.309686	240.217050	239.580822	237.663448	235.476025	233.860276	234.786721	233.160959	230.949259	230.213125	228.299282	228.516289	226.066346	226.166508	226.757278	227.938321	229.031553	231.653596	233.505579	233.205986	232.453006	231.332196	231.800141	230.055058	229.644505	229.796960	229.637860	231.814318	233.431516	232.875099	230.683270	229.929030	232.247189	230.172622	230.195244	230.272444	231.096930	226.535587	228.779259	228.911907	228.491194	227.375757	229.157987	232.001465	233.949152	229.788532	227.232079	225.170220	222.815059	222.333773	222.386249	223.320981	228.188571	234.954266	234.987150	229.866089	223.055246	222.710084	222.855593	223.102335	224.766734	221.352735	216.917173	215.865735	217.025695	216.696259	217.989331	221.450578	221.506438	221.147308	220.645175	215.777522	213.575116	214.859613	214.099818	212.962342	210.816720	210.056610	206.061033	203.795568	201.826103	202.954931	206.650312	204.221639	203.216424	203.749309	203.866812	203.657204	202.031689	201.699773	200.101598	197.220121	195.571112	194.617191	192.141281	189.640724	188.000004	185.633834	185.862058	186.239295	184.647779	183.123738	184.512230	183.478413	181.201153	178.571258	179.141972	177.685019	176.716149	176.190044	175.787062	178.034970	178.054227	177.360355	175.535238	175.507725	171.134894	168.546538	167.562689	169.535057	170.721492	166.486146	162.391156	163.321008	166.562652	169.775827	170.811180	168.284128	166.018395	164.370746	161.959341	160.248039	158.775721	157.473081	158.172142	156.248850	155.226046	155.749626	156.922871	157.259843	156.824910	157.024382	157.550001	156.962440	155.890991	157.404964	158.131338	158.035108	158.413256	156.122506	154.885007	154.557999	155.722846	151.118883	151.107778	152.663017	154.467004	155.986960	156.986705	156.365454	154.899260	153.716420	152.590689	153.417928	152.635682	150.141867	146.263970	144.176397	142.850949	141.721734	142.662979	143.460984	144.473123	145.077150	146.671917	144.950347	145.678589	146.140103	146.249456	143.595591	144.278505	144.627933	144.955121	142.916167	139.424494	140.546862	144.173812	146.664893	145.701945	145.794064	147.400339	145.601994	146.887410	144.842943	140.684839	140.454529	140.934054	139.321690	138.141302	140.179886	142.174630	143.816249	141.825816	141.330173	140.437798	140.498674	142.296991	145.364961	147.963397	144.132931	137.224505	136.005001	134.058352	136.530371	135.550535	138.477311	139.234423	140.606333	136.851222	133.894314	129.902040	130.709592	131.682786	132.243150	131.693971	132.092958	133.701248	133.129726	134.982244	134.794176	136.199940	133.918582	131.893617	134.165378	135.216513	134.360693	132.219367	131.941171	135.292788	135.799196	133.650764	130.643388	130.240162	129.003575	131.322615	132.361263	129.816546	128.058517	129.850259	132.249683	131.558799	132.586825	131.184638	130.079707	127.985371	128.410303	130.219581	130.118416	127.970743	123.206176	124.833088	126.727645	125.428298	121.329045	120.172458	119.566725	120.693234	122.282025	125.551252	128.269622	128.714748	129.279085	131.525582	132.891406	135.000589	134.014944	130.642599	126.613744	124.921484	125.280700	125.834468	125.660889	127.341841	130.379754	132.393208	133.865745	132.391124	128.873053	127.800019	129.098946	128.764724	129.175383	128.673914	127.166453	126.241122	128.110357	132.960197	133.007756	131.086086	129.773461	127.934162	128.605021	127.057853	126.764029	128.181493	130.103750	130.475812	128.948824	128.182662	129.989359	129.606082	131.037297	131.755842	130.003355	128.574929	126.948708	124.481873	123.704978	123.143411	126.959658	129.143685	127.804096	125.069366	122.681486	122.792309	121.964264	121.569070	120.200151	119.580943	119.721065	122.686233	127.562599	125.496581	123.057739	123.858589	124.762611	124.462179	123.127568	122.041273	121.403782	120.214648	119.515021	121.787340	120.648530	117.418409	118.856651	121.024705	122.626274	122.781971	119.425679	116.573391	117.341785	116.526918	117.412979	116.595620	115.069784	114.948328	113.241214	115.058178	119.120638	118.531387	115.605696	112.028524	110.421057	109.233536	108.112282	106.864824	109.365937	109.863443	108.643200	109.808198	109.281510	110.061040	110.105752	110.193798	108.980140	109.848038	112.521967	108.951694	103.782091	107.830716	111.039105	114.667279	113.457281	110.561717	110.803765	111.356458	107.061611	103.809870	107.309261	104.657082	104.351602	102.908847	103.259867	104.333410	105.028465	107.317334	107.466591	105.072594	101.690472	101.603672	103.603522	106.375918	106.644357	100.674744	98.953416	101.543033	101.390597	101.818795	102.166830	102.146509	99.997831	99.622264	100.299357	100.309663	102.617913	104.967105	104.299858	98.757954	96.466686	97.031314	100.466040	100.977383	97.243442	97.971224	103.591423	106.046495	105.074027	102.715804	98.244570	96.409271	100.898579	105.600854	102.433476	99.389533	98.757320	101.016301	100.224307	101.884933	105.125593	101.709389	101.768282	104.788551	100.352360	100.851146	99.533240	92.299517	92.886807	94.867946	94.813826	93.794738	91.722746	92.110287	95.320166	97.103051	97.598393	95.332193	97.949478	94.619192	87.809636	91.692898	96.300251	90.001971	88.371027	96.136986	91.717057	86.866214	89.926001	90.631985	86.790088	87.894090	90.458516	89.821134	84.355336	87.723438	92.198183	85.698200	84.024141	83.878433	81.060061	81.430557	81.059807	83.985070	84.757524	83.437307	77.283704	77.135425	75.585937	73.654864	73.427967	74.848563	77.389968	79.141230	79.788806	78.137596	76.682381	68.200904	70.927609	77.386012	66.305935	66.441268	65.937362	72.312908	72.332776	65.776574	68.986388	64.369199	63.140838	63.454158	65.513763	66.148948	59.083351	58.654093	59.407349	59.458730	62.566684	59.175184	55.252613	52.883097	51.831745	57.477572	54.766527	56.509581	56.722814	57.551103	52.767403	52.785287	56.643627	53.456659	55.886381	51.156400	50.750011	49.086936	48.796226	50.772096	48.158954	53.370112	48.128318	45.922411	52.054926	55.967969	51.631437	49.585678	56.507034	53.633536	54.622666	58.645915	56.342486	59.357403	47.158566	40.913553	30.052403	22.705131	12.710369	9.743912	4.324798	1.475370	1.826583	1.596999	0.960818	0.694413	0.620135	0.504162	0.547991	0.345148	0.994594	NaN	NaN	NaN	NaN	NaN	NaN	NaN	NaN	NaN	NaN	NaN	NaN	NaN	NaN	NaN	NaN	NaN	NaN	NaN	NaN	NaN	NaN	NaN	NaN	NaN	NaN	NaN	NaN	NaN	NaN	NaN	NaN	NaN	NaN	NaN	NaN	NaN	NaN	NaN	NaN	NaN	NaN	NaN	NaN	NaN	NaN	NaN	NaN	NaN	NaN	NaN	NaN	NaN	NaN	NaN	NaN	NaN	NaN	NaN	NaN	NaN	NaN	NaN	NaN	NaN	NaN	NaN	NaN	NaN	NaN	NaN	NaN	NaN	NaN	NaN	NaN	NaN	NaN	NaN	NaN	NaN	NaN	NaN	NaN	NaN	NaN	NaN	NaN	NaN	NaN	NaN	NaN	NaN	NaN	NaN	NaN	NaN	NaN	NaN	NaN	NaN	NaN	NaN	NaN	NaN	NaN	NaN	NaN	NaN	NaN	NaN	NaN	NaN	NaN	NaN	NaN	NaN	NaN	NaN	NaN	NaN	NaN	NaN	NaN	NaN	NaN	NaN	NaN	NaN	NaN	NaN	NaN	NaN	NaN	NaN	NaN	NaN	NaN	NaN	NaN	NaN	NaN	NaN	NaN	NaN	NaN	NaN	NaN	NaN	NaN	NaN	NaN	NaN	NaN	NaN	NaN	NaN	NaN	NaN	NaN	NaN	NaN	NaN	NaN	NaN	NaN	NaN	NaN	NaN	NaN	NaN	NaN	NaN	NaN	NaN	NaN	NaN	NaN	NaN	NaN	NaN	NaN	NaN	NaN	NaN	NaN	NaN	NaN	NaN	NaN	NaN	NaN	NaN	NaN	NaN	NaN	NaN	NaN	NaN	NaN	NaN	NaN	NaN	NaN	NaN	NaN	NaN	NaN	NaN	NaN	NaN	NaN	NaN	NaN	NaN	NaN	NaN	NaN	NaN	NaN	NaN	NaN	NaN	NaN	NaN	NaN	NaN	NaN	NaN	NaN	NaN	NaN	NaN	NaN	NaN	NaN	NaN	NaN	NaN	NaN	NaN	NaN	NaN	NaN	NaN	NaN	NaN	NaN	NaN	NaN	NaN	NaN	NaN	NaN	NaN	NaN	NaN	NaN	NaN	NaN	NaN	NaN	NaN	NaN	NaN	NaN	NaN	NaN	NaN	NaN	NaN	NaN	NaN	NaN	NaN	NaN	NaN	NaN	NaN	NaN	NaN	NaN	NaN	NaN	NaN	NaN	NaN	NaN	NaN	NaN	NaN	NaN	NaN	NaN	NaN	NaN	NaN	NaN	NaN	NaN	NaN	NaN	NaN	NaN	NaN	NaN	NaN	NaN	NaN	NaN	NaN	NaN	NaN	NaN	NaN	NaN	NaN	NaN	NaN	NaN	NaN	NaN	NaN	NaN	NaN	NaN	NaN	NaN	NaN	NaN	NaN	NaN	NaN	NaN	NaN	NaN	NaN	NaN	NaN	NaN	NaN	NaN	NaN	NaN	NaN	NaN	NaN	NaN	NaN	NaN	NaN	NaN	NaN	NaN	NaN	NaN	NaN	NaN	NaN	NaN	NaN	NaN	NaN	NaN	NaN	NaN	NaN	NaN	NaN	NaN	NaN	NaN	NaN	NaN	NaN	NaN	NaN	NaN	NaN	NaN	NaN	NaN	NaN	NaN	NaN	NaN	NaN	NaN	NaN	NaN	NaN	NaN	NaN	NaN	NaN	NaN	NaN	NaN	NaN	NaN	NaN	NaN	NaN	NaN	NaN	NaN	NaN	NaN	NaN	NaN	NaN	NaN	NaN	NaN	NaN	NaN	NaN	NaN	NaN	NaN	NaN	NaN	NaN	NaN	NaN	NaN	NaN	NaN	NaN	NaN	NaN	NaN	NaN	NaN	NaN	NaN	NaN	NaN	NaN	NaN	NaN	NaN	NaN	NaN	NaN	NaN	NaN	NaN	NaN	NaN	NaN	NaN	NaN	NaN	NaN	NaN	NaN	NaN	NaN	NaN	NaN	NaN	NaN	NaN	NaN	NaN	NaN	NaN	NaN	NaN	NaN	NaN	NaN	NaN	NaN	NaN	NaN	NaN	NaN	NaN	NaN	NaN	NaN	NaN	NaN	NaN	NaN	NaN	NaN	NaN	NaN	NaN	NaN	NaN	NaN	NaN	NaN	NaN	NaN	NaN	NaN	NaN	NaN	NaN	NaN	NaN	NaN	NaN	NaN	NaN	NaN	NaN	NaN	NaN	NaN	NaN	NaN	NaN	NaN	NaN	NaN	NaN	NaN	NaN	NaN	NaN	NaN	NaN	NaN	NaN	NaN	NaN	NaN	NaN	NaN	NaN	NaN	NaN	NaN	NaN	NaN	NaN	NaN	NaN	NaN	NaN	NaN	NaN	NaN	NaN	NaN	NaN	NaN	NaN	NaN	NaN	NaN	NaN	NaN	NaN	NaN	NaN	NaN	NaN	NaN	NaN	NaN	NaN	NaN	NaN	NaN	NaN	NaN	NaN	NaN	NaN	NaN	NaN	NaN	NaN	NaN	NaN	NaN	NaN	NaN	NaN	NaN	NaN	NaN	NaN	NaN	NaN	NaN	NaN	NaN	NaN	NaN	NaN	NaN	NaN	NaN	NaN	NaN	NaN	NaN	NaN	NaN	NaN	NaN	NaN	NaN	NaN	NaN	NaN	NaN	NaN	NaN	NaN	NaN	NaN	NaN	NaN	NaN	NaN	NaN	NaN	NaN	NaN	NaN	NaN	NaN	NaN	NaN	NaN	NaN	NaN	NaN	NaN	NaN	NaN	NaN	NaN	NaN	NaN	NaN	NaN	NaN	NaN	NaN	NaN	NaN	NaN	NaN	NaN	NaN	NaN	NaN	NaN	NaN	NaN	NaN	NaN	NaN	NaN	NaN	NaN	NaN	NaN	NaN	NaN	NaN	NaN	NaN	NaN	NaN	NaN	NaN	NaN	NaN	NaN	NaN	NaN	NaN	NaN	NaN	NaN	NaN	NaN	NaN	NaN	NaN	NaN	NaN	NaN	NaN	NaN	NaN	NaN	NaN	NaN	NaN	NaN	NaN	NaN	NaN	NaN	NaN	NaN	NaN	NaN	NaN	NaN	NaN	NaN	NaN	NaN	NaN	NaN	NaN	NaN	NaN	NaN	NaN	NaN	NaN	NaN	NaN	NaN	NaN	NaN	NaN	NaN	NaN	NaN	NaN	NaN	NaN	NaN	NaN	NaN	NaN	NaN	NaN	NaN	NaN	NaN	NaN	NaN	NaN	NaN	NaN	NaN	NaN	NaN	NaN	NaN	NaN	NaN	NaN	NaN	NaN	NaN	NaN	NaN	NaN	NaN	NaN	NaN	NaN	NaN	NaN	NaN	NaN	NaN	NaN	NaN	NaN	NaN	NaN	NaN	NaN	NaN	NaN	NaN	NaN	NaN	NaN	NaN	NaN	NaN	NaN	NaN	NaN	NaN	NaN	NaN	NaN	NaN	NaN	NaN	NaN	NaN	NaN	NaN	NaN	NaN	NaN	NaN	NaN	NaN	NaN	NaN	NaN	NaN	NaN	NaN	NaN	NaN	NaN	NaN	NaN	NaN	NaN	NaN	NaN	NaN	NaN	NaN	NaN	NaN	NaN	NaN	NaN	NaN	NaN	NaN	NaN	NaN	NaN	NaN	NaN	NaN	NaN	NaN	NaN	NaN	NaN	NaN	NaN	NaN	NaN	NaN	NaN	NaN	NaN	NaN	NaN	NaN	NaN	NaN	NaN	NaN	NaN	NaN	NaN	NaN	NaN	NaN	NaN	NaN	NaN	NaN	NaN	NaN	NaN	NaN	NaN	NaN	NaN	NaN	NaN	NaN	NaN	NaN	NaN	NaN	NaN	NaN	NaN	NaN	NaN	NaN	NaN	NaN	NaN	NaN	NaN	NaN	NaN	NaN	NaN	NaN	NaN	NaN	NaN	NaN	NaN	NaN	NaN	NaN	NaN	NaN	NaN	NaN	NaN	NaN	NaN	NaN	NaN	NaN	NaN	NaN	NaN	NaN	NaN	NaN	NaN	NaN	NaN	NaN	NaN	NaN	NaN	NaN	NaN	NaN	NaN	NaN	NaN	NaN	NaN	NaN	NaN	NaN	NaN	NaN	NaN	NaN	NaN	NaN	NaN	NaN	NaN	NaN	NaN	NaN	NaN	NaN	NaN	NaN	NaN	NaN	NaN	NaN	NaN	NaN	NaN	NaN	NaN	NaN	NaN	NaN	NaN	NaN	NaN	NaN	NaN	NaN	NaN	NaN	NaN	NaN	NaN	NaN	NaN	NaN	NaN	NaN	NaN	NaN	NaN	NaN	NaN	NaN	NaN	NaN	NaN	NaN	NaN	NaN	NaN	NaN	NaN	NaN	NaN	NaN	NaN	NaN	NaN	NaN	NaN	NaN	NaN	NaN	NaN	NaN	NaN	NaN	NaN	NaN	NaN	NaN	NaN	NaN	NaN	NaN	NaN	NaN	NaN	NaN	NaN	NaN	NaN	NaN	NaN	NaN	NaN	NaN	NaN	NaN	NaN	NaN	NaN	NaN	NaN	NaN	NaN	NaN	NaN	NaN	NaN	NaN	NaN	NaN	NaN	NaN	NaN	NaN	NaN	NaN	NaN	NaN	NaN	NaN	NaN	NaN	NaN	NaN	NaN	NaN	NaN	NaN	NaN	NaN	NaN	NaN	NaN	NaN	NaN	NaN	NaN	NaN	NaN	NaN	NaN	NaN	NaN	NaN	NaN	NaN	NaN	NaN	NaN	NaN	NaN	NaN	NaN	NaN	NaN	NaN	NaN	NaN	NaN	NaN	NaN	NaN	NaN	NaN	NaN	NaN	NaN	NaN	NaN	NaN	NaN	NaN	NaN	NaN	NaN	NaN	NaN	NaN	NaN	NaN	NaN	NaN	NaN	NaN	NaN	NaN	NaN	NaN	NaN	NaN	NaN	NaN	NaN	NaN	NaN	NaN	NaN	NaN	NaN	NaN	NaN	NaN	NaN	NaN	NaN	NaN	NaN	NaN	NaN	NaN	NaN	NaN	NaN	NaN	NaN	NaN	NaN	NaN	NaN	NaN	NaN	NaN	NaN	NaN	NaN	NaN	NaN	NaN	NaN	NaN	NaN	NaN	NaN	NaN	NaN	NaN	NaN	NaN	NaN	NaN	NaN	NaN	NaN	NaN	NaN	NaN	NaN	NaN	NaN	NaN	NaN	NaN	NaN	NaN	NaN	NaN	NaN	NaN	NaN	NaN	NaN	NaN	NaN	NaN	NaN	NaN	NaN	NaN	NaN	NaN	NaN	NaN	NaN	NaN	NaN	NaN	NaN	NaN	NaN	NaN	NaN	NaN	NaN	NaN	NaN	NaN	NaN	NaN	NaN	NaN	NaN	NaN	NaN	NaN	NaN	NaN	NaN	NaN	NaN	NaN	NaN	NaN	NaN	NaN	NaN	NaN	NaN	NaN	NaN	NaN	NaN	NaN	NaN	NaN	NaN	NaN	NaN	NaN	NaN	NaN	NaN	NaN	NaN	NaN	NaN	NaN	NaN	NaN	NaN	NaN	NaN	NaN	107.569795	102.111292	100.381031	102.553602	99.142091	98.725556	99.120681	101.313745	98.032737	94.383104	98.310608	99.593324	100.397736	101.847265	102.057952	98.338316	97.105115	96.567651	97.991585	105.818878	107.744634	109.825650	108.087095	105.054813	104.586697	102.730436	101.285087	104.929951	110.989441	115.843203	112.791357	109.803951	111.246229	114.081804	116.497878	117.308370	117.359842	113.107213	112.401238	117.129381	117.987465	120.880868	120.499105	121.433135	122.177517	115.640329	112.795698	120.035933	123.231361	125.577290	122.731055	121.309694	122.464284	120.044787	121.683206	124.771877	126.623343	125.487535	126.232264	132.006872	130.530003	126.027589	125.316146	125.760921	129.886031	129.675655	125.427799	128.517830	130.283440	130.225594	130.086360	129.256536	130.070446	134.447244	133.219554	131.481973	135.068279	137.052555	136.725502	136.296089	135.298309	136.394235	133.878147	133.665748	135.640836	140.109264	144.679469	145.047700	142.721872	138.358089	140.520741	146.216057	148.990990	151.924082	150.158781	148.741383	148.648463	149.832690	149.140235	145.985790	144.869823	144.775939	143.309249	143.118903	142.652938	139.953828	137.895361	139.467074	142.907113	145.128036	144.829817	140.909772	141.290172	140.069233	142.200224	144.653688	146.471830	147.511987	144.775995	143.225707	142.511315	144.594800	145.568139	147.973535	149.851189	149.917899	149.870060	146.290783	143.091140	143.271315	143.246906	143.353395	139.557550	138.997442	141.228819	139.045068	137.394459	135.210436	134.768408	136.407256	141.169414	144.327883	147.329803	150.650568	152.821000	150.405925	145.283471	143.773053	143.775463	145.507654	148.221443	148.021309	145.014051	145.181820	145.781062	147.228727	146.034627	145.935219	144.078814	145.313818	148.561215	147.946911	144.470994	142.960308	142.317316	145.962057	145.680075	145.420855	142.782822	138.175469	140.809334	143.137902	145.303770	147.106857	144.714022	143.260030	143.636297	148.073766	154.418218	158.331468	157.475809	155.125825	152.707739	150.984396	147.401964	146.345062	147.634519	149.661941	150.832522	151.188784	152.437696	150.521549	152.157606	154.522492	159.145686	160.400234	158.755553	154.957586	150.531352	150.901690	148.324537	147.822054	151.815044	152.590424	155.347992	159.758632	164.623400	161.981131	161.714829	162.990655	160.134226	155.731595	154.865293	155.372634	158.434842	161.844968	162.853000	159.099366	161.397756	161.143515	163.696787	165.126122	163.933338	164.684512	166.524421	163.716403	162.373227	163.089906	163.214764	160.752103	159.434904	159.307101	158.231084	159.756674	164.380151	166.045509	168.214567	164.973266	163.984349	162.376061	161.306513	161.201578	162.080824	162.778571	161.500911	165.202575	167.305517	169.139190	169.545939	168.469062	166.484254	163.410519	163.495119	166.546172	168.741997	169.488702	170.867830	167.562175	167.927539	166.343915	165.916538	166.341057	164.061894	166.592339	167.724610	169.680148	170.229509	171.561768	173.395955	173.931548	173.467741	173.154287	172.081299	174.810916	176.528897	178.302778	178.274406	175.919649	174.420296	175.658628	176.956541	180.607197	183.046443	185.109284	184.875132	181.990804	180.953980	183.411455	185.378866	187.873457	190.000943	189.557228	186.351271	186.918521	188.890870	190.914577	190.340927	190.013935	190.315161	190.771016	193.704899	194.923550	194.651134	195.170133	197.455292	198.130729	197.784368	200.931920	201.432369	204.978893	202.456561	206.180837	205.501263	207.459380	209.111653	211.057199	214.340388	214.871748	211.568321	210.352810	211.010874	211.947397	212.408906	212.697398	211.837049	212.783106	214.905070	218.570177	218.346802	217.306137	219.539631	223.458374	225.118868	224.457181	223.065424	221.942695	219.204081	220.026957	221.233440	225.125888	226.243749	228.962151	231.352085	232.353341	234.156210	233.078225	230.009363	226.268297	226.053396	223.427328	222.746753	223.550701	225.324393	227.797476	230.780457	232.852424	232.274121	231.147007	230.978081	232.268937	233.866889	235.882375	236.713786	236.057581	230.670567	232.822955	230.885825	229.362417	228.221130	231.879770	235.583877	237.090306	237.944280	236.868325	235.612218	234.733365	236.508529	239.593849	242.640855	239.083160	238.038926	238.213831	239.053058	241.678956	239.889227	239.594019	239.363094	241.056560	240.101667	238.134070	235.349554	235.168200	238.582963	239.888588	238.189069	235.227103	237.315629	241.823158	244.692934	247.340059	246.147358	246.292514	248.075952	248.104120	250.962393	251.613269	248.985419	245.227264	243.014035	240.039465	240.672124	244.006874	248.191421	250.351954	250.431242	249.276439	247.306114	248.679517	251.713573	251.857588	249.599560	246.429465	245.775970	247.517935	245.605699	244.542178	244.299017	245.666132	247.459220	251.140810	253.773586	255.381734	254.814752	251.417506	246.933058	244.815719	246.875015	246.068632	245.397576	244.548030	242.300054	241.477249	242.013970	243.333522	245.151747	245.774578	248.387646	251.976277	253.937485	254.682905	253.625376	252.710099	249.866908	247.341053	247.836665	250.699355	250.807148	250.160528	248.698560	248.761214	251.130404	251.308559	251.718507	253.809531	252.790297	252.133204	253.200652	253.507571	253.296218	253.962942	254.997146	254.581059	252.645309	254.712294	253.343032	254.961503	252.938376	251.706192	254.432632	259.110149	256.138889	251.261878	252.347770	252.829455	257.367396	256.882351	260.655083	258.247990	255.661062	257.450627	260.497480	261.486298	258.100112	259.194275	260.316836	261.119064	264.243123	264.689294	268.427773	269.965184	269.106533	267.739266	265.191176	262.219864	257.588411	252.654852	252.496790	252.973692	255.638946	258.483316	265.259066	265.508339	265.038572	263.470796	258.960045	257.876273	254.997581	255.623401	257.397770	256.610319	253.767064	251.666044	249.532992	250.010406	250.831996	251.928747	250.783430	248.206460	244.059603	244.902639	243.578675	242.371557	242.617222	242.303214	241.190245	244.396031	246.100438	246.226225	245.654724	245.515361	245.188604	247.327453	248.457339	252.926992	254.962466	253.698698	252.406854	253.374836	255.616490	256.321468	253.716088	248.132925	250.282735	251.672315	259.043949	261.536998	256.941808	257.517268	260.728307	260.588760	261.023291	255.714134	256.151612	256.100370	252.246604	255.821276	257.011812	259.113494	263.376298	260.385692	257.625797	257.914371	262.390238	265.415437	270.479365	268.854454	264.859354	261.707866	265.855865	266.954990	268.232354	265.478710	261.083966	262.104746	263.775196	272.687565	276.656190	282.266367	282.386225	274.581643	269.065489	258.736831	253.335224	260.679708	270.716012	277.778849	278.315998	269.277444	265.351739	264.017613	268.970010	267.119612	271.448839	273.937008	275.823835	273.074138	266.845628	255.001751	258.218520	258.483716	262.838009	268.461936	276.626593	281.744807	283.906205	284.696267	279.508669	272.580142	271.855208	271.525298	274.509267	274.516199	278.992068	273.178679	272.562300	272.699138	274.144121	268.296325	270.191957	268.802931	272.994410	275.498038	273.702766	269.036281	268.747889	268.863824	266.157084	265.698148	271.902679	277.361307	279.533968	278.121893	274.959069	274.464004	273.001278	276.438657	273.940719	272.826060	271.051497	272.140713	275.786907	278.766862	279.373555	281.233770	287.563040	289.945043	288.761296	282.404111	277.848054	271.249763	264.346804	261.092272	265.792103	267.718345	268.761011	272.955317	277.671168	281.060626	282.596111	281.898756	279.362354	276.163917	272.288501	264.292816	267.133636	267.106685	267.002643	266.537651	262.744257	257.188740	256.132734	259.583438	260.191231	263.180920	264.801955	263.330527	262.901925	265.534546	262.082319	263.807156	268.635531	269.983763	270.241283	265.753492	266.924117	270.879111	274.141790	272.681123	269.430717	266.891670	266.910996	271.558693	268.136878	261.268584	255.542947	252.907661	250.461001	248.464292	254.357957	255.279105	260.464423	263.139863	262.208644	258.338997	255.599285	257.326797	256.283097	256.206138	253.754319	252.088109	249.132994	248.647716	247.262693	248.580107	248.977306	249.648699	252.335882	249.160952	251.261730	249.989245	248.536982	249.357870	250.628861	251.597565	250.861024	252.513107	253.607607	253.244017	254.082823	256.699818	255.786161	254.703063	253.086683	251.145350	250.839523	249.312516	244.914649	245.601619	250.247972	251.378370	253.953925	255.306009	256.500579	255.909359	254.902252	254.817852	254.289415	253.851746	254.510698	253.018229	250.496507	248.402079	245.339878	244.867577	245.024949	245.004646	247.164635	253.213875	257.993276	260.518839	256.358529	254.582421	253.790371	253.514300	252.486040	249.561726	248.677056	249.343956	250.697489	253.390565	257.908115	263.050366	266.385953	268.665495	271.543894	273.531289	273.994194	273.523011	271.793078	271.376614	269.856213	269.715438	269.941934	268.711825	269.698252	269.783247	272.670075	274.743986	275.609895	277.516401	277.126939	274.870181	276.319120	278.522558	280.380165	283.531385	286.796709	288.063542	285.795687	283.893604	284.927060	285.825627	288.918448	287.378710	287.111193	286.922431	286.752887	284.451983	284.992374	284.802531	287.321666	294.506932	296.070734	300.060388	303.026161	300.925465	297.679507	299.686359	295.918021	292.485235	292.212162	293.748152	294.111322	293.878094	294.274203	296.252759	297.210079	298.475309	296.019202	294.368259	291.258421	288.698697	290.089356	291.749108	295.278472	297.982008	302.814934	303.435586	303.291525	303.259475	302.095249	300.338572	297.523369	297.808437	295.515656	290.123855	284.970172	282.404373	279.622690	281.793517	280.572149	275.459715	276.749238	278.572357	282.046381	287.925094	287.789035	287.661592	284.723984	280.909542	278.761787	277.014303	279.591159	281.284425	277.317579	277.224948	278.539268	279.635883	282.046388	279.061970	274.713739	271.830568	266.300809	264.786280	266.634466	267.214646	269.772511	268.050812	269.768221	268.312912	267.191422	267.101642	265.364196	265.148646	264.153064	262.206088	261.205118	259.001832	258.435273	260.988374	264.127599	263.108887	260.360423	258.179880	257.049141	254.918782	253.403918	250.647361	250.158417	250.872724	252.193866	251.780037	250.924753	251.561694	252.914237	252.685360	247.829294	241.441860	241.198234	242.296896	243.962162	243.443688	244.574627	243.623878	243.345907	242.252566	240.895435	239.977162	239.430979	237.856316	238.502751	238.070188	237.118616	236.669787	235.283017	234.122825	236.137526	239.128246	239.792916	240.292251	240.179030	238.497162	237.875335	238.032705	237.662892	236.808733	239.369891	238.052132	237.995387	237.012242	237.703579	237.571735	236.365159	233.724495	232.418976	229.145272	228.998009	229.918376	230.201047	230.328504	231.005868	232.513818	231.440396	231.610251	230.451867	228.429687	228.660008	230.450008	229.036791	231.788249	231.970698	234.363827	232.671610	230.360796	227.578118	229.539365	230.321707	228.785991	229.447969	230.554742	230.462723	228.933612	229.831369	230.508991	231.745226	231.279814	230.979293	231.607385	231.100081	229.674594	230.055455	231.449226	233.713352	235.056122	235.712357	235.347684	236.628884	241.446731	239.708687	239.662144	236.728888	232.560810	231.299560	234.455686	234.483885	235.491509	237.366033	238.038720	239.941383	241.083108	241.950500	241.984288	244.491049	242.153181	238.097909	235.452846	237.175128	236.816359	236.165007	235.526228	236.186331	239.064336	236.288777	235.499637	237.055173	236.809192	236.361965	235.512417	238.830895	240.594624	242.611787	239.426886	234.669942	229.754802	227.757442	225.050082	223.779082	222.702698	222.642166	220.773450	220.792172	221.489530	222.428220	221.170155	221.103521	221.608261	222.225587	223.337519	225.749080	231.086061	233.838537	235.112918	237.205412	233.166817	229.489693	228.600088	226.782099	224.455524	225.787206	226.764025	226.468899	229.294936	231.139749	230.707663	231.025015	230.415776	228.170349	226.781319	224.268339	223.488587	222.190248	220.683096	221.028319	224.423181	224.748223	224.514418	225.345136	224.206754	223.917421	225.239179	223.909360	226.618924	230.861589	234.069113	232.569500	229.986163	228.100237	225.918400	228.377663	231.419598	233.625842	230.613284	229.179508	230.197963	232.297897	233.947514	233.921467	232.611296	232.274894	231.089323	229.611107	231.201555	233.261824	234.734317	234.358941	233.577227	232.320220	233.314520	234.122041	233.629419	233.740819	234.728400	236.665498	237.375477	235.898283	233.490876	230.968908	229.676820	230.242346	230.476749	230.604783	229.718065	231.082670	230.210595	227.659380	226.540159	226.590292	228.010242	225.918957	225.706227	227.139526	229.972559	232.181129	232.767490	230.312804	228.307190	226.891412	227.150062	225.184485	225.514448	225.571283	228.102022	232.290897	234.197171	232.499022	232.156564	233.456973	229.531047	225.141092	222.607968	223.099029	224.439828	225.347457	225.228032	223.188580	226.106394	224.160404	222.934264	221.661032	220.502142	219.691227	219.224242	217.983760	217.486721	218.478166	221.748381	222.121400	221.121928	224.564019	229.601652	226.206814	221.362765	220.375096	219.622194	218.512066	217.076086	214.171615	210.758394	211.668232	207.831664	204.939977	202.149235	204.626542	207.235111	207.735080	208.161902	205.541536	201.593930	199.843798	198.857850	197.652752	197.306424	195.125004	193.587352	193.816505	193.842614	190.916187	192.517048	190.014397	190.411347	192.142662	193.199943	189.449997	187.919440	185.211779	183.455441	184.255180	183.454781	181.893500	181.208522	182.487491	182.582686	182.147205	179.570397	177.522560	176.755111	175.442684	174.950749	174.864888	176.771261	176.393810	173.179918	170.308606	169.527392	168.209957	166.958439	166.869466	166.343801	167.246399	164.742710	163.943063	163.215380	163.792174	163.610955	160.649676	159.918854	159.210484	160.584841	160.688144	160.773078	159.014263	157.356369	156.721938	157.146956	154.906247	152.978246	152.185238	153.163060	152.738515	153.921375	155.571513	155.462876	155.480985	155.051468	155.083319	154.899052	153.655504	150.397874	150.386534	153.771045	155.558765	153.029966	150.117983	150.275874	150.060525	149.932141	150.985671	149.399155	145.926433	145.592683	145.749033	143.391034	142.131096	142.672346	144.265390	145.534629	144.478280	143.123385	140.311042	141.115426	142.471847	139.334094	136.100179	136.562554	134.337785	135.852115	137.242712	137.104183	137.369354	138.597588	137.946236	137.189926	139.013804	139.274448	142.605974	143.351684	144.682311	147.410139	146.975585	142.226019	143.728061	144.755716	145.181914	142.432769	141.002046	139.752157	139.803079	137.608632	138.738690	140.807088	139.925521	140.102628	140.733753	137.079888	138.680072	139.390514	139.134401	139.730458	139.231753	138.846516	139.094962	140.774650	139.003155	136.793309	137.827862	138.380978	135.060801	135.851783	136.112015	138.106888	136.636316	134.681043	133.570901	132.902851	130.869848	130.942770	130.744459	129.112643	127.027432	129.976640	131.523138	130.710515	127.972626	125.462383	127.243426	130.656674	131.703537	130.387807	128.941753	129.496702	128.838024	127.641909	128.130077	128.147723	127.119037	128.131792	130.764797	133.229243	131.478205	128.359618	127.089570	125.813050	126.470536	124.307341	123.750056	124.691178	127.277082	128.537146	129.386135	128.082254	128.390614	128.761672	127.334590	123.846785	123.027922	121.908804	123.358226	127.627755	131.797802	132.558478	131.527787	129.918729	128.395158	124.619740	123.514230	124.477415	125.862531	125.170611	123.021844	122.997461	125.503888	129.725669	129.435527	128.679830	126.801361	124.020085	124.925250	124.983321	123.408529	123.373555	122.514609	121.847948	118.510222	117.580885	117.623216	119.375485	120.359487	123.140238	125.022767	124.580853	123.304430	122.262780	121.094304	122.441322	124.852520	124.135983	123.463081	126.283931	127.582762	125.947785	126.754447	126.852534	126.064301	122.467095	121.451527	124.979461	124.293661	121.821493	121.776668	120.956518	122.290535	121.741076	119.180454	118.765802	122.146381	125.227166	121.132699	118.032748	121.629600	124.829456	125.394917	125.618008	124.549168	124.965577	122.827647	123.029401	120.652921	119.488099	118.968908	119.632343	120.400139	121.258738	119.610784	117.056205	120.010019	122.009007	119.690296	117.128409	114.412820	113.446821	113.948688	114.611205	116.111663	119.026356	119.047116	115.557971	112.595310	112.308025	112.072786	112.542828	113.102008	110.832812	109.105612	109.422000	109.101452	109.917525	112.260640	112.979502	113.403513	112.588258	110.508992	106.020125	104.740832	105.661468	109.327804	108.426105	108.850967	106.308629	109.279490	112.828926	109.547546	104.899157	107.159619	110.370453	108.576270	104.321499	107.163495	111.128151	105.891288	104.586430	100.847153	100.972439	105.526686	107.695537	107.746975	104.481304	104.258737	101.921087	98.483385	96.404782	94.947626	96.493403	99.101407	97.413004	98.207288	100.519633	102.240492	103.948124	102.432386	102.586333	102.168917	100.696452	102.376644	106.218987	102.991075	101.661570	103.067819	99.020719	96.184845	97.512051	96.126122	98.205040	103.819595	101.941182	93.969300	93.240476	96.905496	97.696773	99.383078	101.655439	99.501036	100.445958	99.968042	101.158548	102.843082	104.678243	104.240552	106.593416	108.096626	100.305380	100.730589	101.092081	95.357086	95.698959	96.443307	94.132490	90.495620	94.546454	92.890175	90.509909	94.074457	92.979008	94.119361	93.192374	96.086925	96.985598	92.842079	90.638917	95.331952	88.059137	91.798680	88.700439	89.177778	87.748908	83.829257	84.064736	83.083442	87.494051	90.899825	93.827306	85.018598	87.737236	89.541979	87.027427	88.499474	86.613360	85.134684	85.062739	84.306053	88.703895	83.971563	88.378842	86.111198	78.400066	77.409827	77.614438	72.481976	74.395093	78.779748	79.559594	76.601371	77.958521	76.490886	70.932669	71.599262	69.036630	67.892908	67.012276	70.999064	68.649049	71.897925	65.166329	70.037662	68.216498	63.341403	66.020481	61.448296	60.301425	56.883733	61.606720	60.702207	61.931699	59.879778	55.644655	61.102971	60.041730	57.918713	55.243339	58.962904	52.875538	53.998021	54.485540	56.379344	58.518096	52.910701	55.270170	52.566625	46.521960	54.936429	48.563774	55.993816	47.916297	45.999797	55.668038	53.874820	48.042092	54.777336	50.795775	47.055150	49.745356	52.811122	50.744950	51.876199	54.820889	59.199996	56.144988	52.503740	59.233904	48.556401	39.223936	32.767897	16.725029	10.705501	6.189664	2.595256	1.478720	1.966597	0.732880	0.945493	1.555531	1.538232	0.899169	0.632730	0.742917	1.019244	NaN	NaN	NaN	NaN	NaN	NaN	NaN	NaN	NaN	NaN	NaN	NaN	NaN	NaN	NaN	NaN	NaN	NaN	NaN	NaN	NaN	NaN	NaN	NaN	NaN	NaN	NaN	NaN	NaN	NaN	NaN	NaN	NaN	NaN	NaN	NaN	NaN	NaN	NaN	NaN	NaN	NaN	NaN	NaN	NaN	NaN	NaN	NaN	NaN	NaN	NaN	NaN	NaN	NaN	NaN	NaN	NaN	NaN	NaN	NaN	NaN	NaN	NaN	NaN	NaN	NaN	NaN	NaN	NaN	NaN	NaN	NaN	NaN	NaN	NaN	NaN	NaN	NaN	NaN	NaN	NaN	NaN	NaN	NaN	NaN	NaN	NaN	NaN	NaN	NaN	NaN	NaN	NaN	NaN	NaN	NaN	NaN	NaN	NaN	NaN	NaN	NaN	NaN	NaN	NaN	NaN	NaN	NaN	NaN	NaN	NaN	NaN	NaN	NaN	NaN	NaN	NaN	NaN	NaN	NaN	NaN	NaN	NaN	NaN	NaN	NaN	NaN	NaN	NaN	NaN	NaN	NaN	NaN	NaN	NaN	NaN	NaN	NaN	NaN	NaN	NaN	NaN	NaN	NaN	NaN	NaN	NaN	NaN	NaN	NaN	NaN	NaN	NaN	NaN	NaN	NaN	NaN	NaN	NaN	NaN	NaN	NaN	NaN	NaN	NaN	NaN	NaN	NaN	NaN	NaN	NaN	NaN	NaN	NaN	NaN	NaN	NaN	NaN	NaN	NaN	NaN	NaN	NaN	NaN	NaN	NaN	NaN	NaN	NaN	NaN	NaN	NaN	NaN	NaN	NaN	NaN	NaN	NaN	NaN	NaN	NaN	NaN	NaN	NaN	NaN	NaN	NaN	NaN	NaN	NaN	NaN	NaN	NaN	NaN	NaN	NaN	NaN	NaN	NaN	NaN	NaN	NaN	NaN	NaN	NaN	NaN	NaN	NaN	NaN	NaN	NaN	NaN	NaN	NaN	NaN	NaN	NaN	NaN	NaN	NaN	NaN	NaN	NaN	NaN	NaN	NaN	NaN	NaN	NaN	NaN	NaN	NaN	NaN	NaN	NaN	NaN	NaN	NaN	NaN	NaN	NaN	NaN	NaN	NaN	NaN	NaN	NaN	NaN	NaN	NaN	NaN	NaN	NaN	NaN	NaN	NaN	NaN	NaN	NaN	NaN	NaN	NaN	NaN	NaN	NaN	NaN	NaN	NaN	NaN	NaN	NaN	NaN	NaN	NaN	NaN	NaN	NaN	NaN	NaN	NaN	NaN	NaN	NaN	NaN	NaN	NaN	NaN	NaN	NaN	NaN	NaN	NaN	NaN	NaN	NaN	NaN	NaN	NaN	NaN	NaN	NaN	NaN	NaN	NaN	NaN	NaN	NaN	NaN	NaN	NaN	NaN	NaN	NaN	NaN	NaN	NaN	NaN	NaN	NaN	NaN	NaN	NaN	NaN	NaN	NaN	NaN	NaN	NaN	NaN	NaN	NaN	NaN	NaN	NaN	NaN	NaN	NaN	NaN	NaN	NaN	NaN	NaN	NaN	NaN	NaN	NaN	NaN	NaN	NaN	NaN	NaN	NaN	NaN	NaN	NaN	NaN	NaN	NaN	NaN	NaN	NaN	NaN	NaN	NaN	NaN	NaN	NaN	NaN	NaN	NaN	NaN	NaN	NaN	NaN	NaN	NaN	NaN	NaN	NaN	NaN	NaN	NaN	NaN	NaN	NaN	NaN	NaN	NaN	NaN	NaN	NaN	NaN	NaN	NaN	NaN	NaN	NaN	NaN	NaN	NaN	NaN	NaN	NaN	NaN	NaN	NaN	NaN	NaN	NaN	NaN	NaN	NaN	NaN	NaN	NaN	NaN	NaN	NaN	NaN	NaN	NaN	NaN	NaN	NaN	NaN	NaN	NaN	NaN	NaN	NaN	NaN	NaN	NaN	NaN	NaN	NaN	NaN	NaN	NaN	NaN	NaN	NaN	NaN	NaN	NaN	NaN	NaN	NaN	NaN	NaN	NaN	NaN	NaN	NaN	NaN	NaN	NaN	NaN	NaN	NaN	NaN	NaN	NaN	NaN	NaN	NaN	NaN	NaN	NaN	NaN	NaN	NaN	NaN	NaN	NaN	NaN	NaN	NaN	NaN	NaN	NaN	NaN	NaN	NaN	NaN	NaN	NaN	NaN	NaN	NaN	NaN	NaN	NaN	NaN	NaN	NaN	NaN	NaN	NaN	NaN	NaN	NaN	NaN	NaN	NaN	NaN	NaN	NaN	NaN	NaN	NaN	NaN	NaN	NaN	NaN	NaN	NaN	NaN	NaN	NaN	NaN	NaN	NaN	NaN	NaN	NaN	NaN	NaN	NaN	NaN	NaN	NaN	NaN	NaN	NaN	NaN	NaN	NaN	NaN	NaN	NaN	NaN	NaN	NaN	NaN	NaN	NaN	NaN	NaN	NaN	NaN	NaN	NaN	NaN	NaN	NaN	NaN	NaN	NaN	NaN	NaN	NaN	NaN	NaN	NaN	NaN	NaN	NaN	NaN	NaN	NaN	NaN	NaN	NaN	NaN	NaN	NaN	NaN	NaN	NaN	NaN	NaN	NaN	NaN	NaN	NaN	NaN	NaN	NaN	NaN	NaN	NaN	NaN	NaN	NaN	NaN	NaN	NaN	NaN	NaN	NaN	NaN	NaN	NaN	NaN	NaN	NaN	NaN	NaN	NaN	NaN	NaN	NaN	NaN	NaN	NaN	NaN	NaN	NaN	NaN	NaN	NaN	NaN	NaN	NaN	NaN	NaN	NaN	NaN	NaN	NaN	NaN	NaN	NaN	NaN	NaN	NaN	NaN	NaN	NaN	NaN	NaN	NaN	NaN	NaN	NaN	NaN	NaN	NaN	NaN	NaN	NaN	NaN	NaN	NaN	NaN	NaN	NaN	NaN	NaN	NaN	NaN	NaN	NaN	NaN	NaN	NaN	NaN	NaN	NaN	NaN	NaN	NaN	NaN	NaN	NaN	NaN	NaN	NaN	NaN	NaN	NaN	NaN	NaN	NaN	NaN	NaN	NaN	NaN	NaN	NaN	NaN	NaN	NaN	NaN	NaN	NaN	NaN	NaN	NaN	NaN	NaN	NaN	NaN	NaN	NaN	NaN	NaN	NaN	NaN	NaN	NaN	NaN	NaN	NaN	NaN	NaN	NaN	NaN	NaN	NaN	NaN	NaN	NaN	NaN	NaN	NaN	NaN	NaN	NaN	NaN	NaN	NaN	NaN	NaN	NaN	NaN	NaN	NaN	NaN	NaN	NaN	NaN	NaN	NaN	NaN	NaN	NaN	NaN	NaN	NaN	NaN	NaN	NaN	NaN	NaN	NaN	NaN	NaN	NaN	NaN	NaN	NaN	NaN	NaN	NaN	NaN	NaN	NaN	NaN	NaN	NaN	NaN	NaN	NaN	NaN	NaN	NaN	NaN	NaN	NaN	NaN	NaN	NaN	NaN	NaN	NaN	NaN	NaN	NaN	NaN	NaN	NaN	NaN	NaN	NaN	NaN	NaN	NaN	NaN	NaN	NaN	NaN	NaN	NaN	NaN	NaN	NaN	NaN	NaN	NaN	NaN	NaN	NaN	NaN	NaN	NaN	NaN	NaN	NaN	NaN	NaN	NaN	NaN	NaN	NaN	NaN	NaN	NaN	NaN	NaN	NaN	NaN	NaN	NaN	NaN	NaN	NaN	NaN	NaN	NaN	NaN	NaN	NaN	NaN	NaN	NaN	NaN	NaN	NaN	NaN	NaN	NaN	NaN	NaN	NaN	NaN	NaN	NaN	NaN	NaN	NaN	NaN	NaN	NaN	NaN	NaN	NaN	NaN	NaN	NaN	NaN	NaN	NaN	NaN	NaN	NaN	NaN	NaN	NaN	NaN	NaN	NaN	NaN	NaN	NaN	NaN	NaN	NaN	NaN	NaN	NaN	NaN	NaN	NaN	NaN	NaN	NaN	NaN	NaN	NaN	NaN	NaN	NaN	NaN	NaN	NaN	NaN	NaN	NaN	NaN	NaN	NaN	NaN	NaN	NaN	NaN	NaN	NaN	NaN	NaN	NaN	NaN	NaN	NaN	NaN	NaN	NaN	NaN	NaN	NaN	NaN	NaN	NaN	NaN	NaN	NaN	NaN	NaN	NaN	NaN	NaN	NaN	NaN	NaN	NaN	NaN	NaN	NaN	NaN	NaN	NaN	NaN	NaN	NaN	NaN	NaN	NaN	NaN	NaN	NaN	NaN	NaN	NaN	NaN	NaN	NaN	NaN	NaN	NaN	NaN	NaN	NaN	NaN	NaN	NaN	NaN	NaN	NaN	NaN	NaN	NaN	NaN	NaN	NaN	NaN	NaN	NaN	NaN	NaN	NaN	NaN	NaN	NaN	NaN	NaN	NaN	NaN	NaN	NaN	NaN	NaN	NaN	NaN	NaN	NaN	NaN	NaN	NaN	NaN	NaN	NaN	NaN	NaN	NaN	NaN	NaN	NaN	NaN	NaN	NaN	NaN	NaN	NaN	NaN	NaN	NaN	NaN	NaN	NaN	NaN	NaN	NaN	NaN	NaN	NaN	NaN	NaN	NaN	NaN	NaN	NaN	NaN	NaN	NaN	NaN	NaN	NaN	NaN	NaN	NaN	NaN	NaN	NaN	NaN	NaN	NaN	NaN	NaN	NaN	NaN	NaN	NaN	NaN	NaN	NaN	NaN	NaN	NaN	NaN	NaN	NaN	NaN	NaN	NaN	NaN	NaN	NaN	NaN	NaN	NaN	NaN	NaN	NaN	NaN	NaN	NaN	NaN	NaN	NaN	NaN	NaN	NaN	NaN	NaN	NaN	NaN	NaN	NaN	NaN	NaN	NaN	NaN	NaN	NaN	NaN	NaN	NaN	NaN	NaN	NaN	NaN	NaN	NaN	NaN	NaN	NaN	NaN	NaN	NaN	NaN	NaN	NaN	NaN	NaN	NaN	NaN	NaN	NaN	NaN	NaN	NaN	NaN	NaN	NaN	NaN	NaN	NaN	NaN	NaN	NaN	NaN	NaN	NaN	NaN	NaN	NaN	NaN	NaN	NaN	NaN	NaN	NaN	NaN	NaN	NaN	NaN	NaN	NaN	NaN	NaN	NaN	NaN	NaN	NaN	NaN	NaN	NaN	NaN	NaN	NaN	NaN	NaN	NaN	NaN	NaN	NaN	NaN	NaN	NaN	NaN	NaN	NaN	NaN	NaN	NaN	NaN	NaN	NaN	NaN	NaN	NaN	NaN	NaN	NaN	NaN	NaN	NaN	NaN	NaN	NaN	NaN	NaN	NaN	NaN	NaN	NaN	NaN	NaN	NaN	NaN	NaN	NaN	NaN	NaN	NaN	NaN	NaN	NaN	NaN	NaN	NaN	NaN	NaN	NaN	NaN	NaN	NaN	NaN	NaN	NaN	NaN	NaN	NaN	NaN	NaN	NaN	NaN	NaN	NaN	NaN	NaN	NaN	NaN	NaN	NaN	NaN	NaN	NaN	NaN	NaN	NaN	93.232131	90.981529	92.636311	94.887988	95.923352	95.409832	95.300844	94.209363	96.110301	94.284016	100.641364	104.389514	104.479625	101.177496	103.872889	106.257736	103.264571	99.909691	93.585527	102.011392	105.074397	106.195175	103.721215	104.280063	100.225094	99.161857	100.631971	107.225603	107.985045	110.064279	109.939301	108.988210	113.602386	108.612780	107.072241	110.499113	114.530342	119.080560	118.025929	113.456931	107.508840	107.547908	108.447034	110.403344	110.667869	111.443245	121.703260	122.468203	120.203860	122.473521	124.395063	119.730589	120.336043	120.287374	122.932264	129.034334	128.635498	126.847728	130.781338	133.079347	130.920927	125.437450	125.664280	127.377044	130.921496	132.174106	127.000596	129.454648	128.012745	131.793351	129.928981	127.119374	126.754272	126.548426	128.253621	133.713128	140.474286	141.817236	137.975838	131.598919	134.950262	140.391273	138.273784	135.619156	132.527377	132.117209	140.377198	144.382000	145.948548	146.163210	140.605228	136.558315	133.516728	137.963936	140.167333	142.704314	141.566727	139.389999	137.989812	140.307117	142.023179	143.467438	142.471568	140.501469	141.268689	141.647920	139.245535	136.799569	140.492547	144.855731	147.013131	141.294090	138.549652	136.842121	135.915358	135.044929	135.828615	138.566939	141.161854	145.138345	140.428740	138.408430	138.035174	142.464869	146.706265	148.813817	148.726466	144.384924	139.417681	140.807328	146.319480	148.960821	144.893230	139.080621	135.622585	136.135298	139.161233	139.883375	139.993454	141.167997	139.503247	140.790807	143.240936	144.770308	143.708962	142.537457	143.757973	143.344130	144.306120	144.613248	142.111269	142.563118	142.701080	141.567034	143.764406	148.866756	149.252393	148.483084	146.827424	145.223366	146.892914	146.961196	144.768070	141.562255	142.263038	144.573290	146.255386	146.828728	148.323960	149.263436	147.728737	146.534786	145.621340	145.680913	145.315036	144.047777	146.297872	149.148672	151.701132	152.946908	154.536145	153.460685	148.809322	145.349142	144.833877	147.557974	146.302953	143.866914	145.304339	150.843792	154.484701	154.926400	151.499063	151.540173	150.391617	150.426091	149.657174	146.814522	145.334254	148.566779	151.322745	152.107287	152.390521	149.766852	147.122066	149.408250	153.035186	158.519681	161.620419	160.405016	159.344361	156.801104	156.931089	159.244875	157.869737	161.521825	160.821371	161.555850	160.396621	158.949717	160.172685	159.284193	159.550931	160.920258	159.440936	160.484181	165.053349	166.064213	166.821588	163.851062	160.796478	160.036692	157.501672	158.519767	162.666230	165.539315	167.051989	170.527344	166.750885	163.186499	159.258377	158.231241	156.798586	157.637956	158.034583	158.199816	158.759067	160.369918	160.306222	161.030787	163.196065	166.365071	165.557176	164.287406	164.030146	161.093424	159.817031	161.814854	167.325289	171.893352	172.385185	172.560637	170.578415	169.050601	169.837577	171.559179	175.569694	176.389989	175.302191	174.475845	171.677551	168.400202	167.518662	170.334400	176.116167	172.996059	170.585357	173.794294	179.688831	181.714698	183.597355	183.705581	182.936235	181.996315	180.427783	180.435132	180.701261	181.095284	182.491308	185.180137	184.984616	186.420098	187.893678	188.629636	187.455123	187.347560	187.334354	191.462153	194.254047	193.482414	194.236605	192.169951	195.278336	198.432512	200.506630	198.662690	196.163786	195.904671	194.048301	193.454032	192.838987	195.111357	201.036842	201.543920	203.647464	202.770991	202.064574	200.472965	201.431832	199.030899	201.676596	202.779234	205.834792	206.721012	205.885026	201.870819	201.262344	200.383921	201.786415	207.634275	213.611024	214.517181	214.854276	211.550636	210.748641	209.839382	213.005903	219.427319	220.486044	217.513271	213.292646	215.250518	216.600348	222.682028	227.247156	228.418231	225.778222	224.860384	227.731616	230.471535	226.138310	227.268308	223.811654	221.150792	224.581835	226.197324	225.361274	222.597565	222.988442	226.955682	228.970205	229.496047	227.285771	227.235781	227.515264	225.804376	225.647822	225.073172	225.713181	227.915737	228.769036	231.771134	233.789524	231.905376	231.956612	232.462640	231.851394	233.122300	233.681868	233.027795	229.539789	232.968519	233.360647	235.589735	236.315404	233.864996	232.327202	229.516055	230.427468	232.818536	233.397609	233.505646	232.215220	233.733108	233.843353	232.213613	228.218218	226.319236	228.170631	231.596124	235.000730	236.046900	238.177664	242.154783	244.054565	245.695960	244.892566	242.205746	239.295449	237.942316	235.406524	233.344432	234.889718	239.677140	243.063885	245.364342	246.268038	248.198509	250.122132	249.915684	249.963657	250.945248	252.670393	252.926388	249.610802	247.213661	245.462359	247.129814	251.421589	251.858682	251.240487	251.106740	250.478912	250.474894	250.018514	248.934976	247.754844	246.877188	245.089410	242.328499	241.411373	241.923176	241.315008	240.110430	239.481583	240.135293	244.468907	249.703343	254.595196	254.953042	253.283250	252.949674	252.475693	251.216091	248.361088	246.516210	246.351353	247.220575	250.126120	250.200064	251.366879	252.881978	255.502069	254.142403	251.938800	252.132306	252.995382	256.575893	256.373973	253.541595	249.662309	250.972358	252.519784	255.970466	259.181263	256.561575	255.498663	256.505395	256.847280	263.065835	264.118430	264.156926	260.309374	260.614020	262.474685	271.512414	273.572403	270.211830	268.145304	263.334670	259.551307	256.416330	254.886103	253.056614	252.595956	252.816775	254.531117	256.007620	259.104111	261.168357	262.076113	264.514223	265.877183	264.804636	262.558878	257.490192	254.860864	253.825736	255.695501	255.123072	253.208356	250.199171	249.409924	254.287717	258.826803	254.184230	253.646402	257.677012	258.276805	257.571823	255.475069	250.957290	249.326025	249.535916	250.965561	252.701195	254.734610	254.054930	253.076531	251.418498	246.949359	243.691661	245.420849	244.737083	247.284680	251.124276	251.697951	250.217519	249.792440	250.023167	248.593111	246.993162	247.211641	249.257650	247.550229	247.548052	247.128900	246.205987	242.950628	242.999603	245.949634	250.708980	251.410927	250.065893	250.164561	250.682675	250.236385	249.818526	251.169633	259.248353	265.979861	265.799123	265.004899	266.412219	266.023518	264.306412	263.349429	257.038488	255.898357	255.671977	260.805469	261.489243	261.656017	257.807372	252.604300	253.635647	260.270033	264.554061	268.267672	268.173471	264.942772	260.055876	259.915925	263.057030	264.553704	265.632424	266.610803	267.799068	267.319966	264.217889	260.370342	257.370810	254.271560	257.499275	261.325717	264.917983	267.014253	269.556173	267.920504	273.032169	275.019733	276.320461	276.924355	277.259847	277.530613	273.069165	275.699003	275.874147	274.153238	273.380210	263.947973	258.893412	264.091330	266.587361	269.829214	270.235130	272.901535	273.476681	276.743219	274.469264	265.266098	261.059389	255.557904	259.206539	259.819316	261.491633	262.730566	269.509211	277.008900	279.208030	281.766494	278.572438	282.967888	281.004289	280.303760	277.779294	274.403788	276.248190	276.190191	273.224243	272.448138	270.400124	274.123016	276.001880	278.465716	278.163121	280.923097	280.876350	279.083011	275.491838	264.526176	264.181463	266.172174	270.176684	276.025102	278.566082	278.029414	272.731978	267.549664	270.488782	273.476940	272.506181	271.562708	265.659517	264.867075	268.955263	273.485456	280.310638	279.523564	275.469974	277.510994	273.745239	274.676945	273.817369	272.038922	270.115241	272.195246	279.419678	280.375388	277.429665	266.848298	265.328202	260.918136	260.168933	265.717548	265.921351	262.988660	263.284073	265.053234	266.559499	266.040531	268.201964	269.501314	270.266201	265.265313	260.680585	260.717122	259.716442	258.556677	259.592329	259.244905	253.454733	257.081191	258.195941	259.204085	259.817399	262.005548	264.608509	262.244897	261.352004	261.329826	263.066826	263.969059	262.484408	257.239610	252.305906	247.906670	249.805030	253.890937	255.601075	252.662850	250.171907	250.634075	252.198984	252.622489	253.507114	250.944821	248.953940	252.096531	254.129854	255.825585	258.028426	256.613702	251.153864	246.572510	241.508090	241.309886	245.840215	247.818145	246.005403	248.492584	250.287978	253.088005	255.876939	258.797682	256.549603	254.195920	251.978874	249.702736	250.577737	251.204132	251.479558	248.724772	246.724592	249.536421	251.257381	251.711085	252.818881	252.556320	250.844377	251.717642	255.701596	259.892981	261.187020	257.758370	256.888779	255.458972	254.534541	253.617185	250.846387	249.528997	248.185065	246.955909	248.032434	250.882489	254.859351	257.894187	258.834531	258.805771	255.458117	254.595721	255.031389	257.544964	262.211084	266.915158	269.916160	269.940865	268.408837	268.806164	269.899863	272.117733	271.741685	271.483677	270.207516	267.881385	265.959619	265.693511	267.345433	268.364326	269.299528	270.139676	272.743488	275.278573	274.590504	275.896055	277.207869	278.446846	277.794562	277.555588	279.560025	279.806411	279.514225	280.321147	282.093719	283.741396	281.805203	282.333214	280.942864	281.530682	288.993587	291.752449	297.334859	296.566831	291.400503	290.552986	287.375927	293.010917	294.722464	294.869977	295.942893	292.135086	285.176270	279.538116	279.862902	284.357764	288.946086	289.916104	289.495225	287.160118	286.338278	284.427028	282.468280	283.289868	286.864838	288.760626	294.401974	298.349288	304.479444	306.359528	302.681320	301.534925	296.582622	292.906323	293.113623	293.309553	294.017126	289.863895	287.996846	286.478269	286.267257	287.318808	284.857771	284.525156	280.951773	284.456039	287.347211	288.791860	288.929635	287.602046	284.031233	280.112753	278.912101	279.610313	275.905408	274.384295	274.488783	270.632793	270.362255	272.258872	271.480151	273.273332	272.857775	268.148484	266.897254	266.547168	264.387756	268.836983	271.746620	273.896702	271.146610	267.466859	262.189970	258.383384	258.854173	262.362123	262.309551	262.973825	263.620833	261.130280	258.125784	254.385101	251.987202	250.610389	251.668618	253.200621	253.396615	251.398831	250.499305	248.546301	248.124990	245.325455	246.161720	246.194582	248.242495	249.211591	250.166636	250.728396	248.309424	248.002526	247.275996	245.849995	243.194604	239.190276	235.855718	237.292299	237.907494	237.511134	235.866786	235.015866	233.993090	234.587151	234.923196	232.478474	233.816615	235.128544	235.014652	233.126106	233.229037	234.336522	235.279705	236.632556	233.172580	232.354805	232.004091	231.381011	233.180732	235.929683	239.062470	242.036734	242.171786	239.311818	236.190119	234.339104	232.360083	231.322148	230.055682	230.309882	229.888392	228.639904	231.825089	232.618240	232.286563	229.595424	227.118748	226.360904	225.567752	227.429102	228.648030	228.844345	228.714573	230.043052	230.120574	231.097721	232.072761	233.988074	231.677782	227.869152	228.425951	228.771529	231.622883	232.108860	232.375772	230.474366	226.003464	224.533162	224.363119	225.300255	225.582374	227.682646	230.298524	231.777807	232.311570	228.697192	227.915603	224.930154	224.906285	225.912282	225.838417	225.331096	228.685774	229.947982	226.536319	227.086301	228.237076	227.409647	231.273450	232.937086	232.007383	234.272228	235.691205	235.513427	235.296048	235.911011	233.259531	233.721381	234.175487	233.892260	231.130085	227.288851	225.752305	225.896050	226.636964	227.932066	229.582851	232.726662	232.176086	232.090865	228.217128	224.875852	224.891128	229.692305	229.308329	228.289943	230.857097	231.877204	232.720867	231.704633	228.868313	224.643998	222.630779	220.732044	217.805401	215.805713	215.048735	217.790196	221.658576	220.823134	219.978950	216.023244	216.207918	217.229258	221.722995	225.038388	229.233398	227.891100	227.300067	227.126969	228.522810	225.304428	224.884451	225.324593	225.655506	226.434785	228.941945	230.015147	229.731642	229.010941	227.356915	225.810482	227.261434	227.866529	227.670146	229.146630	228.534611	225.396486	223.200383	222.992724	222.896488	221.181798	220.672059	219.164601	219.506692	220.561027	219.501579	222.334532	224.805123	226.005993	224.230780	223.261934	224.493868	227.441350	229.384190	230.969519	231.621014	230.533023	228.855617	228.944464	229.106384	228.790440	231.446253	232.034649	232.860392	232.863530	233.931933	235.772282	235.663109	235.033155	232.918610	232.662162	232.828421	232.650211	231.180421	230.000519	229.681938	230.596134	229.818059	228.294153	227.966265	227.834820	225.786872	224.150026	225.823483	228.128866	227.892162	227.122429	227.871227	226.467877	226.692567	226.417317	226.630299	223.778363	224.925813	227.375665	231.306937	230.562757	228.877154	227.699541	227.975285	226.525869	225.007318	224.272532	222.450362	225.605256	227.962025	228.360987	228.728434	226.077952	227.395501	225.947893	226.685727	228.661370	232.767679	231.145386	230.744056	223.258365	218.240934	215.977431	217.849185	217.720156	221.145451	219.791283	217.900230	214.182134	214.915065	215.201486	216.413650	217.997468	220.294115	219.997147	217.941250	216.913008	215.932810	218.964389	221.706822	221.001191	221.965432	218.411311	217.851738	216.434375	213.169764	214.136836	212.967651	210.403110	207.354607	209.784069	211.273445	212.405643	210.562270	209.660937	208.507346	203.586723	199.338446	194.466145	189.231569	190.421204	196.604468	198.248172	197.560615	194.880928	193.747828	193.443515	186.835284	181.468034	178.455870	178.027503	180.336644	181.731542	180.922315	180.985497	182.254093	181.225674	181.069937	180.406672	178.230654	178.539489	181.499970	179.457609	174.682331	169.249800	171.333988	172.764712	172.744686	170.417011	168.051572	166.438153	165.546141	165.745183	167.194253	167.218860	168.147678	167.160926	164.683124	163.136569	162.748106	163.718877	161.497803	160.859585	159.639048	156.990773	155.211497	157.380482	158.885732	159.561189	157.834532	154.947781	154.107077	153.493314	152.877552	153.768999	155.398517	155.600729	156.600212	155.529012	152.268165	149.788275	149.828186	149.151439	147.974787	148.418894	149.238836	149.102007	147.310305	148.071571	148.397912	149.129654	148.088313	146.359643	146.570657	145.245979	146.287346	146.296520	145.935739	144.369574	144.695318	144.839452	143.382222	141.328029	142.829323	144.439362	145.445263	145.769773	143.640690	143.671802	143.902642	143.050030	139.624404	138.365660	137.697674	137.891909	138.586280	137.725809	137.426992	137.078544	135.553842	134.903623	138.271739	138.951007	139.476067	140.665170	139.288054	136.850091	137.814452	137.837609	139.807165	137.376172	137.050148	134.989324	134.476460	133.750021	132.307163	132.960187	131.243011	131.919145	135.434420	139.356767	141.715729	143.172915	140.420720	138.832545	139.258282	139.708399	138.015390	136.200626	134.316709	135.114973	131.965714	131.970006	133.065497	132.526014	133.746145	136.946825	138.591768	133.852561	134.372439	133.644668	129.829632	129.276442	129.840813	127.884925	129.021431	129.928941	129.484794	127.506086	127.392713	128.138324	127.957021	126.652475	123.614688	120.152770	122.801612	125.968756	128.614280	130.839961	126.775499	125.736622	128.470632	131.210351	132.231335	131.721260	129.131816	126.113130	124.451044	126.455657	126.982270	125.856257	123.044139	120.098487	123.733338	125.688537	126.448827	122.451031	117.616469	116.886470	119.046800	120.674721	122.425491	121.634718	122.138725	119.731968	119.237788	121.208748	123.813332	124.914230	124.721722	122.714573	122.661183	123.431307	125.879887	128.623615	128.463351	125.855815	125.744097	126.650522	126.441134	126.155353	128.148950	129.756724	130.884669	128.894553	127.823339	127.094215	124.768211	122.178555	119.054811	119.622671	118.030472	120.195754	122.205037	124.423786	122.835926	119.225591	119.027241	120.834817	122.617372	123.841280	125.473080	127.654987	127.484946	127.186701	127.055160	125.504449	126.321935	124.288728	123.772308	125.398173	126.558226	124.894588	123.994515	122.280793	122.855173	122.923756	121.302722	124.478815	125.184795	122.268925	121.427849	116.414151	113.979550	116.252934	116.875603	118.854491	118.422152	118.275333	119.373926	120.958603	122.810133	122.451696	122.553520	120.108039	117.796143	120.472947	120.435733	117.490537	117.885578	120.124763	120.281792	117.367154	114.521583	115.640454	114.675430	113.378434	113.091757	112.456047	114.184781	115.046759	116.087817	114.980090	114.429372	112.758934	112.460993	109.521244	105.926721	107.644913	108.480316	108.999532	110.352220	110.132605	115.124278	114.419409	113.834552	108.624351	106.658261	108.813574	111.227790	109.643576	107.967268	110.290781	112.520795	107.762343	103.515776	106.269468	106.847610	107.910088	107.898369	106.147923	105.012298	108.338116	110.963429	109.045242	105.774655	104.316349	104.534471	107.387574	108.536272	107.799326	105.606607	104.437633	108.150078	107.541906	106.670807	106.093372	96.186892	93.221757	92.610835	94.413673	97.740853	98.661482	99.869624	100.688492	101.678842	104.100888	102.046728	103.718276	103.331926	96.425180	92.798915	98.187168	98.903442	98.017901	101.121045	101.491088	95.218762	90.951408	94.726955	99.505175	100.059628	100.826075	95.716897	97.829971	99.781077	96.067990	96.820047	95.957644	95.191830	95.576521	96.531616	99.467896	97.738920	97.727797	98.287190	97.620989	97.058340	101.592394	103.798545	97.303181	91.499960	93.915691	96.602416	95.171358	95.520066	97.683633	99.860863	93.640957	90.535880	93.355049	91.183603	93.071872	101.057377	98.071447	92.685832	92.083983	88.067837	83.033169	87.834086	87.375388	92.795902	95.306387	90.888418	86.593375	89.333117	86.399937	87.404971	84.127485	84.367737	87.909649	89.447189	89.144426	84.141782	90.235649	93.116076	85.892239	86.841511	82.738271	78.980560	78.256640	78.522453	80.456271	75.668443	76.116663	78.139408	75.326672	80.978954	76.485254	76.125650	77.288095	69.601929	63.645544	62.661874	66.547704	70.662521	68.301956	70.282538	70.053007	69.405856	70.668350	70.253773	66.592961	61.103658	59.602797	61.209627	61.601029	58.733896	60.309906	58.411997	60.019031	62.506132	55.352967	62.375250	59.106974	56.193273	58.026903	54.846214	54.126168	53.865962	52.266911	56.551275	54.744849	52.355338	50.440893	50.872968	53.703812	54.248772	52.922527	51.456867	54.723137	48.566928	49.994346	53.003359	50.421011	48.474658	44.974121	53.670791	48.136849	51.005055	49.699245	50.769122	52.494458	50.373813	54.432438	56.603120	55.905659	48.665297	47.870382	38.375528	23.394569	15.417520	8.357965	4.213423	3.968629	1.576453	1.371398	0.994147	1.150520	0.777032	0.649630	0.925454	0.617817	0.526285	0.358833	NaN	NaN	NaN	NaN	NaN	NaN	NaN	NaN	NaN	NaN	NaN	NaN	NaN	NaN	NaN	NaN	NaN	NaN	NaN	NaN	NaN	NaN	NaN	NaN	NaN	NaN	NaN	NaN	NaN	NaN	NaN	NaN	NaN	NaN	NaN	NaN	NaN	NaN	NaN	NaN	NaN	NaN	NaN	NaN	NaN	NaN	NaN	NaN	NaN	NaN	NaN	NaN	NaN	NaN	NaN	NaN	NaN	NaN	NaN	NaN	NaN	NaN	NaN	NaN	NaN	NaN	NaN	NaN	NaN	NaN	NaN	NaN	NaN	NaN	NaN	NaN	NaN	NaN	NaN	NaN	NaN	NaN	NaN	NaN	NaN	NaN	NaN	NaN	NaN	NaN	NaN	NaN	NaN	NaN	NaN	NaN	NaN	NaN	NaN	NaN	NaN	NaN	NaN	NaN	NaN	NaN	NaN	NaN	NaN	NaN	NaN	NaN	NaN	NaN	NaN	NaN	NaN	NaN	NaN	NaN	NaN	NaN	NaN	NaN	NaN	NaN	NaN	NaN	NaN	NaN	NaN	NaN	NaN	NaN	NaN	NaN	NaN	NaN	NaN	NaN	NaN	NaN	NaN	NaN	NaN	NaN	NaN	NaN	NaN	NaN	NaN	NaN	NaN	NaN	NaN	NaN	NaN	NaN	NaN	NaN	NaN	NaN	NaN	NaN	NaN	NaN	NaN	NaN	NaN	NaN	NaN	NaN	NaN	NaN	NaN	NaN	NaN	NaN	NaN	NaN	NaN	NaN	NaN	NaN	NaN	NaN	NaN	NaN	NaN	NaN	NaN	NaN	NaN	NaN	NaN	NaN	NaN	NaN	NaN	NaN	NaN	NaN	NaN	NaN	NaN	NaN	NaN	NaN	NaN	NaN	NaN	NaN	NaN	NaN	NaN	NaN	NaN	NaN	NaN	NaN	NaN	NaN	NaN	NaN	NaN	NaN	NaN	NaN	NaN	NaN	NaN	NaN	NaN	NaN	NaN	NaN	NaN	NaN	NaN	NaN	NaN	NaN	NaN	NaN	NaN	NaN	NaN	NaN	NaN	NaN	NaN	NaN	NaN	NaN	NaN	NaN	NaN	NaN	NaN	NaN	NaN	NaN	NaN	NaN	NaN	NaN	NaN	NaN	NaN	NaN	NaN	NaN	NaN	NaN	NaN	NaN	NaN	NaN	NaN	NaN	NaN	NaN	NaN	NaN	NaN	NaN	NaN	NaN	NaN	NaN	NaN	NaN	NaN	NaN	NaN	NaN	NaN	NaN	NaN	NaN	NaN	NaN	NaN	NaN	NaN	NaN	NaN	NaN	NaN	NaN	NaN	NaN	NaN	NaN	NaN	NaN	NaN	NaN	NaN	NaN	NaN	NaN	NaN	NaN	NaN	NaN	NaN	NaN	NaN	NaN	NaN	NaN	NaN	NaN	NaN	NaN	NaN	NaN	NaN	NaN	NaN	NaN	NaN	NaN	NaN	NaN	NaN	NaN	NaN	NaN	NaN	NaN	NaN	NaN	NaN	NaN	NaN	NaN	NaN	NaN	NaN	NaN	NaN	NaN	NaN	NaN	NaN	NaN	NaN	NaN	NaN	NaN	NaN	NaN	NaN	NaN	NaN	NaN	NaN	NaN	NaN	NaN	NaN	NaN	NaN	NaN	NaN	NaN	NaN	NaN	NaN	NaN	NaN	NaN	NaN	NaN	NaN	NaN	NaN	NaN	NaN	NaN	NaN	NaN	NaN	NaN	NaN	NaN	NaN	NaN	NaN	NaN	NaN	NaN	NaN	NaN	NaN	NaN	NaN	NaN	NaN	NaN	NaN	NaN	NaN	NaN	NaN	NaN	NaN	NaN	NaN	NaN	NaN	NaN	NaN	NaN	NaN	NaN	NaN	NaN	NaN	NaN	NaN	NaN	NaN	NaN	NaN	NaN	NaN	NaN	NaN	NaN	NaN	NaN	NaN	NaN	NaN	NaN	NaN	NaN	NaN	NaN	NaN	NaN	NaN	NaN	NaN	NaN	NaN	NaN	NaN	NaN	NaN	NaN	NaN	NaN	NaN	NaN	NaN	NaN	NaN	NaN	NaN	NaN	NaN	NaN	NaN	NaN	NaN	NaN	NaN	NaN	NaN	NaN	NaN	NaN	NaN	NaN	NaN	NaN	NaN	NaN	NaN	NaN	NaN	NaN	NaN	NaN	NaN	NaN	NaN	NaN	NaN	NaN	NaN	NaN	NaN	NaN	NaN	NaN	NaN	NaN	NaN	NaN	NaN	NaN	NaN	NaN	NaN	NaN	NaN	NaN	NaN	NaN	NaN	NaN	NaN	NaN	NaN	NaN	NaN	NaN	NaN	NaN	NaN	NaN	NaN	NaN	NaN	NaN	NaN	NaN	NaN	NaN	NaN	NaN	NaN	NaN	NaN	NaN	NaN	NaN	NaN	NaN	NaN	NaN	NaN	NaN	NaN	NaN	NaN	NaN	NaN	NaN	NaN	NaN	NaN	NaN	NaN	NaN	NaN	NaN	NaN	NaN	NaN	NaN	NaN	NaN	NaN	NaN	NaN	NaN	NaN	NaN	NaN	NaN	NaN	NaN	NaN	NaN	NaN	NaN	NaN	NaN	NaN	NaN	NaN	NaN	NaN	NaN	NaN	NaN	NaN	NaN	NaN	NaN	NaN	NaN	NaN	NaN	NaN	NaN	NaN	NaN	NaN	NaN	NaN	NaN	NaN	NaN	NaN	NaN	NaN	NaN	NaN	NaN	NaN	NaN	NaN	NaN	NaN	NaN	NaN	NaN	NaN	NaN	NaN	NaN	NaN	NaN	NaN	NaN	NaN	NaN	NaN	NaN	NaN	NaN	NaN	NaN	NaN	NaN	NaN	NaN	NaN	NaN	NaN	NaN	NaN	NaN	NaN	NaN	NaN	NaN	NaN	NaN	NaN	NaN	NaN	NaN	NaN	NaN	NaN	NaN	NaN	NaN	NaN	NaN	NaN	NaN	NaN	NaN	NaN	NaN	NaN	NaN	NaN	NaN	NaN	NaN	NaN	NaN	NaN	NaN	NaN	NaN	NaN	NaN	NaN	NaN	NaN	NaN	NaN	NaN	NaN	NaN	NaN	NaN	NaN	NaN	NaN	NaN	NaN	NaN	NaN	NaN	NaN	NaN	NaN	NaN	NaN	NaN	NaN	NaN	NaN	NaN	NaN	NaN	NaN	NaN	NaN	NaN	NaN	NaN	NaN	NaN	NaN	NaN	NaN	NaN	NaN	NaN	NaN	NaN	NaN	NaN	NaN	NaN	NaN	NaN	NaN	NaN	NaN	NaN	NaN	NaN	NaN	NaN	NaN	NaN	NaN	NaN	NaN	NaN	NaN	NaN	NaN	NaN	NaN	NaN	NaN	NaN	NaN	NaN	NaN	NaN	NaN	NaN	NaN	NaN	NaN	NaN	NaN	NaN	NaN	NaN	NaN	NaN	NaN	NaN	NaN	NaN	NaN	NaN	NaN	NaN	NaN	NaN	NaN	NaN	NaN	NaN	NaN	NaN	NaN	NaN	NaN	NaN	NaN	NaN	NaN	NaN	NaN	NaN	NaN	NaN	NaN	NaN	NaN	NaN	NaN	NaN	NaN	NaN	NaN	NaN	NaN	NaN	NaN	NaN	NaN	NaN	NaN	NaN	NaN	NaN	NaN	NaN	NaN	NaN	NaN	NaN	NaN	NaN	NaN	NaN	NaN	NaN	NaN	NaN	NaN	NaN	NaN	NaN	NaN	NaN	NaN	NaN	NaN	NaN	NaN	NaN	NaN	NaN	NaN	NaN	NaN	NaN	NaN	NaN	NaN	NaN	NaN	NaN	NaN	NaN	NaN	NaN	NaN	NaN	NaN	NaN	NaN	NaN	NaN	NaN	NaN	NaN	NaN	NaN	NaN	NaN	NaN	NaN	NaN	NaN	NaN	NaN	NaN	NaN	NaN	NaN	NaN	NaN	NaN	NaN	NaN	NaN	NaN	NaN	NaN	NaN	NaN	NaN	NaN	NaN	NaN	NaN	NaN	NaN	NaN	NaN	NaN	NaN	NaN	NaN	NaN	NaN	NaN	NaN	NaN	NaN	NaN	NaN	NaN	NaN	NaN	NaN	NaN	NaN	NaN	NaN	NaN	NaN	NaN	NaN	NaN	NaN	NaN	NaN	NaN	NaN	NaN	NaN	NaN	NaN	NaN	NaN	NaN	NaN	NaN	NaN	NaN	NaN	NaN	NaN	NaN	NaN	NaN	NaN	NaN	NaN	NaN	NaN	NaN	NaN	NaN	NaN	NaN	NaN	NaN	NaN	NaN	NaN	NaN	NaN	NaN	NaN	NaN	NaN	NaN	NaN	NaN	NaN	NaN	NaN	NaN	NaN	NaN	NaN	NaN	NaN	NaN	NaN	NaN	NaN	NaN	NaN	NaN	NaN	NaN	NaN	NaN	NaN	NaN	NaN	NaN	NaN	NaN	NaN	NaN	NaN	NaN	NaN	NaN	NaN	NaN	NaN	NaN	NaN	NaN	NaN	NaN	NaN	NaN	NaN	NaN	NaN	NaN	NaN	NaN	NaN	NaN	NaN	NaN	NaN	NaN	NaN	NaN	NaN	NaN	NaN	NaN	NaN	NaN	NaN	NaN	NaN	NaN	NaN	NaN	NaN	NaN	NaN	NaN	NaN	NaN	NaN	NaN	NaN	NaN	NaN	NaN	NaN	NaN	NaN	NaN	NaN	NaN	NaN	NaN	NaN	NaN	NaN	NaN	NaN	NaN	NaN	NaN	NaN	NaN	NaN	NaN	NaN	NaN	NaN	NaN	NaN	NaN	NaN	NaN	NaN	NaN	NaN	NaN	NaN	NaN	NaN	NaN	NaN	NaN	NaN	NaN	NaN	NaN	NaN	NaN	NaN	NaN	NaN	NaN	NaN	NaN	NaN	NaN	NaN	NaN	NaN	NaN	NaN	NaN	NaN	NaN	NaN	NaN	NaN	NaN	NaN	NaN	NaN	NaN	NaN	NaN	NaN	NaN	NaN	NaN	NaN	NaN	NaN	NaN	NaN	NaN	NaN	NaN	NaN	NaN	NaN	NaN	NaN	NaN	NaN	NaN	NaN	NaN	NaN	NaN	NaN	NaN	NaN	NaN	NaN	NaN	NaN	NaN	NaN	NaN	NaN	NaN	NaN	NaN	NaN	NaN	NaN	NaN	NaN	NaN	NaN	NaN	NaN	NaN	NaN	NaN	NaN	NaN	NaN	NaN	NaN	NaN	NaN	NaN	NaN	NaN	NaN	NaN	NaN	NaN	NaN	NaN	NaN	NaN	NaN	NaN	NaN	NaN	NaN	NaN	NaN	NaN	NaN	NaN	NaN	NaN	NaN	NaN	NaN	NaN	NaN	NaN	NaN	NaN	NaN	NaN	NaN	NaN	NaN	NaN	NaN	NaN	NaN	NaN	NaN	NaN	NaN	NaN	NaN	NaN	NaN	NaN	NaN	NaN	NaN	NaN	NaN	NaN	NaN	NaN	NaN	NaN	95.305999	96.444248	92.457020	93.156544	94.733175	90.706945	90.308969	94.098279	100.732646	97.692269	96.176723	95.904486	98.452638	102.625140	106.686939	103.640242	104.022000	96.586656	94.174750	98.859918	96.369442	100.087872	103.010297	106.612691	108.990008	113.328230	106.620800	103.993244	106.257248	107.018399	110.150771	112.904444	113.357144	113.126790	115.317636	110.675809	108.024727	110.889541	110.784362	111.262910	108.707760	111.515622	113.683799	112.000942	106.547764	110.201809	118.065041	117.784726	119.013350	121.239083	122.929770	122.419815	121.377591	119.115315	122.990700	125.465851	128.823642	128.103086	125.716385	124.603535	122.994925	124.513119	127.784213	128.506803	123.928522	123.228327	123.268247	125.886309	126.288196	126.618541	127.066676	124.081978	126.524684	125.453511	128.368853	127.539101	130.816371	130.179197	129.697482	129.356991	133.043217	133.993984	129.539921	128.444801	130.825835	129.628495	130.975579	133.068106	134.583967	135.920843	136.567036	139.380772	137.596120	137.779349	139.710662	141.266430	141.344037	140.154008	138.695760	142.231093	143.090072	142.750391	141.975699	143.922340	145.076044	143.149923	140.046753	141.841881	141.024949	140.568840	142.513121	144.233581	142.545946	141.177769	142.966010	139.219054	139.352917	138.199989	138.241453	140.658230	140.325541	140.359980	140.575657	137.329026	135.433494	136.996567	137.965895	142.922920	147.296592	143.517476	140.913841	138.328063	139.160322	138.575349	137.330213	139.992068	144.466051	146.087167	145.146209	144.073623	143.109961	141.449641	141.358244	142.405591	142.996038	142.655217	141.131966	138.701966	137.452054	138.010063	139.534124	143.994302	144.626197	142.904450	139.663063	141.789963	144.407372	145.358129	143.627081	142.736065	145.935868	145.866548	144.061872	141.914653	140.475785	139.426062	141.972136	141.674455	145.472825	146.589416	145.290747	145.248843	141.672432	138.556649	138.784952	137.322766	138.832446	140.800515	144.814133	146.970618	147.034646	146.651310	145.081564	144.808545	144.246689	141.366195	141.587207	146.361412	152.367996	155.149032	155.050119	155.114663	154.953765	150.207571	148.023572	147.244243	147.470011	151.814824	151.259079	152.410690	151.638153	150.070036	152.916684	152.790165	152.610188	147.566942	150.192874	151.654757	155.675890	153.713857	152.549494	149.598935	149.776406	149.223934	152.835425	150.527804	150.761836
[truncated: 15,129,879 more chars]
