# Supplementary material for: Unveiling diverse coordination-defined electronic structures of reconstructed anatase TiO2(001)-(1 × 4) surface
Source: Nat Commun. 2024 Mar 14;15:2326. doi: 10.1038/s41467-024-46570-8 (PMC10940315; doi:10.1038/s41467-024-46570-8)
Supplement: Supplementary file 3 — Source Data [file 41467_2024_46570_MOESM3_ESM.zip › Source Data/Source Data for Figures.xlsx]

## Sheet: Figure 1c
Length	3.0V, 350pA	Length	1.2V, 350pA
0.02005	74.2116	0.01925	181.399
0.05895	74.134	0.03866	187.037
0.09784	76.004	0.05806	192.333
0.13674	79.4731	0.07746	197.144
0.17563	84.2047	0.09687	199.592
0.21453	84.8345	0.11627	203.109
0.25342	86.5882	0.13567	208.447
0.29232	90.9543	0.15507	211.159
0.33121	94.6535	0.17448	211.861
0.37011	98.0879	0.19388	214.184
0.409	95.2917	0.21329	217.555
0.4479	95.3688	0.23269	218.847
0.48679	96.8217	0.25209	220.582
0.52568	100.726	0.27149	220.892
0.56458	104.956	0.2909	219.574
0.60347	105.294	0.3103	219.096
0.64237	106.247	0.3297	213.99
0.68126	107.232	0.34911	212.198
0.72016	109.46	0.36851	212.119
0.75905	111.104	0.38791	212.731
0.79795	111.299	0.40732	211.447
0.83684	110.486	0.42672	213.169
0.87574	110.102	0.44612	210.394
0.91463	110.686	0.46552	208.466
0.95353	114.633	0.48493	203.159
0.99242	114.168	0.50433	203.698
1.03132	113.141	0.52373	207.924
1.07021	112.113	0.54314	213.875
1.10911	112.867	0.56254	218.752
1.148	113.935	0.58194	220.271
1.1869	112.815	0.60135	223.157
1.22579	111.646	0.62075	226.503
1.26469	111.956	0.64015	230.499
1.30358	113.142	0.65955	230.539
1.34248	114.513	0.67896	228.781
1.38137	114.584	0.69836	226.856
1.42027	114.031	0.71776	226.434
1.45916	113.941	0.73717	226.479
1.49805	114.143	0.75657	229.469
1.53695	115.021	0.77597	228.045
1.57584	117.889	0.79538	226.379
1.61474	119.696	0.81478	224.933
1.65363	120.36	0.83418	223.7
1.69253	121.214	0.85358	219.679
1.73142	122.093	0.87299	215.634
1.77032	125.061	0.89239	211.724
1.80921	126.971	0.91179	207.839
1.84811	128.643	0.9312	206.984
1.887	129.503	0.9506	208.742
1.9259	132.387	0.97	211.832
1.96479	137.026	0.98941	214.665
2.00369	139.118	1.00881	216.56
2.04258	140.146	1.02821	222.915
2.08148	141.351	1.04761	224.809
2.12037	141.399	1.06702	225.452
2.15927	143.044	1.08642	225.931
2.19816	143.955	1.10582	223.06
2.23706	143.483	1.12523	222.234
2.27595	142.098	1.14463	222.378
2.31485	141.397	1.16403	221.193
2.35374	140.816	1.18344	219.872
2.39264	139.962	1.20284	218.898
2.43153	136.589	1.22224	218.315
2.47042	133.28	1.24164	217.795
2.50932	130.255	1.26105	215.244
2.54821	129.027	1.28045	211.967
2.58711	127.554	1.29985	210.028
2.626	126.005	1.31926	203.866
2.6649	122.61	1.33866	199.949
2.70379	119.387	1.35806	196.95
2.74269	118.214	1.37747	194.595
2.78158	117.002	1.39687	194.466
2.82048	115.235	1.41627	197.137
2.85937	112.235	1.43567	201.463
2.89827	110.083	1.45508	202.564
2.93716	108.451	1.47448	202.415
2.97606	108.459	1.49388	201.089
3.01495	108.592	1.51329	200.642
3.05385	107.809	1.53269	202.182
3.09274	107.089	1.55209	202.125
3.13164	106.814	1.5715	204.454
3.17053	106.6	1.5909	205.097
3.20943	105.545	1.6103	203.488
3.24832	102.31	1.6297	203.406
3.28722	99.9921	1.64911	202.429
3.32611	101.075	1.66851	199.415
3.365	102.938	1.68791	199.324
3.4039	106.003	1.70732	199.198
3.44279	109.15	1.72672	203.11
3.48169	110.596	1.74612	206.331
3.52058	110.592	1.76553	210.829
3.55948	110.574	1.78493	213.748
3.59837	110.907	1.80433	217.812
3.63727	110.739	1.82374	221.299
3.67616	109.785	1.84314	225.463
3.71506	110.774	1.86254	225.346
3.75395	112.74	1.88194	226.562
3.79285	115.783	1.90135	227.935
3.83174	117.12	1.92075	229.341
3.87064	117.344	1.94015	232.091
3.90953	117.259	1.95956	231.276
3.94843	117.976	1.97896	231.064
3.98732	120.166	1.99836	231.518
4.02622	119.121	2.01777	233.147
4.06511	117.394	2.03717	233.049
4.10401	117.304	2.05657	229.99
4.1429	118.897	2.07597	226.505
4.1818	120.116	2.09538	227.075
4.22069	120.594	2.11478	225.007
4.25958	119.355	2.13418	216.824
4.29848	118.756	2.15359	212.774
4.33737	118.709	2.17299	209.397
4.37627	119.305	2.19239	207.658
4.41516	119.468	2.2118	206.969
4.45406	117.907	2.2312	206.773
4.49295	117.325	2.2506	206.727
4.53185	116.933	2.27	206.13
4.57074	118.251	2.28941	202.749
4.60964	118.023	2.30881	201.227
4.64853	115.614	2.32821	200.702
4.68743	113.925	2.34762	201.205
4.72632	113.513	2.36702	202.529
4.76522	114.358	2.38642	203.975
4.80411	114.657	2.40583	203.089
4.84301	113.107	2.42523	201.897
4.8819	111.412	2.44463	201.145
4.9208	111.638	2.46403	196.193
4.95969	113.802	2.48344	192.772
4.99859	113.016	2.50284	189.786
5.03748	109.691	2.52224	190.863
5.07638	107.324	2.54165	194.04
5.11527	107.287	2.56105	197.785
5.15416	108.379	2.58045	202.003
5.19306	108.4	2.59986	206.25
5.23195	107.894	2.61926	210.344
5.27085	106.965	2.63866	212.264
5.30974	108.054	2.65806	211.711
5.34864	110.895	2.67747	214.015
5.38753	112.465	2.69687	215.001
5.42643	113.365	2.71627	216.807
5.46532	114.146	2.73568	218.671
5.50422	115.364	2.75508	214.994
5.54311	118.066	2.77448	214.988
5.58201	120.52	2.79389	212.794
5.6209	121.772	2.81329	214.1
5.6598	122.334	2.83269	214.514
5.69869	123.548	2.85209	211.451
5.73759	126.238	2.8715	210.003
5.77648	128.895	2.8909	207.332
5.81538	129.865	2.9103	203.545
5.85427	129.56	2.92971	202.001
5.89317	130.662	2.94911	198.527
5.93206	133.71	2.96851	198.077
5.97096	134.804	2.98792	195.385
6.00985	133.736	3.00732	193.502
		3.02672	194.854
		3.04613	197.346
		3.06553	197.031
		3.08493	195.328
		3.10433	195.356
		3.12374	196.887
		3.14314	197.696
		3.16254	197.053
		3.18195	196.565
		3.20135	197.201
		3.22075	198.412
		3.24016	198.461
		3.25956	194.709
		3.27896	192.512
		3.29836	187.982
		3.31777	185.805
		3.33717	188.866
		3.35657	193.963
		3.37598	200.166
		3.39538	204.715
		3.41478	211.274
		3.43419	216.357
		3.45359	218.944
		3.47299	219.092
		3.49239	220.799
		3.5118	222.432
		3.5312	223.475
		3.5506	222.344
		3.57001	224.132
		3.58941	226.118
		3.60881	224.589
		3.62822	225.158
		3.64762	227.927
		3.66702	225.17
		3.68642	218.514
		3.70583	217.992
		3.72523	216.401
		3.74463	209.727
		3.76404	206.483
		3.78344	206.444
		3.80284	210.478
		3.82225	215.118
		3.84165	221.344
		3.86105	226.174
		3.88045	229.203
		3.89986	230.205
		3.91926	231.06
		3.93866	230.988
		3.95807	232.607
		3.97747	233.295
		3.99687	232.185
		4.01628	231.941
		4.03568	231.828
		4.05508	232.158
		4.07449	231.019
		4.09389	226.558
		4.11329	225.318
		4.13269	220.211
		4.1521	214.31
		4.1715	209.571
		4.1909	211.003
		4.21031	214.21
		4.22971	216.877
		4.24911	219.495
		4.26852	225.068
		4.28792	230.623
		4.30732	230.039
		4.32672	231.365
		4.34613	232.147
		4.36553	232.238
		4.38493	233.556
		4.40434	231.306
		4.42374	232.541
		4.44314	233.561
		4.46255	233.036
		4.48195	230.159
		4.50135	225.669
		4.52075	223.488
		4.54016	221.155
		4.55956	216.802
		4.57896	215.162
		4.59837	211.96
		4.61777	209.865
		4.63717	211.943
		4.65658	213.875
		4.67598	218.46
		4.69538	219.107
		4.71478	220.093
		4.73419	220.784
		4.75359	220.782
		4.77299	222.27
		4.7924	223.779
		4.8118	222.45
		4.8312	223.299
		4.85061	223.281
		4.87001	222.846
		4.88941	222.166
		4.90881	218.726
		4.92822	214.372
		4.94762	213.644
		4.96702	208.781
		4.98643	204.369
		5.00583	201.95
		5.02523	198.087
		5.04464	195.396
		5.06404	198.001
		5.08344	198.24
		5.10285	197.217
		5.12225	197.908
		5.14165	201.377
		5.16105	200.407
		5.18046	196.408
		5.19986	198.924
		5.21926	198.985
		5.23867	199.031
		5.25807	199.894
		5.27747	199.554
		5.29688	198.371
		5.31628	198.814
		5.33568	194.61
		5.35508	195.793
		5.37449	199.615
		5.39389	205.509
		5.41329	212.173
		5.4327	214.962
		5.4521	219.088
		5.4715	222.822
		5.49091	223.527
		5.51031	223.432
		5.52971	221.907
		5.54911	222.463
		5.56852	223.348
		5.58792	222.98
		5.60732	222.033
		5.62673	220.808
		5.64613	220.138
		5.66553	220.211
		5.68494	218.241
		5.70434	216.392
		5.72374	213.653
		5.74314	210.841
		5.76255	209.947
		5.78195	208.624
		5.80135	212.064
		5.82076	216.9
		5.84016	218.487
		5.85956	222.005
		5.87897	226.975
		5.89837	228.632
		5.91777	228.913
		5.93717	229.076
		5.95658	230.628
		5.97598	231.235
		5.99538	229.631
		6.01479	227.861

## Sheet: Figure 1e
Length	1.5V 10pA	Length	-29Hz
0.0007594	134.632	0.00471	58.8055
0.03212	135.339	0.02366	58.292
0.06348	136.486	0.04262	57.6724
0.09486	137.31	0.06158	57.6364
0.12623	138.562	0.08054	59.0237
0.15759	139.591	0.09949	60.953
0.18897	140.306	0.11844	64.0031
0.22033	141.136	0.1374	67.8092
0.25171	142.166	0.15636	71.6446
0.28307	142.861	0.17532	75.8056
0.31444	143.183	0.19427	79.4848
0.34581	143.425	0.21323	82.7887
0.37718	143.161	0.23219	84.9866
0.40854	143.019	0.25115	86.5758
0.43992	143.041	0.2701	87.8307
0.47128	142.843	0.28906	88.7453
0.50264	142.243	0.30802	89.1455
0.53402	141.385	0.32698	89.0205
0.56539	140.547	0.34592	88.7557
0.59677	139.11	0.36488	87.8687
0.62813	137.332	0.38384	86.5244
0.65949	136.089	0.4028	84.6785
0.69087	135.208	0.42175	82.2716
0.72223	134.308	0.44071	79.2893
0.7536	134.433	0.45967	76.2473
0.78497	135	0.47863	72.6309
0.81634	135.921	0.49758	69.1644
0.8477	137.085	0.51654	65.6076
0.87908	138.938	0.5355	62.5812
0.91044	140.248	0.55446	60.749
0.94182	141.63	0.5734	59.7192
0.97318	142.815	0.59236	58.9293
1.00455	143.961	0.61132	59.3807
1.03593	145.01	0.63028	60.399
1.06729	146.109	0.64923	61.1474
1.09865	147.105	0.66819	61.6814
1.13003	148.504	0.68715	61.8059
1.16139	149.581	0.70611	61.944
1.19277	150.385	0.72506	61.603
1.22413	151.383	0.74402	61.0034
1.2555	151.751	0.76298	60.6644
1.28688	151.026	0.78194	60.6834
1.31824	150.204	0.80089	60.5382
1.3496	149.168	0.81984	61.6518
1.38098	147.188	0.8388	63.7222
1.41234	145.724	0.85776	66.409
1.44371	144.707	0.87671	70.0792
1.47508	142.993	0.89567	74.5455
1.50645	141.66	0.91463	78.9577
1.53783	140.346	0.93359	83.5743
1.56919	139.099	0.95254	86.9907
1.60055	137.865	0.9715	90.0051
1.63193	137.284	0.99046	92.6015
1.66329	136.719	1.00942	94.0163
1.69466	136.201	1.02837	95.2611
1.72604	136.279	1.04733	95.6507
1.7574	135.925	1.06628	95.2049
1.78876	135.19	1.08524	94.8344
1.82014	134.427	1.10419	94.2394
1.8515	134.527	1.12315	93.0988
1.88288	134.871	1.14211	90.8005
1.91424	136.284	1.16107	88.9256
1.94561	137.791	1.18002	86.8106
1.97699	139.137	1.19898	84.6987
2.00835	140.493	1.21794	82.5272
2.03971	141.886	1.2369	80.9943
2.07109	143.513	1.25585	82.1101
2.10245	144.389	1.27481	83.4999
2.13382	145.203	1.29377	86.1635
2.1652	145.769	1.31272	89.5233
2.19656	146.02	1.33167	93.3564
2.22794	146.49	1.35063	97.2393
2.2593	147.069	1.36959	100.012
2.29066	146.986	1.38855	101.92
2.32204	146.967	1.4075	103.312
2.3534	146.671	1.42646	103.712
2.38477	146.092	1.44542	103.528
2.41615	145.381	1.46438	103.184
2.44751	144.646	1.48333	102.455
2.47889	143.221	1.50229	100.843
2.51025	141.864	1.52125	98.58
2.54161	141.373	1.54021	95.8109
2.57299	141.084	1.55915	92.5129
2.60435	141.588	1.57811	88.2185
2.63572	142.641	1.59707	83.2998
2.6671	143.686	1.61603	78.7151
2.69846	145.329	1.63498	74.2358
2.72982	147.167	1.65394	70.073
2.7612	148.928	1.6729	66.9839
2.79256	151.112	1.69186	65.0696
2.82394	152.947	1.71081	64.0844
2.85531	154.845	1.72977	63.4805
2.88667	156.679	1.74873	63.3992
2.91805	158.688	1.76769	63.6885
2.94941	161.162	1.78663	63.8623
2.98077	162.93	1.80559	64.2063
3.01215	165.409	1.82455	64.1957
3.04351	167.595	1.84351	64.2926
3.07488	169.239	1.86246	63.9387
3.10626	170.569	1.88142	63.5932
3.13762	171.688	1.90038	63.6253
3.169	172.244	1.91934	63.4508
3.20036	172.915	1.93829	62.8269
3.23172	173.147	1.95725	62.6531
3.2631	173.42	1.97621	63.3022
3.29447	173.774	1.99517	64.8498
3.32583	173.902	2.01412	67.2502
3.35721	174.955	2.03307	69.752
3.38857	176.322	2.05203	73.3937
3.41993	177.284	2.07099	77.0905
3.45131	178.817	2.08994	80.6397
3.48267	180.715	2.1089	83.7741
3.51405	182.011	2.12786	86.2047
		2.14682	87.9908
		2.16578	89.2826
		2.18473	90.5066
		2.20369	90.6599
		2.22265	90.1708
		2.24161	89.1844
		2.26055	88.015
		2.27951	86.4836
		2.29847	83.889
		2.31743	81.3315
		2.33638	79.0571
		2.35534	76.3488
		2.3743	73.4957
		2.39326	70.1009
		2.41221	67.1436
		2.43117	64.7877
		2.45013	63.1168
		2.46909	61.3666
		2.48804	60.4468
		2.50699	60.0567
		2.52595	60.2475
		2.54491	60.6139
		2.56386	60.8095
		2.58282	61.0934
		2.60178	61.6616
		2.62074	62.0673
		2.63969	62.2614
		2.65865	62.0878
		2.67761	61.8798
		2.69657	62.5771
		2.71552	63.9341
		2.73448	66.3499
		2.75343	69.4593
		2.77239	73.2898
		2.79134	77.6584
		2.8103	82.287
		2.82926	85.9599
		2.84822	88.9848
		2.86717	91.1284
		2.88613	93.0845
		2.90509	94.504
		2.92405	94.8591
		2.943	94.7927
		2.96196	94.6907
		2.98092	94.208
		2.99987	93.4368
		3.01882	91.7418
		3.03778	90.1834
		3.05674	88.7128
		3.0757	87.3499
		3.09465	85.7434
		3.11361	84.6247
		3.13257	84.4318
		3.15153	84.625
		3.17048	84.9011
		3.18944	86.0105
		3.2084	87.7012
		3.22736	89.5505
		3.2463	91.3377
		3.26526	92.5911
		3.28422	94.1085
		3.30318	94.9231
		3.32213	95.3976
		3.34109	95.2605
		3.36005	94.9896
		3.37901	94.3744
		3.39796	93.2119
		3.41692	91.9191
		3.43588	90.1167
		3.45484	89.0407
		3.47378	86.9419
		3.49274	84.9159
		3.5117	83.707

## Sheet: Figure 1f
Energy	XPS	Energy	x25
-30	1116.81	-3.5	92.2335
-29.98	1174.38	-3.48	88.956
-29.96	1171.48	-3.46	86.4817
-29.94	1079.91	-3.44	73.0828
-29.92	1169.43	-3.42	77.357
-29.9	1092.7	-3.4	64.6298
-29.88	1160.61	-3.38	74.1812
-29.86	1174.76	-3.36	64.8612
-29.84	1125.21	-3.34	65.6416
-29.82	1153.14	-3.32	72.7943
-29.8	1154.46	-3.3	79.1528
-29.78	1135.95	-3.28	81.4403
-29.76	1120.26	-3.26	75.3243
-29.74	1124.99	-3.24	79.786
-29.72	1136.11	-3.22	89.6089
-29.7	1158.85	-3.2	77.8572
-29.68	1144.53	-3.18	75.8245
-29.66	1084.15	-3.16	71.3445
-29.64	1185.49	-3.14	75.0358
-29.62	1126.82	-3.12	76.212
-29.6	1138.89	-3.1	93.0219
-29.58	1150.66	-3.08	78.8144
-29.56	1147.31	-3.06	86.8485
-29.54	1114.76	-3.04	85.232
-29.52	1141.38	-3.02	96.1329
-29.5	1101.06	-3	104.343
-29.48	1111.4	-2.98	100.083
-29.46	1091.52	-2.96	83.5592
-29.44	1097.26	-2.94	104.642
-29.42	1094.8	-2.92	96.1963
-29.4	1101.57	-2.9	103.549
-29.38	1137.69	-2.88	101.745
-29.36	1124.57	-2.86	97.3797
-29.34	1110.31	-2.84	107.856
-29.32	1121.73	-2.82	103.588
-29.3	1100.3	-2.8	93.9021
-29.28	1106.11	-2.78	93.8654
-29.26	1077.42	-2.76	90.4265
-29.24	1076.71	-2.74	100.347
-29.22	1148.39	-2.72	115.379
-29.2	1074.16	-2.7	97.3718
-29.18	1171.96	-2.68	107.114
-29.16	1175.45	-2.66	89.7307
-29.14	1119.1	-2.64	104.728
-29.12	1090.9	-2.62	94.0364
-29.1	1084.23	-2.6	106.853
-29.08	1111.83	-2.58	104.431
-29.06	1162.4	-2.56	100.339
-29.04	1152.42	-2.54	106.64
-29.02	1140.31	-2.52	101.658
-29	1113.98	-2.5	98.0909
-28.98	1094.64	-2.48	106.615
-28.96	1159.09	-2.46	114.618
-28.94	1079.75	-2.44	118.914
-28.92	1121.82	-2.42	104.334
-28.9	1095.95	-2.4	103.401
-28.88	1092.55	-2.38	120.113
-28.86	1087.69	-2.36	117.283
-28.84	1071.01	-2.34	117.484
-28.82	1112.05	-2.32	97.4702
-28.8	1061.49	-2.3	125.667
-28.78	1109.78	-2.28	120.549
-28.76	1081.76	-2.26	112.934
-28.74	1143.82	-2.24	120.285
-28.72	1102.84	-2.22	120.21
-28.7	1124.02	-2.2	110.175
-28.68	1098.32	-2.18	137.469
-28.66	1062.17	-2.16	134.622
-28.64	1080.67	-2.14	120.405
-28.62	1076.97	-2.12	108.047
-28.6	1076.83	-2.1	135.229
-28.58	1041.91	-2.08	128.063
-28.56	1041.77	-2.06	134.213
-28.54	1092.79	-2.04	130.457
-28.52	1116.67	-2.02	126.166
-28.5	1079.85	-2	137.936
-28.48	1105.77	-1.98	135.276
-28.46	1124.72	-1.96	130.667
-28.44	1097.57	-1.94	144.585
-28.42	1097.26	-1.92	139.634
-28.4	1084.55	-1.9	125.431
-28.38	1115.3	-1.88	134.114
-28.36	1100.48	-1.86	161.948
-28.34	1141.24	-1.84	148.356
-28.32	1068.09	-1.82	139.277
-28.3	1103.95	-1.8	142.023
-28.28	1073.71	-1.78	152.539
-28.26	1107.49	-1.76	151.924
-28.24	1052.78	-1.74	151.654
-28.22	1077.86	-1.72	175.483
-28.2	1117.8	-1.7	142.791
-28.18	1111.06	-1.68	151.796
-28.16	1066.49	-1.66	149.551
-28.14	1111.37	-1.64	147.044
-28.12	1105.27	-1.62	151.269
-28.1	1097.53	-1.6	142.134
-28.08	1065.3	-1.58	156.893
-28.06	1071.63	-1.56	163.161
-28.04	1065.73	-1.54	166.689
-28.02	1079.12	-1.52	159.44
-28	1067.46	-1.5	150.477
-27.98	1103.9	-1.48	144.928
-27.96	1070.84	-1.46	152.874
-27.94	1149.7	-1.44	155.097
-27.92	1080.57	-1.42	157.779
-27.9	1034.56	-1.4	150.941
-27.88	1065.68	-1.38	163.594
-27.86	1126.06	-1.36	166.205
-27.84	1065.73	-1.34	156.597
-27.82	1076.77	-1.32	164.118
-27.8	1127.07	-1.3	147.886
-27.78	1108.64	-1.28	158.987
-27.76	1071.71	-1.26	164.712
-27.74	1089.72	-1.24	149.932
-27.72	1099.14	-1.22	141.541
-27.7	1093.15	-1.2	154.263
-27.68	1109.08	-1.18	147.999
-27.66	1093.91	-1.16	152.203
-27.64	1079.84	-1.14	169.162
-27.62	1058.89	-1.12	155.438
-27.6	1120.92	-1.1	149.344
-27.58	1080.44	-1.08	157.411
-27.56	1037.37	-1.06	161.301
-27.54	1112.18	-1.04	147.88
-27.52	1070.2	-1.02	150.181
-27.5	1137.97	-1	142.06
-27.48	1054.82	-0.98	136.626
-27.46	1080.95	-0.96	139.198
-27.44	1114.59	-0.94	128.891
-27.42	1048.83	-0.92	137.41
-27.4	1106.83	-0.9	139.257
-27.38	1113.74	-0.88	110.294
-27.36	1080.96	-0.86	116.605
-27.34	1126.14	-0.84	116.414
-27.32	1027.62	-0.82	95.1171
-27.3	1097.58	-0.8	104.061
-27.28	1068.02	-0.78	111.914
-27.26	1082.98	-0.76	106.01
-27.24	1126.25	-0.74	92.8828
-27.22	1078.17	-0.72	93.7449
-27.2	1069.28	-0.7	88.5638
-27.18	1117.29	-0.68	69.7474
-27.16	1089.67	-0.66	91.7648
-27.14	1080.4	-0.64	81.0966
-27.12	1097.06	-0.62	65.2739
-27.1	1095.43	-0.6	68.1116
-27.08	1127.81	-0.58	61.3222
-27.06	1094.38	-0.56	56.6836
-27.04	1063.41	-0.54	51.8757
-27.02	1057.92	-0.52	44.3028
-27	1058.58	-0.5	59.166
-26.98	1133.66	-0.48	50.2858
-26.96	1056.66	-0.46	35.2836
-26.94	1142.17	-0.44	48.6036
-26.92	1126.95	-0.42	42.3552
-26.9	1130.82	-0.4	37.0875
-26.88	1141.89	-0.38	32.416
-26.86	1194.81	-0.36	24.9377
-26.84	1124.03	-0.34	29.5119
-26.82	1162.85	-0.32	27.7056
-26.8	1121.38	-0.3	23.5843
-26.78	1125.46	-0.28	23.8901
-26.76	1137.47	-0.26	18.7485
-26.74	1099.45	-0.24	22.5498
-26.72	1075.34	-0.22	22.2487
-26.7	1121.9	-0.2	20.5855
-26.68	1178.32	-0.18	15.2244
-26.66	1160.78	-0.16	23.227
-26.64	1185.59	-0.14	20.2356
-26.62	1125.4	-0.12	23.8079
-26.6	1128.91	-0.1	17.8733
-26.58	1102.51	-0.08	14.4689
-26.56	1187.22	-0.06	12.5279
-26.54	1136.2	-0.04	13.1621
-26.52	1152.16	-0.02	16.2839
-26.5	1162.97	0	12.6942
-26.48	1165.02	0.02	4.77155
-26.46	1159.7	0.04	7.3119
-26.44	1151.35	0.06	2.69879
-26.42	1175.36	0.08	4.70023
-26.4	1189.98	0.1	3.95279
-26.38	1140.45	0.12	2.6047
-26.36	1213.05	0.14	5.70685
-26.34	1169.81	0.16	5.36829
-26.32	1150.41	0.18	4.71153
-26.3	1174.16	0.2	3.42628
-26.28	1168.84
-26.26	1197.82
-26.24	1219.33
-26.22	1188.66
-26.2	1230.92
-26.18	1191.28
-26.16	1212.16
-26.14	1234.7
-26.12	1204.16
-26.1	1215.94
-26.08	1216.18
-26.06	1270.48
-26.04	1217.48
-26.02	1206.52
-26	1245.87
-25.98	1276.68
-25.96	1267.96
-25.94	1209.51
-25.92	1264.79
-25.9	1310.91
-25.88	1265.35
-25.86	1325.99
-25.84	1359.05
-25.82	1268.58
-25.8	1294.39
-25.78	1363.07
-25.76	1283.61
-25.74	1310.62
-25.72	1369.89
-25.7	1370.03
-25.68	1338.43
-25.66	1419.3
-25.64	1303.27
-25.62	1392.01
-25.6	1423.84
-25.58	1388.75
-25.56	1394.48
-25.54	1467.6
-25.52	1479.11
-25.5	1464.8
-25.48	1515.35
-25.46	1446.68
-25.44	1459.38
-25.42	1469.39
-25.4	1522.79
-25.38	1524.67
-25.36	1577.44
-25.34	1586.12
-25.32	1566.41
-25.3	1579.03
-25.28	1679.03
-25.26	1684.48
-25.24	1636.43
-25.22	1684.79
-25.2	1696.12
-25.18	1778.25
-25.16	1784.34
-25.14	1732.99
-25.12	1766.11
-25.1	1839.35
-25.08	1866.8
-25.06	1915.11
-25.04	1898.35
-25.02	1920.82
-25	1948.78
-24.98	1922.72
-24.96	1969.33
-24.94	2033.19
-24.92	2045.4
-24.9	2065.35
-24.88	2213.73
-24.86	2198.61
-24.84	2218.06
-24.82	2268.89
-24.8	2286.6
-24.78	2325.75
-24.76	2360.57
-24.74	2348.93
-24.72	2428.74
-24.7	2525.75
-24.68	2460.83
-24.66	2568.66
-24.64	2618.03
-24.62	2615.22
-24.6	2766.87
-24.58	2801.24
-24.56	2824.63
-24.54	2904.28
-24.52	2895.04
-24.5	2886.47
-24.48	2952.61
-24.46	3014.75
-24.44	3085.28
-24.42	3178.81
-24.4	3096.22
-24.38	3225.76
-24.36	3317.45
-24.34	3421.48
-24.32	3403.7
-24.3	3465.84
-24.28	3670.27
-24.26	3735.63
-24.24	3619.86
-24.22	3785.7
-24.2	3876.67
-24.18	3859.14
-24.16	4013.37
-24.14	4051.76
-24.12	4101.88
-24.1	4092.84
-24.08	4275.94
-24.06	4201.45
-24.04	4323.79
-24.02	4377.91
-24	4477.91
-23.98	4494.03
-23.96	4601.23
-23.94	4544.95
-23.92	4619.75
-23.9	4743.79
-23.88	4831.37
-23.86	4877.63
-23.84	4949.27
-23.82	5016.73
-23.8	5096.04
-23.78	5119.88
-23.76	5247.85
-23.74	5251.81
-23.72	5375.54
-23.7	5440.12
-23.68	5408.55
-23.66	5489.09
-23.64	5505.52
-23.62	5588.82
-23.6	5713.79
-23.58	5840.11
-23.56	5774.22
-23.54	5694.33
-23.52	5703.33
-23.5	5956.36
-23.48	5893.01
-23.46	5870.99
-23.44	5868.43
-23.42	5880.58
-23.4	5997.61
-23.38	5912.02
-23.36	6013.1
-23.34	6251.56
-23.32	6042.02
-23.3	6038.61
-23.28	6068.67
-23.26	6168.15
-23.24	6026.67
-23.22	6048.49
-23.2	6290.37
-23.18	6175.23
-23.16	6071.05
-23.14	6038.56
-23.12	6066.46
-23.1	6074.31
-23.08	5973.41
-23.06	6083.06
-23.04	6033.58
-23.02	6067.48
-23	5906.41
-22.98	6065.77
-22.96	5944.33
-22.94	6022.03
-22.92	6039
-22.9	5985.35
-22.88	5910.43
-22.86	5937.21
-22.84	5897.71
-22.82	5911.4
-22.8	5747.2
-22.78	5790.46
-22.76	5811.96
-22.74	5789.64
-22.72	5731.86
-22.7	5622.76
-22.68	5675.23
-22.66	5620.28
-22.64	5514.16
-22.62	5659.09
-22.6	5525.3
-22.58	5383.94
-22.56	5306.14
-22.54	5215.25
-22.52	5386.89
-22.5	5367.72
-22.48	5142.78
-22.46	5186.09
-22.44	5059.33
-22.42	5103.18
-22.4	5119.35
-22.38	4883.47
-22.36	4897.03
-22.34	4957.95
-22.32	4936.16
-22.3	4959.34
-22.28	4852.74
-22.26	4739.19
-22.24	4695.44
-22.22	4646.98
-22.2	4699.83
-22.18	4594.6
-22.16	4520.61
-22.14	4545.03
-22.12	4566.28
-22.1	4410.24
-22.08	4440.47
-22.06	4434.38
-22.04	4373.18
-22.02	4367.7
-22	4285.17
-21.98	4480.1
-21.96	4326.03
-21.94	4257.96
-21.92	4163.84
-21.9	4251.43
-21.88	4228.96
-21.86	4090.63
-21.84	4114.56
-21.82	4116.01
-21.8	4093.8
-21.78	4084.43
-21.76	3995.77
-21.74	3905.25
-21.72	3932.3
-21.7	3951.14
-21.68	3890.72
-21.66	3846.33
-21.64	3872.56
-21.62	3795.81
-21.6	3769.66
-21.58	3754.16
-21.56	3653.77
-21.54	3652.29
-21.52	3582.14
-21.5	3611.7
-21.48	3585.05
-21.46	3630.39
-21.44	3469.67
-21.42	3462.98
-21.4	3506.03
-21.38	3496.5
-21.36	3473.33
-21.34	3323.51
-21.32	3379.21
-21.3	3346.67
-21.28	3336.72
-21.26	3247.89
-21.24	3174.02
-21.22	3160.76
-21.2	3190.71
-21.18	3192.58
-21.16	3240.48
-21.14	3231.64
-21.12	3102.33
-21.1	3189.45
-21.08	3084.34
-21.06	3111.7
-21.04	3139.72
-21.02	2993.39
-21	2946.43
-20.98	3044.21
-20.96	2919.83
-20.94	2903.52
-20.92	2850.64
-20.9	2899.11
-20.88	2827.36
-20.86	2868.07
-20.84	2863.82
-20.82	2812.6
-20.8	2709.11
-20.78	2842.51
-20.76	2800.69
-20.74	2747.58
-20.72	2693.75
-20.7	2689.66
-20.68	2670.27
-20.66	2635.52
-20.64	2636.36
-20.62	2614.4
-20.6	2630.89
-20.58	2650.16
-20.56	2623.96
-20.54	2558.7
-20.52	2543.77
-20.5	2547.03
-20.48	2480.45
-20.46	2552.08
-20.44	2466.09
-20.42	2372.53
-20.4	2399.43
-20.38	2427.01
-20.36	2402.2
-20.34	2446.66
-20.32	2353.77
-20.3	2315.51
-20.28	2363.68
-20.26	2341.27
-20.24	2254.66
-20.22	2290.4
-20.2	2293.1
-20.18	2293.39
-20.16	2206.33
-20.14	2187.85
-20.12	2177.4
-20.1	2174.52
-20.08	2055.16
-20.06	2152.98
-20.04	2216.57
-20.02	2165.78
-20	2142.23
-19.98	2082.77
-19.96	2012.32
-19.94	2059.49
-19.92	2045.77
-19.9	2032.01
-19.88	2079.97
-19.86	1984.08
-19.84	2064.23
-19.82	1991.68
-19.8	2023.3
-19.78	2020.93
-19.76	1954.55
-19.74	1980.82
-19.72	1908.49
-19.7	1908.57
-19.68	1865.18
-19.66	1869.65
-19.64	1884.09
-19.62	1882.76
-19.6	1892.83
-19.58	1874.65
-19.56	1807.73
-19.54	1871.04
-19.52	1820.24
-19.5	1771.18
-19.48	1743.48
-19.46	1741.35
-19.44	1813.46
-19.42	1744.19
-19.4	1726.37
-19.38	1677.31
-19.36	1741.39
-19.34	1739.41
-19.32	1673.17
-19.3	1691.49
-19.28	1727.7
-19.26	1683.88
-19.24	1671.78
-19.22	1734.69
-19.2	1691.64
-19.18	1642.28
-19.16	1705.54
-19.14	1592.61
-19.12	1621.49
-19.1	1642.59
-19.08	1651.17
-19.06	1571.28
-19.04	1573.97
-19.02	1516.71
-19	1554.25
-18.98	1587.91
-18.96	1581.69
-18.94	1534.6
-18.92	1520.29
-18.9	1541.88
-18.88	1554.06
-18.86	1501.33
-18.84	1464.26
-18.82	1542.73
-18.8	1467.56
-18.78	1459.32
-18.76	1522.78
-18.74	1432.08
-18.72	1434.55
-18.7	1401.55
-18.68	1426.81
-18.66	1438.6
-18.64	1453.58
-18.62	1439.93
-18.6	1427.26
-18.58	1429.34
-18.56	1384.06
-18.54	1445.15
-18.52	1332.19
-18.5	1415.51
-18.48	1384.37
-18.46	1400.39
-18.44	1385.81
-18.42	1338.33
-18.4	1305.71
-18.38	1329.27
-18.36	1378.51
-18.34	1307.46
-18.32	1309.56
-18.3	1342.15
-18.28	1283.11
-18.26	1254.83
-18.24	1311.69
-18.22	1259.06
-18.2	1248.85
-18.18	1240.1
-18.16	1244.56
-18.14	1246.36
-18.12	1212.8
-18.1	1222.6
-18.08	1198.59
-18.06	1218.14
-18.04	1233.41
-18.02	1191.4
-18	1178.18
-17.98	1174.52
-17.96	1221.97
-17.94	1190.56
-17.92	1161.62
-17.9	1091.54
-17.88	1137.55
-17.86	1097.9
-17.84	1121.28
-17.82	1166.94
-17.8	1054.93
-17.78	1100.99
-17.76	1076.8
-17.74	1083.76
-17.72	1097.6
-17.7	1132.4
-17.68	1091.91
-17.66	1081.23
-17.64	1066.33
-17.62	1075.8
-17.6	1043.77
-17.58	1028.09
-17.56	1007.48
-17.54	1048.1
-17.52	1060.58
-17.5	1019.39
-17.48	1008.64
-17.46	1057.18
-17.44	971.617
-17.42	972.916
-17.4	990.682
-17.38	1036.96
-17.36	1014.34
-17.34	989.094
-17.32	968.902
-17.3	964.35
-17.28	963.193
-17.26	937.103
-17.24	985.515
-17.22	904.316
-17.2	982.999
-17.18	985.355
-17.16	909.576
-17.14	922.907
-17.12	902.232
-17.1	914.718
-17.08	936.954
-17.06	908.101
-17.04	918.934
-17.02	928.832
-17	874.537
-16.98	892.204
-16.96	911.888
-16.94	891.725
-16.92	911.475
-16.9	906.435
-16.88	880.422
-16.86	889.154
-16.84	905.934
-16.82	904.149
-16.8	866.27
-16.78	874.603
-16.76	841.958
-16.74	854.256
-16.72	872.605
-16.7	852.234
-16.68	820.63
-16.66	831.39
-16.64	849.883
-16.62	874.885
-16.6	829.444
-16.58	816.037
-16.56	783.742
-16.54	823.35
-16.52	834.139
-16.5	766.72
-16.48	788.175
-16.46	819.025
-16.44	799.884
-16.42	811.569
-16.4	818.29
-16.38	820.343
-16.36	830.66
-16.34	782.042
-16.32	806.201
-16.3	778.641
-16.28	787.446
-16.26	774.073
-16.24	754.076
-16.22	767.929
-16.2	757.17
-16.18	802.533
-16.16	764.277
-16.14	801.892
-16.12	787.881
-16.1	744.921
-16.08	717.073
-16.06	766.994
-16.04	798.228
-16.02	679.934
-16	710.786
-15.98	737.393
-15.96	716.992
-15.94	744.053
-15.92	721.405
-15.9	734.895
-15.88	722.951
-15.86	691.478
-15.84	679.587
-15.82	706.316
-15.8	727.41
-15.78	725.226
-15.76	696.804
-15.74	700.506
-15.72	666.89
-15.7	704.886
-15.68	694.891
-15.66	718.457
-15.64	670.972
-15.62	693.911
-15.6	659.765
-15.58	748.2
-15.56	732.664
-15.54	710.364
-15.52	684.608
-15.5	677.5
-15.48	661.102
-15.46	630.345
-15.44	659.42
-15.42	676.657
-15.4	695.828
-15.38	725.563
-15.36	666.838
-15.34	665.96
-15.32	654.003
-15.3	654.796
-15.28	645.744
-15.26	652.388
-15.24	639.93
-15.22	659.444
-15.2	701.757
-15.18	661.896
-15.16	638.453
-15.14	643.844
-15.12	668.421
-15.1	604.924
-15.08	665.882
-15.06	669.286
-15.04	618.483
-15.02	663.83
-15	619.485
-14.98	654.611
-14.96	636.262
-14.94	662.288
-14.92	629.799
-14.9	596.133
-14.88	668.651
-14.86	648.068
-14.84	628.832
-14.82	638.629
-14.8	639.039
-14.78	625.175
-14.76	598.489
-14.74	650.659
-14.72	635.134
-14.7	622.973
-14.68	618.394
-14.66	640.562
-14.64	633.147
-14.62	645.811
-14.6	624.58
-14.58	602.494
-14.56	619.796
-14.54	627.452
-14.52	635.142
-14.5	626.436
-14.48	599.665
-14.46	590.305
-14.44	599.737
-14.42	618.126
-14.4	568.651
-14.38	582.088
-14.36	591.852
-14.34	625.439
-14.32	636.832
-14.3	566.495
-14.28	576.364
-14.26	625.964
-14.24	631.874
-14.22	584.078
-14.2	592.939
-14.18	598.439
-14.16	578.784
-14.14	600.731
-14.12	583.076
-14.1	574.949
-14.08	549.071
-14.06	598.007
-14.04	596.996
-14.02	578.42
-14	579.395
-13.98	586.944
-13.96	594.626
-13.94	530.402
-13.92	562.942
-13.9	548.398
-13.88	570.955
-13.86	593.72
-13.84	568.821
-13.82	591.224
-13.8	539.191
-13.78	542.716
-13.76	595.611
-13.74	566.917
-13.72	576.324
-13.7	545.538
-13.68	567.411
-13.66	582.682
-13.64	531.717
-13.62	566.949
-13.6	588.742
-13.58	546.393
-13.56	545.621
-13.54	553.741
-13.52	529.294
-13.5	536.398
-13.48	526.098
-13.46	529.208
-13.44	519.194
-13.42	491.382
-13.4	512.043
-13.38	546.34
-13.36	533.16
-13.34	545.898
-13.32	523.708
-13.3	529.475
-13.28	538.945
-13.26	512.595
-13.24	531.368
-13.22	539.199
-13.2	540.649
-13.18	487.94
-13.16	474.853
-13.14	491.49
-13.12	495.238
-13.1	490.325
-13.08	493.795
-13.06	502.105
-13.04	511.41
-13.02	470.772
-13	486.44
-12.98	526.034
-12.96	473.072
-12.94	491.331
-12.92	489.241
-12.9	495.509
-12.88	496.036
-12.86	457.981
-12.84	508.56
-12.82	470.792
-12.8	507.01
-12.78	491.035
-12.76	505.67
-12.74	484.042
-12.72	495.268
-12.7	475.973
-12.68	490.893
-12.66	461.153
-12.64	454.176
-12.62	475.371
-12.6	465.42
-12.58	488.739
-12.56	477.646
-12.54	427.872
-12.52	459.067
-12.5	454.95
-12.48	485.996
-12.46	472.134
-12.44	482.653
-12.42	464.323
-12.4	468.1
-12.38	484.366
-12.36	438.917
-12.34	445.956
-12.32	450.022
-12.3	447.327
-12.28	438.969
-12.26	460.651
-12.24	459.498
-12.22	431.13
-12.2	411.458
-12.18	446.694
-12.16	446.996
-12.14	473.264
-12.12	418.903
-12.1	456.294
-12.08	464.749
-12.06	434.443
-12.04	470.872
-12.02	430.259
-12	449.222
-11.98	471.916
-11.96	434.584
-11.94	428.513
-11.92	415.578
-11.9	444.994
-11.88	441.722
-11.86	448.08
-11.84	431.572
-11.82	454.928
-11.8	430.164
-11.78	457.419
-11.76	413.166
-11.74	427.432
-11.72	452.469
-11.7	439.155
-11.68	439.273
-11.66	431.926
-11.64	430.919
-11.62	458.615
-11.6	434.128
-11.58	408.044
-11.56	437.024
-11.54	400.627
-11.52	452.639
-11.5	466.752
-11.48	419.256
-11.46	435.263
-11.44	438.89
-11.42	439.283
-11.4	436.141
-11.38	481.541
-11.36	432.503
-11.34	434.347
-11.32	416.726
-11.3	433.806
-11.28	450.819
-11.26	411.3
-11.24	454.967
-11.22	463.433
-11.2	443.22
-11.18	423.895
-11.16	444.999
-11.14	432.054
-11.12	431.452
-11.1	446.274
-11.08	462.56
-11.06	441.037
-11.04	435.643
-11.02	426.947
-11	488.046
-10.98	450.444
-10.96	446.949
-10.94	436.998
-10.92	457.926
-10.9	457.603
-10.88	445.999
-10.86	481.502
-10.84	465.539
-10.82	471.86
-10.8	459.872
-10.78	438.466
-10.76	446.966
-10.74	445.646
-10.72	461.152
-10.7	451.153
-10.68	486.02
-10.66	478.352
-10.64	491.46
-10.62	476.597
-10.6	446.582
-10.58	473.2
-10.56	498.69
-10.54	452.812
-10.52	469.29
-10.5	490.038
-10.48	500.695
-10.46	499.026
-10.44	483.324
-10.42	503.091
-10.4	462.851
-10.38	509.158
-10.36	512.421
-10.34	501.786
-10.32	528.518
-10.3	522.06
-10.28	501.638
-10.26	538.03
-10.24	533.858
-10.22	551.721
-10.2	550.821
-10.18	489.377
-10.16	592.919
-10.14	542.923
-10.12	548.212
-10.1	574.314
-10.08	582.582
-10.06	574.382
-10.04	607.756
-10.02	577.468
-10	624.934
-9.98	574.244
-9.96	579.209
-9.94	599.302
-9.92	605.577
-9.9	635.109
-9.88	634.042
-9.86	627.646
-9.84	670.557
-9.82	657.847
-9.8	675.519
-9.78	667.346
-9.76	675.248
-9.74	684.477
-9.72	727.837
-9.7	731.517
-9.68	717.055
-9.66	757.939
-9.64	777.75
-9.62	786.521
-9.6	796.401
-9.58	832.131
-9.56	807.422
-9.54	827.548
-9.52	852.919
-9.5	891.511
-9.48	859.756
-9.46	894.075
-9.44	973.611
-9.42	1014.4
-9.4	1008.52
-9.38	1075.14
-9.36	1055.22
-9.34	1111.62
-9.32	1113.62
-9.3	1200.29
-9.28	1265.35
-9.26	1256.62
-9.24	1268.55
-9.22	1377.25
-9.2	1421.92
-9.18	1492.71
-9.16	1506.2
-9.14	1537.63
-9.12	1565.16
-9.1	1662.95
-9.08	1642.26
-9.06	1702.7
-9.04	1825.34
-9.02	1887.49
-9	1983.88
-8.98	1926.19
-8.96	2012.71
-8.94	2057.72
-8.92	2194.22
-8.9	2189.64
-8.88	2330.17
-8.86	2356.81
-8.84	2415.11
-8.82	2565.78
-8.8	2554.71
-8.78	2613.03
-8.76	2723.65
-8.74	2787.66
-8.72	2836.68
-8.7	2987.67
-8.68	3020.28
-8.66	3058.64
-8.64	3111.15
-8.62	3194.38
-8.6	3325.45
-8.58	3410.97
-8.56	3408.33
-8.54	3493.18
-8.52	3514.1
-8.5	3637.11
-8.48	3632.27
-8.46	3864.09
-8.44	3833.14
-8.42	4001.16
-8.4	3929.61
-8.38	4072.11
-8.36	4105.2
-8.34	4374.27
-8.32	4302.55
-8.3	4450.8
-8.28	4528.54
-8.26	4650.99
-8.24	4736.92
-8.22	4937.51
-8.2	4924.09
-8.18	4934.15
-8.16	5082.27
-8.14	5236.15
-8.12	5258.72
-8.1	5450.51
-8.08	5519.59
-8.06	5458.35
-8.04	5534.06
-8.02	5586.84
-8	5782.86
-7.98	5792.64
-7.96	5846.92
-7.94	5954.52
-7.92	6067.62
-7.9	6013.44
-7.88	6044.42
-7.86	5978.89
-7.84	6163.47
-7.82	6094.07
-7.8	6177.04
-7.78	6286.43
-7.76	6397.96
-7.74	6302.84
-7.72	6277.3
-7.7	6308.21
-7.68	6240.59
-7.66	6217.73
-7.64	6209.27
-7.62	6209.23
-7.6	6254.19
-7.58	6174.95
-7.56	6285.72
-7.54	6025.31
-7.52	6086.7
-7.5	5935.01
-7.48	6000.53
-7.46	5930.78
-7.44	5798.13
-7.42	5763.16
-7.4	5762.35
-7.38	5694.35
-7.36	5644.2
-7.34	5591.22
-7.32	5607.36
-7.3	5503.43
-7.28	5213.06
-7.26	5166.17
-7.24	5291.49
-7.22	5308.28
-7.2	5358.91
-7.18	5153.91
-7.16	5101.73
-7.14	5196.14
-7.12	5086.15
-7.1	5072.02
-7.08	5113.55
-7.06	5206.88
-7.04	5231.74
-7.02	5134.1
-7	5068.52
-6.98	5130.04
-6.96	5157.35
-6.94	5086.13
-6.92	5145.92
-6.9	5197.76
-6.88	5030.22
-6.86	5134.38
-6.84	5144.84
-6.82	5037.88
-6.8	5217.71
-6.78	5136.01
-6.76	5186.22
-6.74	5137.69
-6.72	5123.42
-6.7	5110.79
-6.68	5287.25
-6.66	5251.23
-6.64	5059.32
-6.62	5118.63
-6.6	5166.79
-6.58	5271.01
-6.56	5316.58
-6.54	5231.07
-6.52	5243.54
-6.5	5261.55
-6.48	5194.14
-6.46	5379.15
-6.44	5365.08
-6.42	5459.88
-6.4	5344.58
-6.38	5281.32
-6.36	5344.56
-6.34	5441.42
-6.32	5407.96
-6.3	5499.57
-6.28	5583.14
-6.26	5587.18
-6.24	5646.66
-6.22	5833.79
-6.2	5734.45
-6.18	5676.88
-6.16	5818.05
-6.14	5899.4
-6.12	5872.85
-6.1	5864.07
-6.08	5904.76
-6.06	6030.02
-6.04	5976.78
-6.02	6075.15
-6	6020.8
-5.98	6090.2
-5.96	6148.91
-5.94	6257.51
-5.92	6256.71
-5.9	6375.19
-5.88	6336.87
-5.86	6524.57
-5.84	6391.36
-5.82	6486.34
-5.8	6711.37
-5.78	6638.4
-5.76	6577.08
-5.74	6881.61
-5.72	6867.57
-5.7	6963.29
-5.68	6913.7
-5.66	7163.72
-5.64	7066.38
-5.62	7271.65
-5.6	7160.95
-5.58	7329.87
-5.56	7280.81
-5.54	7534.27
-5.52	7463.74
-5.5	7540.49
-5.48	7468.8
-5.46	7557.36
-5.44	7539.82
-5.42	7808.36
-5.4	7656.58
-5.38	7604.19
-5.36	7825.95
-5.34	7766.68
-5.32	7831.54
-5.3	7786.38
-5.28	7866.43
-5.26	8020.17
-5.24	7975.77
-5.22	7964.73
-5.2	7965.92
-5.18	8012.73
-5.16	7986.44
-5.14	8193.93
-5.12	8047.97
-5.1	8022.12
-5.08	8256.48
-5.06	8207.04
-5.04	8075.41
-5.02	8092.65
-5	8074.29
-4.98	7941.84
-4.96	8071.71
-4.94	7940.13
-4.92	8028.5
-4.9	7958.92
-4.88	7883.37
-4.86	7839.24
-4.84	7709.47
-4.82	7699.12
-4.8	7476.06
-4.78	7625.64
-4.76	7327.96
-4.74	7387.76
-4.72	7185.71
-4.7	7000.4
-4.68	6988.36
-4.66	6687.63
-4.64	6682.31
-4.62	6450.84
-4.6	6367.19
-4.58	6255.52
-4.56	6185.98
-4.54	6044.24
-4.52	5674.99
-4.5	5534.77
-4.48	5366.09
-4.46	5330.95
-4.44	5160.45
-4.42	4908.4
-4.4	4715.02
-4.38	4504.43
-4.36	4365.15
-4.34	4097.1
-4.32	3882.57
-4.3	3693.17
-4.28	3456.54
-4.26	3315.74
-4.24	3106.26
-4.22	2889.98
-4.2	2685.33
-4.18	2565.62
-4.16	2390.18
-4.14	2100.88
-4.12	2002.75
-4.1	1911.84
-4.08	1718.8
-4.06	1564.64
-4.04	1451.91
-4.02	1332.43
-4	1206.77
-3.98	1115.89
-3.96	1000.83
-3.94	933.282
-3.92	894.362
-3.9	780.565
-3.88	731.466
-3.86	618.65
-3.84	572.448
-3.82	515.581
-3.8	465.542
-3.78	398.698
-3.76	381.207
-3.74	376.017
-3.72	291.628
-3.7	270.836
-3.68	273.597
-3.66	213.037
-3.64	195.608
-3.62	173.765
-3.6	166.366
-3.58	153.613
-3.56	127.218
-3.54	124.626
-3.52	108.856
-3.5	92.2335
-3.48	88.956
-3.46	86.4817
-3.44	73.0828
-3.42	77.357
-3.4	64.6298
-3.38	74.1812
-3.36	64.8612
-3.34	65.6416
-3.32	72.7943
-3.3	79.1528
-3.28	81.4403
-3.26	75.3243
-3.24	79.786
-3.22	89.6089
-3.2	77.8572
-3.18	75.8245
-3.16	71.3445
-3.14	75.0358
-3.12	76.212
-3.1	93.0219
-3.08	78.8144
-3.06	86.8485
-3.04	85.232
-3.02	96.1329
-3	104.343
-2.98	100.083
-2.96	83.5592
-2.94	104.642
-2.92	96.1963
-2.9	103.549
-2.88	101.745
-2.86	97.3797
-2.84	107.856
-2.82	103.588
-2.8	93.9021
-2.78	93.8654
-2.76	90.4265
-2.74	100.347
-2.72	115.379
-2.7	97.3718
-2.68	107.114
-2.66	89.7307
-2.64	104.728
-2.62	94.0364
-2.6	106.853
-2.58	104.431
-2.56	100.339
-2.54	106.64
-2.52	101.658
-2.5	98.0909
-2.48	106.615
-2.46	114.618
-2.44	118.914
-2.42	104.334
-2.4	103.401
-2.38	120.113
-2.36	117.283
-2.34	117.484
-2.32	97.4702
-2.3	125.667
-2.28	120.549
-2.26	112.934
-2.24	120.285
-2.22	120.21
-2.2	110.175
-2.18	137.469
-2.16	134.622
-2.14	120.405
-2.12	108.047
-2.1	135.229
-2.08	128.063
-2.06	134.213
-2.04	130.457
-2.02	126.166
-2	137.936
-1.98	135.276
-1.96	130.667
-1.94	144.585
-1.92	139.634
-1.9	125.431
-1.88	134.114
-1.86	161.948
-1.84	148.356
-1.82	139.277
-1.8	142.023
-1.78	152.539
-1.76	151.924
-1.74	151.654
-1.72	175.483
-1.7	142.791
-1.68	151.796
-1.66	149.551
-1.64	147.044
-1.62	151.269
-1.6	142.134
-1.58	156.893
-1.56	163.161
-1.54	166.689
-1.52	159.44
-1.5	150.477
-1.48	144.928
-1.46	152.874
-1.44	155.097
-1.42	157.779
-1.4	150.941
-1.38	163.594
-1.36	166.205
-1.34	156.597
-1.32	164.118
-1.3	147.886
-1.28	158.987
-1.26	164.712
-1.24	149.932
-1.22	141.541
-1.2	154.263
-1.18	147.999
-1.16	152.203
-1.14	169.162
-1.12	155.438
-1.1	149.344
-1.08	157.411
-1.06	161.301
-1.04	147.88
-1.02	150.181
-1	142.06
-0.98	136.626
-0.96	139.198
-0.94	128.891
-0.92	137.41
-0.9	139.257
-0.88	110.294
-0.86	116.605
-0.84	116.414
-0.82	95.1171
-0.8	104.061
-0.78	111.914
-0.76	106.01
-0.74	92.8828
-0.72	93.7449
-0.7	88.5638
-0.68	69.7474
-0.66	91.7648
-0.64	81.0966
-0.62	65.2739
-0.6	68.1116
-0.58	61.3222
-0.56	56.6836
-0.54	51.8757
-0.52	44.3028
-0.5	59.166
-0.48	50.2858
-0.46	35.2836
-0.44	48.6036
-0.42	42.3552
-0.4	37.0875
-0.38	32.416
-0.36	24.9377
-0.34	29.5119
-0.32	27.7056
-0.3	23.5843
-0.28	23.8901
-0.26	18.7485
-0.24	22.5498
-0.22	22.2487
-0.2	20.5855
-0.18	15.2244
-0.16	23.227
-0.14	20.2356
-0.12	23.8079
-0.1	17.8733
-0.08	14.4689
-0.06	12.5279
-0.04	13.1621
-0.02	16.2839
0	12.6942
0.02	4.77155
0.04	7.3119
0.06	2.69879
0.08	4.70023
0.1	3.95279
0.12	2.6047
0.14	5.70685
0.16	5.36829
0.18	4.71153
0.2	3.42628
0.22	4.05885
0.24	5.23545
0.26	4.30546
0.28	5.95602
0.3	3.3241
0.32	3.53483
0.34	2.44517
0.36	6.43605
0.38	5.54887
0.4	7.504
0.42	3.62489
0.44	5.89918
0.46	5.65446
0.48	6.01688
0.5	4.43408
0.52	3.95096
0.54	3.47918
0.56	2.8924
0.58	6.15608
0.6	8.71438
0.62	4.7042
0.64	4.09322
0.66	5.47952
0.68	3.58084
0.7	2.78816
0.72	5.91995
0.74	5.10982
0.76	4.30051
0.78	4.27821
0.8	4.64069
0.82	3.08251
0.84	8.68213
0.86	7.35424
0.88	6.88753
0.9	3.17755
0.92	2.94339
0.94	4.03585
0.96	2.90254
0.98	5.95509
1	2.22736

## Sheet: Figure 2b
Energy	EDC
-9.51	143.286
-9.49	140.437
-9.47	140.587
-9.45	137.653
-9.43	134.201
-9.41	130.053
-9.39	129.046
-9.37	127.844
-9.35	124.314
-9.33	124.902
-9.31	123.798
-9.29	120.362
-9.27	122.24
-9.25	117.529
-9.23	119.077
-9.21	115.988
-9.19	116.736
-9.17	113.898
-9.15	113.293
-9.13	116.456
-9.11	116.611
-9.09	114.349
-9.07	117.309
-9.05	118.148
-9.03	117.177
-9.01	118.302
-8.99	116.783
-8.97	119.022
-8.95	121.58
-8.93	124.345
-8.91	125.563
-8.89	125.939
-8.87	129.626
-8.85	130.321
-8.83	132.234
-8.81	135.907
-8.79	138.454
-8.77	142.351
-8.75	144.796
-8.73	149.339
-8.71	154.098
-8.69	156.726
-8.67	161.54
-8.65	167.368
-8.63	170.694
-8.61	176.592
-8.59	182.025
-8.57	188.047
-8.55	201.016
-8.53	202.886
-8.51	211.124
-8.49	222.963
-8.47	231.614
-8.45	242.899
-8.43	251.883
-8.41	262.339
-8.39	273.904
-8.37	285.444
-8.35	299.903
-8.33	315.821
-8.31	330.411
-8.29	341.395
-8.27	361.483
-8.25	375.528
-8.23	394.794
-8.21	411.875
-8.19	428.369
-8.17	440.21
-8.15	460.398
-8.13	476.839
-8.11	492.607
-8.09	511.739
-8.07	519.969
-8.05	530.464
-8.03	547.452
-8.01	564.009
-7.99	574.97
-7.97	585.56
-7.95	594.229
-7.93	603.096
-7.91	612.914
-7.89	620.882
-7.87	620.813
-7.85	625.004
-7.83	627.906
-7.81	627.129
-7.79	629.009
-7.77	628.888
-7.75	624.007
-7.73	623.253
-7.71	621.444
-7.69	616.821
-7.67	607.421
-7.65	596.911
-7.63	590.086
-7.61	585.132
-7.59	578.356
-7.57	572.382
-7.55	564.184
-7.53	559.419
-7.51	552.498
-7.49	546.025
-7.47	534.961
-7.45	536.251
-7.43	531.965
-7.41	528.396
-7.39	525.581
-7.37	519.807
-7.35	522.621
-7.33	517.868
-7.31	523.225
-7.29	526.988
-7.27	527.491
-7.25	529.624
-7.23	530.001
-7.21	531.308
-7.19	534.125
-7.17	535.351
-7.15	538.381
-7.13	544.681
-7.11	544.429
-7.09	543.391
-7.07	541.414
-7.05	542.786
-7.03	541.96
-7.01	537.645
-6.99	538.269
-6.97	533.045
-6.95	528.45
-6.93	526.669
-6.91	525.946
-6.89	518.552
-6.87	513.57
-6.85	510.097
-6.83	506.233
-6.81	502.434
-6.79	499.273
-6.77	497.324
-6.75	493.442
-6.73	494.399
-6.71	493.027
-6.69	490.709
-6.67	485.004
-6.65	486.048
-6.63	487.029
-6.61	484.917
-6.59	485.423
-6.57	488.69
-6.55	485.626
-6.53	486.502
-6.51	483.424
-6.49	477.869
-6.47	476.763
-6.45	474.587
-6.43	475.169
-6.41	464.969
-6.39	466.986
-6.37	469.285
-6.35	462.606
-6.33	456.07
-6.31	453.799
-6.29	452.012
-6.27	451.555
-6.25	447.723
-6.23	439.653
-6.21	440.689
-6.19	438.613
-6.17	440.761
-6.15	439.132
-6.13	435.967
-6.11	434.625
-6.09	438.577
-6.07	436.91
-6.05	435.661
-6.03	439.282
-6.01	438.207
-5.99	440.104
-5.97	443.575
-5.95	442.36
-5.93	442.86
-5.91	444.633
-5.89	440.277
-5.87	439.752
-5.85	438.562
-5.83	438.434
-5.81	436.83
-5.79	437.994
-5.77	435.075
-5.75	432.669
-5.73	429.218
-5.71	426.516
-5.69	425.536
-5.67	419.751
-5.65	419.354
-5.63	415.561
-5.61	413.99
-5.59	413.991
-5.57	410.146
-5.55	407.418
-5.53	410.992
-5.51	404.565
-5.49	406.882
-5.47	400.162
-5.45	403.13
-5.43	401.774
-5.41	398.573
-5.39	394.972
-5.37	394.956
-5.35	391.838
-5.33	390.1
-5.31	390.122
-5.29	387.713
-5.27	376.384
-5.25	380.279
-5.23	372.601
-5.21	367.18
-5.19	364.486
-5.17	358.985
-5.15	354.092
-5.13	349.556
-5.11	346.241
-5.09	336.643
-5.07	332.046
-5.05	327.429
-5.03	317.944
-5.01	314.605
-4.99	308.049
-4.97	302.877
-4.95	295.731
-4.93	292.78
-4.91	287.838
-4.89	287.324
-4.87	282.081
-4.85	278.326
-4.83	278.035
-4.81	276.353
-4.79	273.51
-4.77	277.531
-4.75	276.397
-4.73	280.066
-4.71	281.823
-4.69	285.466
-4.67	285.923
-4.65	286.27
-4.63	288.235
-4.61	291.852
-4.59	291.438
-4.57	296.09
-4.55	297.58
-4.53	299.375
-4.51	299.833
-4.49	300.836
-4.47	301.221
-4.45	302.763
-4.43	301.882
-4.41	304.515
-4.39	305.223
-4.37	302.27
-4.35	302.41
-4.33	300.159
-4.31	295.192
-4.29	296.045
-4.27	292.023
-4.25	291.501
-4.23	290.635
-4.21	288.616
-4.19	289.514
-4.17	285.866
-4.15	282.035
-4.13	275.962
-4.11	275.363
-4.09	276.183
-4.07	273.057
-4.05	268.204
-4.03	263.457
-4.01	259.872
-3.99	255.862
-3.97	255.311
-3.95	245.458
-3.93	241.973
-3.91	234.97
-3.89	230.481
-3.87	217.531
-3.85	207.892
-3.83	199.024
-3.81	188.549
-3.79	177.081
-3.77	166.223
-3.75	150.827
-3.73	133.169
-3.71	118.32
-3.69	108.747
-3.67	94.3305
-3.65	83.0052
-3.63	69.8538
-3.61	54.3977
-3.59	43.4042
-3.57	33.5636
-3.55	25.65
-3.53	19.6297
-3.51	15.469
-3.49	12.5047
-3.47	9.93931
-3.45	8.13915
-3.43	5.81742
-3.41	5.5534
-3.39	4.23188
-3.37	3.04576
-3.35	2.62587
-3.33	2.36018
-3.31	1.82434
-3.29	1.92018
-3.27	1.59749
-3.25	1.64111
-3.23	1.64599
-3.21	1.29193
-3.19	1.08006
-3.17	1.20843
-3.15	1.18985
-3.13	1.2111
-3.11	1.08955
-3.09	1.16333
-3.07	1.24163
-3.05	1.22038
-3.03	1.16472
-3.01	1.19756

## Sheet: Figure 2c
Energy	band1 kz=0.5	band2 kz=0.5	band3 kz=0.5	band4 kz=0.5	band5 kz=0.5	band6 kz=0.5	band7 kz=0.5	band8 kz=0.5	band9 kz=0.5	band10 kz=0.5	band11 kz=0.5	band12 kz=0.5	band13 kz=0.5	band14 kz=0.5	band15 kz=0.5	band16 kz=0.5	band17 kz=0.5	band18 kz=0.5	band19 kz=0.5	band20 kz=0.5	band21 kz=0.5	band22 kz=0.5	band23 kz=0.5	band24 kz=0.5
-0.81997	-8.6004	-8.6004	-8.3929	-8.3929	-7.8682	-7.8683	-7.7528	-7.7529	-7.28	-7.28	-6.4143	-6.4144	-6.0489	-6.049	-5.8728	-5.8728	-5.4483	-5.4484	-4.7737	-4.7738	-4.7399	-4.74	-4.5675	-4.5675
-0.79353	-8.65	-8.5742	-8.4229	-8.3253	-7.8763	-7.858	-7.7563	-7.75	-7.2813	-7.2798	-6.4546	-6.3705	-6.0682	-6.0331	-5.882	-5.8542	-5.4745	-5.4224	-4.7737	-4.7715	-4.7398	-4.739	-4.5661	-4.5653
-0.76708	-8.7006	-8.5977	-8.3897	-8.2427	-7.8818	-7.8456	-7.7603	-7.7478	-7.2844	-7.2802	-6.4902	-6.324	-6.0875	-6.0247	-5.8775	-5.8295	-5.5002	-5.3973	-4.7715	-4.7669	-4.7386	-4.7368	-4.561	-4.5595
-0.74062	-8.7461	-8.6414	-8.3244	-8.1518	-7.8838	-7.8305	-7.7649	-7.7463	-7.2896	-7.2803	-6.5203	-6.2758	-6.1053	-6.0253	-5.8581	-5.8004	-5.5249	-5.3735	-4.7672	-4.7598	-4.7364	-4.7334	-4.5524	-4.5503
-0.71417	-8.7847	-8.6841	-8.2508	-8.0575	-7.8803	-7.8106	-7.7699	-7.7455	-7.2971	-7.2792	-6.5441	-6.2269	-6.1207	-6.0319	-5.8266	-5.7681	-5.548	-5.3516	-4.7608	-4.7504	-4.7332	-4.7285	-4.5404	-4.5379
-0.68772	-8.8157	-8.7206	-8.1791	-7.9673	-7.868	-7.7802	-7.7753	-7.7453	-7.3067	-7.2757	-6.561	-6.1781	-6.1333	-6.0411	-5.7868	-5.733	-5.569	-5.3319	-4.7526	-4.7387	-4.7291	-4.7221	-4.5255	-4.5225
-0.66126	-8.8385	-8.7493	-8.1177	-7.8964	-7.8419	-7.781	-7.7459	-7.7263	-7.3172	-7.2681	-6.5706	-6.1429	-6.1302	-6.0505	-5.7411	-5.6958	-5.5874	-5.3146	-4.7426	-4.7247	-4.724	-4.7139	-4.5082	-4.5044
-0.63481	-8.853	-8.7698	-8.0737	-7.8539	-7.7987	-7.787	-7.747	-7.6442	-7.325	-7.2539	-6.5728	-6.1497	-6.0839	-6.0593	-5.6907	-5.6569	-5.6028	-5.2997	-4.731	-4.718	-4.7084	-4.7038	-4.4892	-4.4841
-0.60837	-8.8594	-8.782	-8.0471	-7.8289	-7.7932	-7.7488	-7.7429	-7.5559	-7.3198	-7.2296	-6.5678	-6.1535	-6.0669	-6.0399	-5.6364	-5.6168	-5.6146	-5.2874	-4.7178	-4.711	-4.6915	-4.6901	-4.4695	-4.4618
-0.58192	-8.8576	-8.7859	-8.0323	-7.8115	-7.7996	-7.7512	-7.6852	-7.4971	-7.2764	-7.1909	-6.5555	-6.1545	-6.0731	-5.9987	-5.6224	-5.5788	-5.5757	-5.2773	-4.7034	-4.703	-4.6768	-4.6697	-4.4503	-4.4383
-0.55547	-8.8478	-8.7816	-8.0242	-7.8061	-7.7978	-7.754	-7.6357	-7.4842	-7.1835	-7.1343	-6.536	-6.153	-6.0777	-5.9608	-5.6257	-5.5344	-5.5184	-5.2694	-4.694	-4.6877	-4.6592	-4.6473	-4.4326	-4.4141
-0.52901	-8.8303	-8.7695	-8.0194	-7.8126	-7.7861	-7.7574	-7.599	-7.4952	-7.0658	-7.0595	-6.509	-6.149	-6.081	-5.9264	-5.624	-5.4933	-5.4555	-5.2633	-4.6837	-4.6711	-4.6387	-4.623	-4.4178	-4.3898
-0.50256	-8.8055	-8.7499	-8.0163	-7.8191	-7.7758	-7.7611	-7.5748	-7.515	-6.9701	-6.9414	-6.4732	-6.1428	-6.0828	-5.8958	-5.6166	-5.4528	-5.3908	-5.2588	-4.6722	-4.6538	-4.6148	-4.5967	-4.4071	-4.3663
-0.47611	-8.7738	-8.7231	-8.014	-7.8256	-7.7668	-7.7651	-7.5604	-7.5381	-6.8716	-6.8197	-6.4264	-6.1347	-6.0833	-5.8692	-5.6028	-5.4137	-5.3247	-5.2558	-4.6593	-4.636	-4.5872	-4.5683	-4.4016	-4.3442
-0.44967	-8.7355	-8.6897	-8.012	-7.8319	-7.7693	-7.7588	-7.5623	-7.5526	-6.7694	-6.7082	-6.3645	-6.1249	-6.0827	-5.8466	-5.5818	-5.3763	-5.2579	-5.254	-4.6446	-4.6181	-4.5559	-4.538	-4.4025	-4.3241
-0.42322	-8.6912	-8.6503	-8.0101	-7.8381	-7.7738	-7.7518	-7.5866	-7.5493	-6.6679	-6.6133	-6.2837	-6.1136	-6.0811	-5.828	-5.5527	-5.3411	-5.2532	-5.1911	-4.6279	-4.6004	-4.5206	-4.5056	-4.4103	-4.3067
-0.39677	-8.6416	-8.6053	-8.0082	-7.8441	-7.7783	-7.7459	-7.6103	-7.5489	-6.5709	-6.5367	-6.1846	-6.1012	-6.0786	-5.8134	-5.5148	-5.3084	-5.2533	-5.1253	-4.6088	-4.5833	-4.4815	-4.4721	-4.4247	-4.2921
-0.37031	-8.5872	-8.5554	-8.0062	-7.8499	-7.7829	-7.7409	-7.6329	-7.5504	-6.4813	-6.4743	-6.0879	-6.0755	-6.0733	-5.8027	-5.4676	-5.2785	-5.2541	-5.0616	-4.5867	-4.5674	-4.4574	-4.4388	-4.4262	-4.2803
-0.34386	-8.5288	-8.5013	-8.0041	-7.8553	-7.7874	-7.7371	-7.6541	-7.5532	-6.4204	-6.4012	-6.074	-6.0717	-5.9572	-5.7958	-5.4114	-5.2557	-5.2515	-5.0012	-4.5609	-4.5535	-4.486	-4.3929	-4.3899	-4.271
-0.31741	-8.4671	-8.4439	-8.0019	-7.8606	-7.7918	-7.7346	-7.6735	-7.5568	-6.3714	-6.3314	-6.0675	-6.0598	-5.8418	-5.7925	-5.3471	-5.2578	-5.2273	-4.9454	-4.5422	-4.5308	-4.5256	-4.348	-4.3444	-4.2634
-0.29095	-8.403	-8.384	-7.9997	-7.8654	-7.7961	-7.734	-7.6905	-7.561	-6.3251	-6.2718	-6.0631	-6.0456	-5.7926	-5.7309	-5.2765	-5.2606	-5.2058	-4.8956	-4.5728	-4.5346	-4.496	-4.3032	-4.2941	-4.2564
-0.26452	-8.3375	-8.3225	-7.9974	-7.87	-7.8002	-7.7363	-7.704	-7.5655	-6.2803	-6.2219	-6.0585	-6.0315	-5.7959	-5.6272	-5.2639	-5.2024	-5.187	-4.8524	-4.6264	-4.5315	-4.4564	-4.2562	-4.2486	-4.2427
-0.23806	-8.2714	-8.2605	-7.9952	-7.8741	-7.804	-7.7427	-7.7129	-7.5702	-6.2365	-6.1803	-6.054	-6.018	-5.8021	-5.5323	-5.2679	-5.1706	-5.1273	-4.816	-4.685	-4.5334	-4.413	-4.2389	-4.2076	-4.1914
-0.21161	-8.2059	-8.199	-7.9931	-7.8779	-7.8076	-7.7523	-7.7183	-7.575	-6.1934	-6.1457	-6.0496	-6.0052	-5.8108	-5.4474	-5.2726	-5.1564	-5.0541	-4.786	-4.7469	-4.5403	-4.367	-4.2268	-4.1584	-4.1412
-0.18516	-8.142	-8.1394	-7.9911	-7.8813	-7.8108	-7.7626	-7.7227	-7.58	-6.1511	-6.1171	-6.0454	-5.9934	-5.8215	-5.3733	-5.2781	-5.1443	-4.9851	-4.8103	-4.7617	-4.5515	-4.3205	-4.2121	-4.1097	-4.0931
-0.1587	-8.083	-8.0808	-7.9893	-7.8843	-7.8136	-7.7723	-7.7278	-7.5851	-6.1098	-6.0935	-6.0416	-5.9826	-5.8336	-5.3113	-5.2833	-5.1341	-4.9219	-4.8728	-4.7422	-4.5662	-4.2753	-4.1956	-4.0629	-4.0484
-0.13225	-8.0313	-8.0232	-7.9874	-7.8868	-7.816	-7.7807	-7.7344	-7.5903	-6.0741	-6.0702	-6.0382	-5.9733	-5.8463	-5.2962	-5.2537	-5.1257	-4.9319	-4.8658	-4.7267	-4.5832	-4.2334	-4.1783	-4.0196	-4.0081
-0.1058	-7.9908	-7.9806	-7.9704	-7.8889	-7.8181	-7.7878	-7.7432	-7.5953	-6.0584	-6.0353	-6.0332	-5.9654	-5.8588	-5.3057	-5.211	-5.1189	-4.985	-4.8171	-4.7146	-4.6016	-4.1965	-4.1615	-3.9815	-3.9734
-0.07936	-7.9863	-7.9458	-7.9228	-7.8905	-7.8197	-7.7934	-7.7548	-7.6002	-6.0462	-6.033	-6.0005	-5.9591	-5.8701	-5.3172	-5.1768	-5.1137	-5.0296	-4.7758	-4.7056	-4.6207	-4.1661	-4.1466	-3.9501	-3.9452
-0.05291	-7.9853	-7.917	-7.8916	-7.8812	-7.8208	-7.7976	-7.7697	-7.6043	-6.0373	-6.0314	-5.9742	-5.9546	-5.8792	-5.3289	-5.1502	-5.1101	-5.0646	-4.741	-4.6994	-4.6404	-4.1435	-4.1349	-3.9267	-3.9244
-0.02645	-7.9847	-7.8988	-7.8923	-7.8459	-7.8215	-7.801	-7.7877	-7.6071	-6.0318	-6.0303	-5.9569	-5.9518	-5.8852	-5.3378	-5.1295	-5.1079	-5.0905	-4.7123	-4.6957	-4.6604	-4.1295	-4.1274	-3.9122	-3.9116
0	-7.9846	-7.8926	-7.8926	-7.8218	-7.8218	-7.811	-7.7971	-7.6081	-6.03	-6.03	-5.9509	-5.9508	-5.8872	-5.3412	-5.1145	-5.1072	-5.1072	-4.6945	-4.6945	-4.6754	-4.1248	-4.1248	-3.9073	-3.9073
0.03741	-7.9849	-7.9009	-7.8963	-7.853	-7.8346	-7.7882	-7.7849	-7.6061	-6.0365	-6.0278	-5.9621	-5.9536	-5.8831	-5.3342	-5.1343	-5.1139	-5.0788	-4.7192	-4.7028	-4.6505	-4.1379	-4.1263	-3.9181	-3.9149
0.07482	-7.9859	-7.9247	-7.9072	-7.8942	-7.8594	-7.7751	-7.7584	-7.6006	-6.0559	-6.0215	-5.994	-5.9614	-5.8709	-5.3142	-5.1553	-5.1339	-5.0342	-4.7517	-4.7274	-4.6184	-4.1763	-4.1301	-3.95	-3.9371
0.11223	-7.9878	-7.9618	-7.9411	-7.9251	-7.8908	-7.7627	-7.7355	-7.5928	-6.0873	-6.0426	-6.0116	-5.9736	-5.8518	-5.2835	-5.1794	-5.1662	-4.9765	-4.7862	-4.7678	-4.5872	-4.2377	-4.1346	-4.0012	-3.9729
0.14963	-8.0096	-7.9932	-7.9907	-7.9491	-7.9284	-7.7508	-7.7156	-7.5838	-6.1296	-6.1032	-5.9992	-5.9894	-5.8273	-5.2508	-5.2089	-5.204	-4.9091	-4.8244	-4.823	-4.5589	-4.3185	-4.1374	-4.0692	-4.0202
0.18704	-8.0657	-8.05	-7.9971	-7.9763	-7.9718	-7.7389	-7.698	-7.574	-6.1813	-6.1724	-6.0083	-5.986	-5.7993	-5.2788	-5.2453	-5.1868	-4.8917	-4.8687	-4.8363	-4.5351	-4.4141	-4.1505	-4.1359	-4.0762
0.22445	-8.1281	-8.1108	-8.0216	-8.0205	-7.9914	-7.7266	-7.6822	-7.5636	-6.2479	-6.241	-6.0303	-5.9744	-5.7701	-5.3446	-5.2896	-5.1395	-4.9723	-4.9219	-4.7627	-4.519	-4.5164	-4.2411	-4.137	-4.1284
0.26186	-8.1948	-8.1745	-8.0738	-8.0606	-7.9972	-7.7135	-7.6678	-7.5523	-6.3279	-6.307	-6.0559	-5.9674	-5.7422	-5.4223	-5.3429	-5.0908	-5.0634	-4.9864	-4.6939	-4.6265	-4.5016	-4.3359	-4.1968	-4.115
0.29927	-8.2642	-8.2403	-8.1306	-8.1045	-8.0024	-7.6993	-7.6546	-7.5397	-6.4116	-6.3779	-6.0858	-5.9692	-5.7184	-5.5093	-5.4064	-5.1639	-5.0638	-5.0469	-4.7285	-4.6374	-4.4887	-4.4284	-4.2471	-4.0978
0.33668	-8.3348	-8.3069	-8.1901	-8.1516	-8.008	-7.6838	-7.6423	-7.5256	-6.4983	-6.4522	-6.1208	-5.9847	-5.7024	-5.6045	-5.4813	-5.2724	-5.1546	-5.0151	-4.8157	-4.6049	-4.5097	-4.4758	-4.2753	-4.0797
0.37408	-8.4053	-8.3735	-8.251	-8.2006	-8.0141	-7.6668	-7.6311	-7.5097	-6.5873	-6.5286	-6.1615	-6.0188	-5.7074	-5.6988	-5.5689	-5.3863	-5.2585	-5.006	-4.8791	-4.6051	-4.5672	-4.4616	-4.2714	-4.0633
0.41149	-8.4745	-8.4388	-8.3124	-8.2507	-8.0211	-7.6483	-7.6211	-7.4918	-6.678	-6.6055	-6.2085	-6.0749	-5.8172	-5.7165	-5.6697	-5.4963	-5.3742	-5.0283	-4.9136	-4.6313	-4.5904	-4.4462	-4.2416	-4.0509
0.4489	-8.5413	-8.502	-8.3731	-8.3008	-8.0289	-7.6282	-7.6128	-7.4718	-6.7698	-6.6818	-6.2616	-6.1533	-5.9333	-5.7834	-5.7757	-5.5795	-5.5004	-5.0784	-4.9194	-4.6694	-4.5813	-4.4306	-4.2001	-4.0436
0.48631	-8.6048	-8.5621	-8.4323	-8.3502	-8.0377	-7.6069	-7.6065	-7.4499	-6.8619	-6.7563	-6.3207	-6.2511	-6.0541	-5.9091	-5.8835	-5.6352	-5.6252	-5.1438	-4.901	-4.7107	-4.5519	-4.417	-4.1565	-4.041
0.52372	-8.6639	-8.6183	-8.4889	-8.398	-8.0476	-7.604	-7.583	-7.4266	-6.9535	-6.8279	-6.3862	-6.3638	-6.1767	-6.0452	-6.0148	-5.7771	-5.6546	-5.2145	-4.8644	-4.7521	-4.5121	-4.4085	-4.1152	-4.0414
0.56113	-8.718	-8.6699	-8.5422	-8.4433	-8.0587	-7.6051	-7.5579	-7.4025	-7.0438	-6.8956	-6.4866	-6.4616	-6.2943	-6.1897	-6.1525	-5.924	-5.6816	-5.2854	-4.8148	-4.7932	-4.4674	-4.4095	-4.0779	-4.0418
0.59853	-8.7663	-8.716	-8.5913	-8.4856	-8.0711	-7.6113	-7.5312	-7.379	-7.1318	-6.959	-6.6153	-6.5554	-6.3944	-6.3406	-6.2891	-6.074	-5.7105	-5.3547	-4.8346	-4.7564	-4.4242	-4.4207	-4.0451	-4.0383
0.63594	-8.8081	-8.7561	-8.6357	-8.524	-8.0848	-7.6238	-7.5035	-7.3587	-7.2163	-7.0177	-6.7461	-6.6715	-6.496	-6.4692	-6.4202	-6.225	-5.7424	-5.4217	-4.8775	-4.692	-4.4555	-4.3735	-4.0286	-4.0167
0.67335	-8.8429	-8.7895	-8.6745	-8.5579	-8.0999	-7.6434	-7.4763	-7.3461	-7.295	-7.0723	-6.8749	-6.8009	-6.6541	-6.5415	-6.5241	-6.3742	-5.7771	-5.4864	-4.9229	-4.6239	-4.5035	-4.3266	-4.0123	-3.992
0.71076	-8.8701	-8.8157	-8.7073	-8.5869	-8.116	-7.6709	-7.4579	-7.3588	-7.3488	-7.1241	-6.9968	-6.9346	-6.8131	-6.6475	-6.5652	-6.5183	-5.8139	-5.5486	-4.9714	-4.5662	-4.5539	-4.2805	-3.991	-3.9706
0.74817	-8.8892	-8.8342	-8.7335	-8.6102	-8.1332	-7.7066	-7.4824	-7.3786	-7.3735	-7.1762	-7.1052	-7.0672	-6.9713	-6.7314	-6.6524	-6.5957	-5.8515	-5.6078	-5.0236	-4.6412	-4.4833	-4.2355	-3.9671	-3.9518
0.78558	-8.9	-8.8445	-8.7527	-8.6275	-8.151	-7.7506	-7.5402	-7.4439	-7.349	-7.2339	-7.1973	-7.1952	-7.1264	-6.7867	-6.7698	-6.6179	-5.8881	-5.6632	-5.0795	-4.7257	-4.4131	-4.1921	-3.9424	-3.9352
0.82298	-8.902	-8.8463	-8.7645	-8.6382	-8.1695	-7.8028	-7.6004	-7.5373	-7.3302	-7.3155	-7.3033	-7.2807	-7.2626	-6.8627	-6.813	-6.6341	-5.9216	-5.7134	-5.1389	-4.8175	-4.3444	-4.1505	-3.9208	-3.9188
0.86039	-8.895	-8.8393	-8.7685	-8.6421	-8.1885	-7.8633	-7.6571	-7.6439	-7.4406	-7.4253	-7.3877	-7.363	-7.2611	-6.9265	-6.818	-6.6471	-5.9493	-5.7568	-5.2013	-4.9146	-4.2781	-4.1111	-3.9083	-3.8976
0.8978	-8.8789	-8.8232	-8.7646	-8.6387	-8.2087	-7.9317	-7.7536	-7.7102	-7.5798	-7.5222	-7.483	-7.445	-7.2207	-6.9633	-6.8121	-6.6597	-5.9682	-5.7914	-5.266	-5.0153	-4.2147	-4.0741	-3.8979	-3.8797
0.93521	-8.8538	-8.7979	-8.7525	-8.6279	-8.2313	-8.0072	-7.8616	-7.7702	-7.7018	-7.6046	-7.5806	-7.5243	-7.176	-6.9793	-6.8042	-6.6749	-5.9751	-5.8153	-5.3321	-5.1181	-4.1551	-4.0398	-3.8898	-3.8661
0.97262	-8.8198	-8.7634	-8.7322	-8.6095	-8.2583	-8.0875	-7.9651	-7.8735	-7.7672	-7.6725	-7.6715	-7.5984	-7.129	-6.9807	-6.8001	-6.6947	-5.9673	-5.8268	-5.3988	-5.2215	-4.0997	-4.0084	-3.8842	-3.8575
1.01003	-8.7772	-8.7199	-8.7039	-8.5835	-8.2925	-8.1696	-8.0628	-7.9936	-7.8008	-7.7476	-7.727	-7.6657	-7.0804	-6.9716	-6.8032	-6.7207	-5.9433	-5.8252	-5.465	-5.3243	-4.0491	-3.9802	-3.8814	-3.8543
1.04744	-8.7267	-8.6682	-8.6679	-8.5507	-8.3358	-8.2495	-8.1536	-8.1091	-7.8229	-7.8032	-7.7695	-7.7245	-7.0307	-6.9551	-6.8142	-6.7532	-5.903	-5.8107	-5.5296	-5.4251	-4.0037	-3.9554	-3.8816	-3.857
1.08484	-8.6695	-8.6255	-8.6109	-8.5143	-8.3849	-8.3222	-8.2367	-8.2155	-7.836	-7.8354	-7.8013	-7.7737	-6.9804	-6.9332	-6.8323	-6.7916	-5.8479	-5.7842	-5.5915	-5.5227	-3.9639	-3.9341	-3.8851	-3.8658
1.12225	-8.6075	-8.58	-8.5581	-8.4997	-8.412	-8.376	-8.3111	-8.3085	-7.8454	-7.8405	-7.8234	-7.8116	-6.9304	-6.9081	-6.8555	-6.8348	-5.7801	-5.7474	-5.6494	-5.6155	-3.9301	-3.9164	-3.8919	-3.8809
1.15966	-8.545	-8.545	-8.5451	-8.5451	-8.3743	-8.3744	-8.3744	-8.3745	-7.8364	-7.8364	-7.8364	-7.8364	-6.8814	-6.8815	-6.8815	-6.8816	-5.7019	-5.7019	-5.7019	-5.7019	-3.9023	-3.9024	-3.9023	-3.9023

## Sheet: Figure 2d
Energy	Top O_ADM	Side O_ADM	Terrace O_ADM	Bulk O_ADM	Energy	Top O_AOM	Side O_AOM	Terrace O_AOM	Bulk O_AOM
-9.5016	0	0	0	0	-9.50134	0	0	0	0
-9.4997	0	0	0	0	-9.4996	0	0	0	0
-9.4979	0	0	0	0	-9.49785	0	0	0	0
-9.496	0	0	0	0	-9.49611	0	0	0	0
-9.4941	0	0	0	0	-9.49436	0	0	0	0
-9.4923	0	0	0	0	-9.49261	0	0	0	0
-9.4904	0	0	0	0	-9.49097	0	0	0	0
-9.4886	0	0	0	0	-9.48922	0	0	0	0
-9.4867	0	0	0	0	-9.48747	0	0	0	0
-9.4849	0	0	0	0	-9.48573	0	0	0	0
-9.483	0	0	0	0	-9.48398	0	0	0	0
-9.4812	0	0	0	0	-9.48224	0	0	0	0
-9.4793	0	0	0	0	-9.48049	0	0	0	0
-9.4775	0	0	0	0	-9.47884	0	0	0	0
-9.4756	0	0	0	0	-9.47709	0	0	0	0
-9.4737	0	0	0	0	-9.47535	0	0	0	0
-9.4719	0	0	0	0	-9.4736	0	0	0	0
-9.47	0	0	0	0	-9.47186	0	0	0	0
-9.4682	0	0	0	0	-9.47011	0	0	0	0
-9.4663	0	0	0	0	-9.46836	0	0	0	0
-9.4645	0	0	0	0	-9.46671	0	0	0	0
-9.4626	0	0	0	0	-9.46497	0	0	0	0
-9.4608	0	0	0	0	-9.46322	0	0	0	0
-9.4589	0	0	0	0	-9.46148	0	0	0	0
-9.457	0	0	0	0	-9.45973	0	0	0	0
-9.4552	0	0	0	0	-9.45798	0	0	0	0
-9.4533	0	0	0	0	-9.45624	0	0	0	0
-9.4515	0	0	0	0	-9.45459	0	0	0	0
-9.4496	0	0	0	0	-9.45284	0	0	0	0
-9.4478	0	0	0	0	-9.4511	0	0	0	0
-9.4459	0	0	0	0	-9.44935	0	0	0	0
-9.4441	0	0	0	0	-9.44761	0	0	0	0
-9.4422	0	0	0	0	-9.44586	0	0	0	0
-9.4403	0	0	0	0	-9.44411	0	0	0	0
-9.4385	0	0	0	0	-9.44237	0	0	0	0
-9.4366	0	0	0	0	-9.44072	0	0	0	0
-9.4348	0	0	0	0	-9.43897	0	0	0	0
-9.4329	0	0	0	0	-9.43723	0	0	0	0
-9.4311	0	0	0	0	-9.43548	0	0	0	0
-9.4292	0	0	0	0	-9.43374	0	0	0	0
-9.4274	0	0	0	0	-9.43199	0	0	0	0
-9.4255	0	0	0	0	-9.43024	0	0	0	0
-9.4236	0	0	0	0	-9.42859	0	0	0	0
-9.4218	0	0	0	0	-9.42685	0	0	0	0
-9.4199	0	0	0	0	-9.4251	0	0	0	0
-9.4181	0	0	0	0	-9.42336	0	0	0	0
-9.4162	0	0	0	0	-9.42161	0	0	0	0
-9.4144	0	0	0	0	-9.41986	0	0	0	0
-9.4125	0	0	0	0	-9.41812	0	0	0	0
-9.4107	0	0	0	0	-9.41647	0	0	0	0
-9.4088	0	0	0	0	-9.41472	0	0	0	0
-9.4069	0	0	0	0	-9.41298	0	0	0	0
-9.4051	0	0	0	0	-9.41123	0	0	0	0
-9.4032	0	0	0	0	-9.40949	0	0	0	0
-9.4014	0	0	0	0	-9.40774	0	0	0	0
-9.3995	0	0	0	0	-9.40599	0	0	0	0
-9.3977	0	0	0	0	-9.40434	0	0	0	0
-9.3958	0	0	0	0	-9.4026	0	0	0	0
-9.394	0	0	0	0	-9.40085	0	0	0	0
-9.3921	0	0	0	0	-9.39911	0	0	0	0
-9.3902	0	0	0	0	-9.39736	0	0	0	0
-9.3884	0	0	0	0	-9.39561	0	0	0	0
-9.3865	0	0	0	0	-9.39387	0	0	0	0
-9.3847	0	0	0	0	-9.39222	0	0	0	0
-9.3828	0	0	0	0	-9.39047	0	0	0	0
-9.381	0	0	0	0	-9.38873	0	0	0	0
-9.3791	0	0	0	0	-9.38698	0	0	0	0
-9.3773	0	0	0	0	-9.38523	0	0	0	0
-9.3754	0	0	0	0	-9.38349	0	0	0	0
-9.3735	0	0	0	0	-9.38174	0	0	0	0
-9.3717	0	0	0	0	-9.38009	0	0	0	0
-9.3698	0	0	0	0	-9.37835	0	0	0	0
-9.368	0	0	0	0	-9.3766	0	0	0	0
-9.3661	0	0	0	0	-9.37486	0	0	0	0
-9.3643	0	0	0	0	-9.37311	0	0	0	0
-9.3624	0	0	0	0	-9.37136	0	0	0	0
-9.3606	0	0	0	0	-9.36962	0	0	0	0
-9.3587	0	0	0	0	-9.36787	0	0	0	0
-9.3568	0	0	0	0	-9.36622	0	0	0	0
-9.355	0	0	0	0	-9.36448	0	0	0	0
-9.3531	0	0	0	0	-9.36273	0	0	0	0
-9.3513	0	0	0	0	-9.36099	0	0	0	0
-9.3494	0	0	0	0	-9.35924	0	0	0	0
-9.3476	0	0	0	0	-9.35749	0	0	0	0
-9.3457	0	0	0	0	-9.35575	0	0	0	0
-9.3439	0	0	0	0	-9.3541	0	0	0	0
-9.342	0	0	0	0	-9.35235	0	0	0	0
-9.3402	0	0	0	0	-9.35061	0	0	0	0
-9.3383	0	0	0	0	-9.34886	0	0	0	0
-9.3364	0	0	0	0	-9.34711	0	0	0	0
-9.3346	0	0	0	0	-9.34537	0	0	0	0
-9.3327	0	0	0	0	-9.34362	0	0	0	0
-9.3309	0	0	0	0	-9.34197	0	0	0	0
-9.329	0	0	0	0	-9.34023	0	0	0	0
-9.3272	0	0	0	0	-9.33848	0	0	0	0
-9.3253	0	0	0	0	-9.33673	0	0	0	0
-9.3235	0	0	0	0	-9.33499	0	0	0	0
-9.3216	0	0	0	0	-9.33324	0	0	0	0
-9.3197	0	0	0	0	-9.3315	0	0	0	0
-9.3179	0	0	0	0	-9.32985	0	0	0	0
-9.316	0	0	0	0	-9.3281	0	0	0	0
-9.3142	0	0	0	0	-9.32636	0	0	0	0
-9.3123	0	0	0	0	-9.32461	0	0	0	0
-9.3105	0	0	0	0	-9.32286	0	0	0	0
-9.3086	0	0	0	0	-9.32112	0	0	0	0
-9.3068	0	0	0	0	-9.31937	0	0	0	0
-9.3049	0	0	0	0	-9.31772	0.0001	0	0	0
-9.303	0	0	0	0	-9.31598	0.0001	0	0	0
-9.3012	0	0	0	0	-9.31423	0.0002	0	0	0
-9.2993	0	0	0	0	-9.31249	0.0002	0	0	0
-9.2975	0	0	0	0	-9.31074	0.0002	0	0	0
-9.2956	0	0	0	0	-9.30899	0.0002	0	0	0
-9.2938	0	0	0	0	-9.30725	0.0002	0	0	0
-9.2919	0	0	0	0	-9.3055	0.0003	0	0	0
-9.2901	0	0	0	0	-9.30385	0.0003	0	0	0
-9.2882	0	0	0	0	-9.30211	0.0004	0	0	0
-9.2863	0	0	0	0	-9.30036	0.0005	0	0	0
-9.2845	0	0	0	0	-9.29861	0.0005	0	0	0
-9.2826	0	0	0	0	-9.29687	0.0005	0	0	0
-9.2808	0	0	0	0	-9.29512	0.0007	0	0	0
-9.2789	0	0	0	0	-9.29338	0.0008	0	0	0
-9.2771	0	0	0	0	-9.29173	0.0009	0	0	0
-9.2752	0	0	0	0	-9.28998	0.001	0	0	0
-9.2734	0	0	0	0	-9.28824	0.0012	0	0	0
-9.2715	0	0	0	0	-9.28649	0.0013	0	0	0
-9.2696	0	0	0	0	-9.28474	0.0015	0	0	0
-9.2678	0	0	0	0	-9.283	0.0017	0	0	0
-9.2659	0	0	0	0	-9.28125	0.002	0	0	0
-9.2641	0	0	0	0	-9.2796	0.0022	0	0	0
-9.2622	0	0	0	0	-9.27786	0.0025	0	0	0
-9.2604	0	0	0	0	-9.27611	0.0029	0	0	0
-9.2585	0	0	0	0	-9.27436	0.0033	0	0	0
-9.2567	0	0	0	0	-9.27262	0.0037	0	0	0
-9.2548	0	0	0	0	-9.27087	0.0042	0	0	0
-9.2529	0	0	0	0	-9.26913	0.0048	0	0	0
-9.2511	0	0	0	0	-9.26748	0.0054	0	0	0
-9.2492	0	0	0	0	-9.26573	0.0061	0	0	0
-9.2474	0	0	0	0	-9.26398	0.0069	0	0	0
-9.2455	0	0	0	0	-9.26224	0.0077	0	0	0
-9.2437	0	0	0	0	-9.26049	0.0087	0	0	0
-9.2418	0	0	0	0	-9.25875	0.0097	0	0	0
-9.24	0	0	0	0	-9.257	0.0109	0	0	0
-9.2381	0	0	0	0	-9.25535	0.0122	0	0	0
-9.2362	0	0	0	0	-9.25361	0.0136	0	0	0
-9.2344	0	0	0	0	-9.25186	0.0153	0	0	0
-9.2325	0	0	0	0	-9.25011	0.017	0	0	0
-9.2307	0	0	0	0	-9.24837	0.019	0	0	0
-9.2288	0	0	0	0	-9.24662	0.021	0	0	0
-9.227	0	0	0	0	-9.24488	0.0234	0	0	0
-9.2251	0	0	0	0	-9.24313	0.0259	0	0	0
-9.2233	0	0	0	0	-9.24148	0.0287	0	0	0
-9.2214	0	0	0	0	-9.23974	0.0318	0	0	0
-9.2195	0	0	0	0	-9.23799	0.0351	0.0001	0	0
-9.2177	0	0	0	0	-9.23624	0.0388	0.0001	0	0
-9.2158	0	0	0	0	-9.2345	0.0428	0.0001	0	0
-9.214	0	0	0	0	-9.23275	0.0472	0.0001	0	0
-9.2121	0	0	0	0	-9.231	0.0519	0.0001	0	0
-9.2103	0	0	0	0	-9.22936	0.057	0.0001	0	0
-9.2084	0	0	0	0	-9.22761	0.0625	0.0001	0	0
-9.2066	0	0	0	0	-9.22586	0.0686	0.0001	0	0
-9.2047	0	0	0	0	-9.22412	0.0751	0.0001	0	0
-9.2029	0	0	0	0	-9.22237	0.0822	0.0001	0	0
-9.201	0	0	0	0	-9.22063	0.0898	0.0001	0	0
-9.1991	0	0	0	0	-9.21888	0.0979	0.0001	0	0
-9.1973	0	0	0	0	-9.21723	0.1068	0.0002	0	0
-9.1954	0	0	0	0	-9.21548	0.1162	0.0002	0	0
-9.1936	0	0	0	0	-9.21374	0.1263	0.0002	0	0
-9.1917	0	0	0	0	-9.21199	0.1373	0.0002	0	0
-9.1899	0	0	0	0	-9.21025	0.1489	0.0002	0	0
-9.188	0	0	0	0	-9.2085	0.1613	0.0002	0	0
-9.1862	0	0	0	0	-9.20675	0.1745	0.0002	0	0
-9.1843	0	0	0	0	-9.20511	0.1887	0.0003	0	0
-9.1824	0	0	0	0	-9.20336	0.2039	0.0003	0	0
-9.1806	0	0	0	0	-9.20161	0.2199	0.0003	0	0
-9.1787	0	0	0	0	-9.19987	0.2369	0.0003	0	0
-9.1769	0	0	0	0	-9.19812	0.255	0.0004	0	0
-9.175	0	0	0	0	-9.19638	0.2741	0.0004	0	0
-9.1732	0	0	0	0	-9.19463	0.2943	0.0005	0	0
-9.1713	0	0	0	0	-9.19298	0.3158	0.0006	0	0
-9.1695	0	0	0	0	-9.19124	0.3383	0.0006	0	0
-9.1676	0	0	0	0	-9.18949	0.3621	0.0006	0	0
-9.1657	0	0	0	0	-9.18774	0.3871	0.0007	0	0
-9.1639	0	0	0	0	-9.186	0.4135	0.0007	0	0
-9.162	0	0	0	0	-9.18425	0.4411	0.0007	0	0
-9.1602	0	0	0	0	-9.1825	0.4702	0.0008	0	0
-9.1583	0	0	0	0	-9.18086	0.5005	0.0008	0	0
-9.1565	0	0	0	0	-9.17911	0.5322	0.0009	0	0
-9.1546	0	0	0	0	-9.17736	0.5654	0.0009	0	0
-9.1528	0	0	0	0	-9.17562	0.6	0.0011	0	0
-9.1509	0	0	0	0	-9.17387	0.6361	0.0011	0	0
-9.149	0	0	0	0	-9.17213	0.6735	0.0012	0	0
-9.1472	0	0	0	0	-9.17038	0.7125	0.0012	0	0
-9.1453	0	0	0	0	-9.16863	0.753	0.0013	0	0
-9.1435	0	0	0	0	-9.16699	0.7948	0.0013	0	0
-9.1416	0	0	0	0	-9.16524	0.8383	0.0015	0	0
-9.1398	0	0	0	0	-9.16349	0.8832	0.0016	0	0
-9.1379	0	0	0	0	-9.16175	0.9295	0.0016	0	0
-9.1361	0	0	0	0	-9.16	0.9773	0.0017	0	0
-9.1342	0	0	0	0	-9.15826	1.0266	0.0019	0	0
-9.1323	0	0	0	0	-9.15651	1.0773	0.0019	0	0
-9.1305	0	0	0	0	-9.15486	1.1293	0.002	0	0
-9.1286	0	0	0	0	-9.15311	1.1827	0.0022	0	0
-9.1268	0	0	0	0	-9.15137	1.2374	0.0023	0	0
-9.1249	0	0	0	0	-9.14962	1.2934	0.0024	0	0
-9.1231	0	0	0	0	-9.14788	1.3507	0.0025	0	0
-9.1212	0	0	0	0	-9.14613	1.409	0.0026	0	0
-9.1194	0	0	0	0	-9.14438	1.4686	0.0028	0	0
-9.1175	0	0	0	0	-9.14274	1.5292	0.0029	0	0
-9.1156	0	0	0	0	-9.14099	1.5908	0.0031	0	0
-9.1138	0	0	0	0	-9.13924	1.6532	0.0032	0	0
-9.1119	0	0	0	0	-9.1375	1.7167	0.0034	0	0
-9.1101	0	0	0	0	-9.13575	1.7807	0.0035	0	0
-9.1082	0	0	0	0	-9.134	1.8455	0.0036	0	0
-9.1064	0	0	0	0	-9.13226	1.911	0.0037	0	0
-9.1045	0	0	0	0	-9.13061	1.9769	0.0039	0	0
-9.1027	0	0	0	0	-9.12886	2.0432	0.0041	0	0
-9.1008	0	0	0	0	-9.12712	2.1097	0.0042	0	0
-9.0989	0	0	0	0	-9.12537	2.1765	0.0044	0	0
-9.0971	0	0	0	0	-9.12363	2.2434	0.0046	0	0
-9.0952	0	0	0	0	-9.12188	2.3102	0.0047	0	0
-9.0934	0	0	0	0	-9.12013	2.3769	0.0049	0	0
-9.0915	0	0	0	0	-9.11849	2.4432	0.0051	0	0
-9.0897	0	0	0	0	-9.11674	2.5092	0.0053	0	0
-9.0878	0	0	0	0	-9.11499	2.5746	0.0054	0	0
-9.086	0	0	0	0	-9.11325	2.6393	0.0056	0	0
-9.0841	0	0	0	0	-9.1115	2.7033	0.0058	0	0
-9.0822	0	0	0	0	-9.10975	2.7664	0.006	0	0
-9.0804	0	0	0	0	-9.10801	2.8284	0.0062	0	0
-9.0785	0	0	0	0	-9.10626	2.8891	0.0064	0	0
-9.0767	0	0	0	0	-9.10461	2.9486	0.0064	0	0
-9.0748	0	0	0	0	-9.10287	3.0065	0.0066	0	0
-9.073	0	0	0	0	-9.10112	3.0628	0.0068	0	0
-9.0711	0	0	0	0	-9.09938	3.1173	0.007	0	0
-9.0693	0	0	0	0	-9.09763	3.1701	0.0072	0	0
-9.0674	0	0	0	0	-9.09588	3.2208	0.0073	0	0
-9.0655	0	0	0	0	-9.09414	3.2692	0.0075	0	0
-9.0637	0	0	0	0	-9.09249	3.3155	0.0076	0	0
-9.0618	0	0	0	0	-9.09074	3.3593	0.0077	0	0
-9.06	0	0	0	0	-9.089	3.4006	0.0079	0	0
-9.0581	0	0	0	0	-9.08725	3.4393	0.008	0	0
-9.0563	0	0	0	0	-9.0855	3.4752	0.0082	0	0
-9.0544	0	0	0	0	-9.08376	3.5083	0.0082	0	0
-9.0526	0	0	0	0	-9.08201	3.5384	0.0084	0	0
-9.0507	0	0	0	0	-9.08036	3.5654	0.0085	0	0
-9.0489	0	0	0	0	-9.07862	3.5894	0.0087	0	0
-9.047	0	0	0	0	-9.07687	3.6099	0.0087	0	0
-9.0451	0	0	0	0	-9.07513	3.6273	0.0088	0	0
-9.0433	0	0	0	0	-9.07338	3.6412	0.0088	0	0
-9.0414	0	0	0	0	-9.07163	3.6519	0.009	0	0
-9.0396	0	0	0	0	-9.06989	3.659	0.009	0	0
-9.0377	0	0	0	0	-9.06824	3.6624	0.0091	0	0
-9.0359	0	0	0	0	-9.06649	3.6625	0.0091	0	0
-9.034	0	0	0	0	-9.06475	3.6589	0.0092	0	0
-9.0322	0	0	0	0	-9.063	3.6519	0.0092	0	0
-9.0303	0	0	0	0	-9.06125	3.6411	0.0091	0	0
-9.0284	0	0	0	0	-9.05951	3.627	0.0091	0	0
-9.0266	0	0	0	0	-9.05776	3.6092	0.0092	0	0
-9.0247	0	0	0	0	-9.05611	3.5879	0.0092	0	0
-9.0229	0	0	0	0	-9.05437	3.5632	0.0091	0	0
-9.021	0	0	0	0	-9.05262	3.5349	0.0091	0	0
-9.0192	0	0	0	0	-9.05088	3.5035	0.009	0	0
-9.0173	0	0	0	0	-9.04913	3.4688	0.009	0	0
-9.0155	0	0	0	0	-9.04738	3.4308	0.0089	0	0
-9.0136	0	0	0	0	-9.04564	3.3898	0.0088	0	0
-9.0117	0	0	0	0	-9.04389	3.3458	0.0087	0	0
-9.0099	0	0	0	0	-9.04224	3.2988	0.0087	0	0
-9.008	0	0	0	0	-9.0405	3.2491	0.0086	0	0
-9.0062	0	0	0	0	-9.03875	3.1968	0.0084	0	0
-9.0043	0	0	0	0	-9.03701	3.142	0.0083	0	0
-9.0025	0	0	0	0	-9.03526	3.0849	0.0081	0	0
-9.0006	0	0	0	0	-9.03351	3.0256	0.0081	0	0
-8.9988	0	0	0	0	-9.03177	2.9641	0.0079	0	0
-8.9969	0	0	0	0	-9.03012	2.9008	0.0078	0	0
-8.995	0	0	0	0	-9.02837	2.8358	0.0076	0	0
-8.9932	0	0	0	0	-9.02663	2.7691	0.0075	0	0
-8.9913	0	0	0	0	-9.02488	2.7011	0.0073	0	0
-8.9895	0	0	0	0	-9.02313	2.6318	0.0071	0	0
-8.9876	0	0	0	0	-9.02139	2.5615	0.0069	0	0
-8.9858	0	0	0	0	-9.01964	2.4902	0.0068	0	0
-8.9839	0	0	0	0	-9.01799	2.4183	0.0066	0	0
-8.9821	0	0	0	0	-9.01625	2.3458	0.0064	0	0
-8.9802	0	0	0	0	-9.0145	2.2728	0.0062	0	0
-8.9783	0	0	0	0	-9.01275	2.1997	0.0061	0	0
-8.9765	0	0	0	0	-9.01101	2.1265	0.0059	0	0
-8.9746	0	0	0	0	-9.00926	2.0534	0.0057	0	0
-8.9728	0	0	0	0	-9.00752	1.9805	0.0055	0	0
-8.9709	0	0	0	0	-9.00587	1.9081	0.0053	0	0
-8.9691	0	0	0	0	-9.00412	1.8361	0.005	0	0
-8.9672	0	0	0	0	-9.00238	1.7649	0.0048	0	0
-8.9654	0	0	0	0	-9.00063	1.6944	0.0047	0	0
-8.9635	0	0	0	0	-8.99888	1.6249	0.0045	0	0
-8.9616	0	0	0	0	-8.99714	1.5563	0.0043	0	0
-8.9598	0	0	0	0	-8.99539	1.4889	0.0041	0	0
-8.9579	0	0	0	0	-8.99374	1.4228	0.004	0	0
-8.9561	0	0	0	0	-8.992	1.358	0.0038	0	0
-8.9542	0	0	0	0	-8.99025	1.2946	0.0036	0	0
-8.9524	0	0	0	0	-8.98851	1.2327	0.0035	0	0
-8.9505	0	0	0	0	-8.98676	1.1724	0.0033	0	0
-8.9487	0	0	0	0	-8.98501	1.1138	0.0031	0	0
-8.9468	0	0	0	0	-8.98327	1.0568	0.0029	0	0
-8.9449	0	0	0	0	-8.98162	1.0015	0.0028	0	0
-8.9431	0	0	0	0	-8.97987	0.9479	0.0027	0	0
-8.9412	0	0	0	0	-8.97813	0.8962	0.0025	0	0
-8.9394	0	0	0	0	-8.97638	0.8462	0.0024	0	0
-8.9375	0	0	0	0	-8.97463	0.7981	0.0023	0	0
-8.9357	0	0	0	0	-8.97289	0.7518	0.0021	0	0
-8.9338	0	0	0	0	-8.97114	0.7073	0.002	0	0
-8.932	0	0	0	0	-8.9694	0.6648	0.0019	0	0
-8.9301	0	0	0	0	-8.96775	0.6239	0.0018	0	0
-8.9282	0	0	0	0	-8.966	0.5849	0.0016	0	0
-8.9264	0	0	0	0	-8.96425	0.5476	0.0016	0	0
-8.9245	0	0	0	0	-8.96251	0.5121	0.0014	0	0
-8.9227	0	0	0	0	-8.96076	0.4784	0.0014	0	0
-8.9208	0	0	0	0	-8.95902	0.4463	0.0012	0	0
-8.919	0	0	0	0	-8.95727	0.4158	0.0012	0	0
-8.9171	0	0	0	0	-8.95562	0.3871	0.0011	0	0
-8.9153	0	0	0	0	-8.95388	0.3597	0.001	0	0
-8.9134	0	0	0	0	-8.95213	0.3341	0.001	0	0
-8.9116	0	0	0	0	-8.95038	0.3099	0.0008	0	0
-8.9097	0	0	0	0	-8.94864	0.287	0.0008	0	0
-8.9078	0	0	0	0	-8.94689	0.2655	0.0008	0	0
-8.906	0	0	0	0	-8.94515	0.2454	0.0007	0	0
-8.9041	0	0	0	0	-8.9435	0.2266	0.0006	0	0
-8.9023	0	0	0	0	-8.94175	0.209	0.0006	0	0
-8.9004	0	0	0	0	-8.94	0.1925	0.0006	0	0
-8.8986	0	0	0	0	-8.93826	0.1771	0.0006	0	0
-8.8967	0	0	0	0	-8.93651	0.1629	0.0004	0	0
-8.8949	0	0	0	0	-8.93477	0.1496	0.0004	0	0
-8.893	0	0	0	0	-8.93302	0.1374	0.0004	0	0
-8.8911	0	0	0	0	-8.93137	0.1261	0.0004	0	0
-8.8893	0	0	0	0	-8.92963	0.1157	0.0004	0	0
-8.8874	0	0	0	0	-8.92788	0.106	0.0004	0	0
-8.8856	0	0	0	0	-8.92613	0.0972	0.0002	0	0
-8.8837	0	0	0	0	-8.92439	0.0891	0.0002	0	0
-8.8819	0	0	0	0	-8.92264	0.0818	0.0002	0	0
-8.88	0	0	0	0	-8.9209	0.0751	0.0002	0	0
-8.8782	0	0	0	0	-8.91925	0.069	0.0002	0	0
-8.8763	0	0	0	0	-8.9175	0.0637	0.0002	0	0
-8.8744	0	0	0	0	-8.91576	0.0588	0.0002	0	0
-8.8726	0	0	0	0	-8.91401	0.0546	0.0002	0	0
-8.8707	0	0	0	0	-8.91226	0.0508	0.0002	0	0
-8.8689	0	0	0	0	-8.91052	0.0476	0.0002	0	0
-8.867	0	0	0	0	-8.90877	0.0447	0.0002	0	0
-8.8652	0	0	0	0	-8.90703	0.0425	0.0002	0	0
-8.8633	0	0	0	0	-8.90538	0.0406	0.0002	0	0
-8.8615	0	0	0	0	-8.90363	0.0391	0.0002	0	0
-8.8596	0	0	0	0	-8.90188	0.0382	0.0002	0	0
-8.8577	0	0	0	0	-8.90014	0.0375	0.0002	0	0
-8.8559	0	0	0	0	-8.89839	0.0374	0.0002	0	0
-8.854	0	0	0	0	-8.89665	0.0377	0.0002	0	0
-8.8522	0	0	0	0	-8.8949	0.0382	0.0002	0	0
-8.8503	0	0	0	0	-8.89325	0.0392	0.0002	0	0
-8.8485	0	0	0	0	-8.8915	0.0406	0.0002	0	0
-8.8466	0	0	0	0	-8.88976	0.0425	0.0002	0	0
-8.8448	0	0	0	0	-8.88801	0.0447	0.0003	0	0
-8.8429	0	0	0	0	-8.88627	0.0473	0.0003	0	0
-8.841	0	0	0	0	-8.88452	0.0503	0.0003	0	0
-8.8392	0	0	0	0	-8.88277	0.0538	0.0003	0	0
-8.8373	0	0	0	0	-8.88113	0.0577	0.0003	0	0
-8.8355	0	0	0	0	-8.87938	0.0621	0.0003	0	0
-8.8336	0	0	0	0	-8.87763	0.067	0.0004	0	0
-8.8318	0	0	0	0	-8.87589	0.0722	0.0004	0	0
-8.8299	0	0	0	0	-8.87414	0.0782	0.0004	0	0
-8.8281	0	0	0	0	-8.8724	0.0845	0.0004	0	0
-8.8262	0	0	0	0	-8.87065	0.0914	0.0005	0	0
-8.8243	0	0	0	0	-8.869	0.0989	0.0005	0	0
-8.8225	0	0	0	0	-8.86726	0.107	0.0005	0	0
-8.8206	0	0	0	0.0001	-8.86551	0.1157	0.0007	0	0
-8.8188	0	0	0	0.0002	-8.86376	0.1249	0.0007	0	0
-8.8169	0	0	0	0.0002	-8.86202	0.1349	0.0007	0	0
-8.8151	0	0	0	0.0002	-8.86027	0.1456	0.0008	0	0
-8.8132	0	0	0	0.0002	-8.85853	0.1569	0.0008	0	0
-8.8114	0	0	0	0.0002	-8.85688	0.1689	0.0009	0	0
-8.8095	0	0	0	0.0002	-8.85513	0.1816	0.0009	0	0
-8.8076	0	0	0	0.0005	-8.85338	0.1952	0.0011	0	0
-8.8058	0	0	0	0.0006	-8.85164	0.2094	0.0011	0	0
-8.8039	0	0	0	0.0006	-8.84989	0.2245	0.0012	0	0
-8.8021	0	0	0	0.0006	-8.84815	0.2404	0.0013	0	0
-8.8002	0	0	0	0.0008	-8.8464	0.2571	0.0013	0	0
-8.7984	0	0	0	0.0009	-8.84465	0.2747	0.0015	0	0
-8.7965	0	0	0	0.001	-8.843	0.2929	0.0016	0	0
-8.7947	0	0	0	0.0011	-8.84126	0.3122	0.0017	0	0
-8.7928	0	0	0	0.0015	-8.83951	0.3322	0.0017	0	0
-8.7909	0	0	0	0.0015	-8.83777	0.353	0.0019	0	0
-8.7891	0	0	0	0.0017	-8.83602	0.3748	0.002	0	0
-8.7872	0	0	0	0.0019	-8.83427	0.3973	0.0021	0	0
-8.7854	0	0	0	0.0024	-8.83253	0.4206	0.0023	0	0
-8.7835	0	0	0	0.0026	-8.83088	0.4449	0.0024	0	0
-8.7817	0	0	0	0.0031	-8.82913	0.4698	0.0025	0	0
-8.7798	0	0	0	0.0035	-8.82739	0.4956	0.0027	0	0
-8.778	0	0	0	0.0041	-8.82564	0.5221	0.0028	0	0
-8.7761	0	0	0	0.0045	-8.8239	0.5493	0.0029	0	0
-8.7742	0	0	0	0.0051	-8.82215	0.5772	0.0031	0	0
-8.7724	0	0	0	0.0058	-8.8204	0.6057	0.0033	0	0
-8.7705	0	0	0	0.0066	-8.81875	0.6349	0.0035	0	0
-8.7687	0	0	0	0.0075	-8.81701	0.6646	0.0036	0	0
-8.7668	0	0	0	0.0084	-8.81526	0.6948	0.0037	0	0
-8.765	0	0	0	0.0093	-8.81352	0.7254	0.0039	0	0
-8.7631	0	0	0	0.0107	-8.81177	0.7565	0.0041	0	0
-8.7613	0	0	0	0.0118	-8.81002	0.7878	0.0043	0	0.0002
-8.7594	0	0	0	0.0134	-8.80828	0.8194	0.0044	0	0.0002
-8.7576	0	0	0	0.015	-8.80663	0.8512	0.0047	0	0.0002
-8.7557	0	0	0	0.0168	-8.80488	0.8832	0.0048	0	0.0002
-8.7538	0	0	0	0.0187	-8.80314	0.9151	0.0049	0	0.0002
-8.752	0	0	0	0.021	-8.80139	0.9469	0.0051	0	0.0004
-8.7501	0	0	0	0.0232	-8.79965	0.9787	0.0053	0	0.0004
-8.7483	0	0	0	0.0259	-8.7979	1.0103	0.0055	0	0.0005
-8.7464	0	0	0	0.0288	-8.79615	1.0415	0.0056	0	0.0006
-8.7446	0	0	0	0.0321	-8.79451	1.0723	0.0059	0	0.0006
-8.7427	0	0	0	0.0355	-8.79276	1.1025	0.006	0	0.0007
-8.7409	0	0	0	0.0394	-8.79101	1.1322	0.0061	0	0.0009
-8.739	0	0	0	0.0436	-8.78927	1.1613	0.0063	0	0.0009
-8.7371	0	0	0	0.0481	-8.78752	1.1895	0.0064	0	0.0011
-8.7353	0	0	0	0.0531	-8.78578	1.2169	0.0065	0	0.0013
-8.7334	0	0	0	0.0584	-8.78403	1.2433	0.0067	0	0.0013
-8.7316	0	0	0	0.0644	-8.78238	1.2687	0.0069	0	0.0015
-8.7297	0	0	0	0.0707	-8.78063	1.2929	0.0069	0	0.0019
-8.7279	0	0	0	0.0777	-8.77889	1.316	0.0071	0	0.0021
-8.726	0	0	0	0.0854	-8.77714	1.3377	0.0072	0	0.0024
-8.7242	0	0	0	0.0935	-8.7754	1.358	0.0073	0	0.0027
-8.7223	0	0	0	0.1022	-8.77365	1.3769	0.0075	0	0.0031
-8.7204	0	0	0	0.1117	-8.7719	1.3943	0.0076	0	0.0035
-8.7186	0	0	0	0.1216	-8.77016	1.4102	0.0076	0	0.004
-8.7167	0	0	0	0.1326	-8.76851	1.4244	0.0077	0	0.0044
-8.7149	0	0	0	0.1443	-8.76676	1.4368	0.0077	0	0.0049
-8.713	0	0	0.0001	0.1567	-8.76502	1.4476	0.0079	0	0.0055
-8.7112	0	0	0.0001	0.1701	-8.76327	1.4565	0.0079	0	0.0063
-8.7093	0	0	0.0001	0.1843	-8.76152	1.4637	0.0079	0	0.0071
-8.7075	0	0	0.0001	0.1997	-8.75978	1.469	0.008	0	0.0081
-8.7056	0	0	0.0001	0.2161	-8.75803	1.4724	0.008	0	0.0088
-8.7037	0	0	0.0001	0.2332	-8.75638	1.474	0.008	0	0.01
-8.7019	0	0	0.0001	0.2518	-8.75464	1.4736	0.008	0	0.011
-8.7	0	0	0.0001	0.2711	-8.75289	1.4715	0.008	0	0.0123
-8.6982	0	0	0.0001	0.2919	-8.75115	1.4675	0.008	0	0.0137
-8.6963	0	0	0.0001	0.3138	-8.7494	1.4615	0.0079	0	0.0152
-8.6945	0	0	0.0002	0.3368	-8.74765	1.4537	0.0079	0	0.017
-8.6926	0	0	0.0002	0.3614	-8.74591	1.4443	0.0079	0	0.0189
-8.6908	0	0	0.0002	0.387	-8.74426	1.4329	0.0077	0	0.0208
-8.6889	0	0	0.0002	0.4138	-8.74251	1.4198	0.0077	0	0.0231
-8.687	0	0	0.0002	0.4424	-8.74077	1.4052	0.0076	0	0.0256
-8.6852	0	0	0.0002	0.472	-8.73902	1.3888	0.0075	0	0.0284
-8.6833	0	0	0.0003	0.5033	-8.73728	1.371	0.0075	0	0.0312
-8.6815	0	0	0.0003	0.5359	-8.73553	1.3515	0.0073	0	0.0344
-8.6796	0	0	0.0003	0.5701	-8.73378	1.3307	0.0072	0	0.0378
-8.6778	0	0	0.0003	0.6054	-8.73213	1.3086	0.0071	0	0.0416
-8.6759	0	0	0.0004	0.6426	-8.73039	1.2852	0.0069	0	0.0458
-8.6741	0	0	0.0004	0.6814	-8.72864	1.2605	0.0068	0	0.0502
-8.6722	0	0	0.0004	0.7215	-8.7269	1.2347	0.0067	0	0.0549
-8.6703	0	0	0.0005	0.7632	-8.72515	1.208	0.0065	0	0.06
-8.6685	0	0	0.0005	0.8063	-8.7234	1.1803	0.0064	0	0.0657
-8.6666	0	0	0.0005	0.8511	-8.72166	1.1518	0.0063	0	0.0715
-8.6648	0	0	0.0006	0.8974	-8.72001	1.1225	0.0061	0	0.0783
-8.6629	0	0	0.0006	0.9451	-8.71826	1.0926	0.0059	0	0.0852
-8.6611	0	0	0.0007	0.9944	-8.71652	1.0622	0.0057	0	0.0927
-8.6592	0	0	0.0009	1.0451	-8.71477	1.0312	0.0056	0	0.1007
-8.6574	0	0	0.001	1.0972	-8.71303	0.9999	0.0055	0	0.1092
-8.6555	0	0	0.001	1.1509	-8.71128	0.9683	0.0052	0	0.1184
-8.6536	0	0	0.0011	1.2061	-8.70953	0.9366	0.0051	0	0.1282
-8.6518	0	0	0.0012	1.2625	-8.70779	0.9046	0.0049	0	0.1387
-8.6499	0	0	0.0012	1.3203	-8.70614	0.8727	0.0047	0	0.1497
-8.6481	0	0	0.0013	1.3795	-8.70439	0.8408	0.0045	0	0.1615
-8.6462	0	0	0.0013	1.44	-8.70265	0.8091	0.0044	0	0.1743
-8.6444	0	0	0.0014	1.5016	-8.7009	0.7775	0.0043	0	0.1876
-8.6425	0	0	0.0015	1.5644	-8.69915	0.7463	0.004	0	0.2017
-8.6407	0	0	0.0016	1.6284	-8.69741	0.7153	0.0039	0	0.2167
-8.6388	0	0	0.0016	1.6936	-8.69566	0.6848	0.0037	0	0.2324
-8.6369	0	0	0.0019	1.7598	-8.69401	0.6548	0.0036	0	0.2492
-8.6351	0	0	0.002	1.8271	-8.69227	0.6253	0.0033	0	0.267
-8.6332	0	0	0.0021	1.8953	-8.69052	0.5963	0.0032	0	0.2855
-8.6314	0	0	0.0022	1.9644	-8.68877	0.568	0.0031	0	0.3052
-8.6295	0	0	0.0023	2.0344	-8.68703	0.5403	0.0029	0	0.3258
-8.6277	0	0	0.0024	2.1052	-8.68528	0.5133	0.0028	0	0.3474
-8.6258	0	0	0.0027	2.1766	-8.68354	0.487	0.0027	0	0.3701
-8.624	0	0	0.0028	2.249	-8.68189	0.4615	0.0025	0	0.3937
-8.6221	0	0	0.0029	2.322	-8.68014	0.4367	0.0024	0	0.4186
-8.6203	0	0	0.003	2.3956	-8.6784	0.4128	0.0023	0	0.4444
-8.6184	0	0	0.0031	2.4696	-8.67665	0.3898	0.0021	0	0.4715
-8.6165	0	0	0.0034	2.5441	-8.6749	0.3674	0.002	0	0.4995
-8.6147	0	0	0.0035	2.6192	-8.67316	0.346	0.0019	0	0.529
-8.6128	0	0	0.0036	2.6948	-8.67141	0.3253	0.0017	0	0.5596
-8.611	0	0	0.0037	2.7705	-8.66976	0.3056	0.0016	0	0.5911
-8.6091	0	0	0.004	2.8469	-8.66802	0.2866	0.0016	0	0.6239
-8.6073	0	0	0.0041	2.9233	-8.66627	0.2685	0.0015	0	0.6579
-8.6054	0	0	0.0042	3	-8.66453	0.2512	0.0013	0.0002	0.6932
-8.6036	0	0	0.0045	3.077	-8.66278	0.2347	0.0013	0.0002	0.7297
-8.6017	0	0	0.0046	3.1541	-8.66103	0.219	0.0012	0.0002	0.7672
-8.5998	0	0	0.0048	3.2313	-8.65929	0.2041	0.0011	0.0002	0.8062
-8.598	0	0	0.0051	3.3087	-8.65764	0.1901	0.0011	0.0002	0.846
-8.5961	0	0	0.0052	3.3861	-8.65589	0.1767	0.001	0.0002	0.8872
-8.5943	0	0	0.0053	3.4633	-8.65415	0.1641	0.0009	0.0002	0.9296
-8.5924	0	0	0.0056	3.5408	-8.6524	0.1521	0.0008	0.0002	0.9733
-8.5906	0	0	0.0057	3.618	-8.65065	0.1409	0.0008	0.0002	1.0178
-8.5887	0	0	0.006	3.6953	-8.64891	0.1303	0.0007	0.0002	1.0636
-8.5869	0	0	0.0061	3.772	-8.64716	0.1204	0.0007	0.0002	1.1106
-8.585	0	0	0.0062	3.8489	-8.64542	0.111	0.0007	0.0002	1.1587
-8.5831	0	0	0.0065	3.9254	-8.64377	0.1023	0.0006	0.0002	1.2079
-8.5813	0	0	0.0066	4.0016	-8.64202	0.0942	0.0006	0.0005	1.258
-8.5794	0	0	0.0069	4.0775	-8.64027	0.0865	0.0006	0.0005	1.3094
-8.5776	0	0	0.007	4.1531	-8.63853	0.0794	0.0005	0.0005	1.3616
-8.5757	0	0	0.0073	4.2279	-8.63678	0.0728	0.0005	0.0005	1.415
-8.5739	0	0	0.0074	4.3021	-8.63504	0.0666	0.0004	0.0005	1.469
-8.572	0	0	0.0076	4.3759	-8.63329	0.0609	0.0003	0.0005	1.5243
-8.5702	0	0	0.0077	4.449	-8.63164	0.0557	0.0003	0.0007	1.5802
-8.5683	0	0	0.0078	4.521	-8.6299	0.0507	0.0003	0.0007	1.637
-8.5664	0	0	0.0081	4.5923	-8.62815	0.0462	0.0003	0.0007	1.6949
-8.5646	0	0	0.0081	4.6627	-8.6264	0.0421	0.0003	0.0007	1.7534
-8.5627	0	0	0.0084	4.7321	-8.62466	0.0383	0.0004	0.0007	1.8127
-8.5609	0	0	0.0085	4.8	-8.62291	0.0347	0.0003	0.001	1.8728
-8.559	0	0	0.0087	4.8668	-8.62117	0.0314	0.0003	0.001	1.9336
-8.5572	0	0	0.0088	4.9321	-8.61952	0.0285	0.0003	0.001	1.9951
-8.5553	0	0	0.0089	4.9958	-8.61777	0.0257	0.0003	0.001	2.0572
-8.5535	0	0	0.0091	5.0581	-8.61603	0.0232	0.0003	0.0012	2.1199
-8.5516	0	0	0.0092	5.1183	-8.61428	0.0209	0.0003	0.0012	2.1831
-8.5497	0	0	0.0092	5.1765	-8.61253	0.0188	0.0003	0.0013	2.247
-8.5479	0	0	0.0095	5.2328	-8.61079	0.0169	0.0003	0.0015	2.3111
-8.546	0	0	0.0095	5.2867	-8.60904	0.0152	0.0003	0.0015	2.3757
-8.5442	0	0	0.0096	5.3384	-8.60739	0.0136	0.0003	0.0015	2.4408
-8.5423	0	0	0.0098	5.3875	-8.60565	0.0122	0.0003	0.0018	2.5061
-8.5405	0	0	0.0099	5.4338	-8.6039	0.0109	0.0003	0.0018	2.5718
-8.5386	0	0	0.0099	5.4773	-8.60215	0.0098	0.0003	0.0018	2.6379
-8.5368	0	0	0.0099	5.5178	-8.60041	0.0088	0.0003	0.0021	2.704
-8.5349	0	0	0.01	5.5552	-8.59866	0.0078	0.0003	0.0021	2.7704
-8.533	0	0	0.0102	5.5894	-8.59692	0.0069	0.0004	0.0021	2.8368
-8.5312	0	0	0.0102	5.6201	-8.59527	0.0061	0.0004	0.0024	2.9033
-8.5293	0	0	0.0103	5.6472	-8.59352	0.0055	0.0004	0.0024	2.9697
-8.5275	0	0	0.0103	5.6708	-8.59178	0.0048	0.0004	0.0027	3.0363
-8.5256	0	0	0.0103	5.6903	-8.59003	0.0043	0.0005	0.0027	3.1026
-8.5238	0	0	0.0104	5.7059	-8.58828	0.0038	0.0005	0.0028	3.1687
-8.5219	0	0	0.0104	5.7177	-8.58654	0.0034	0.0005	0.003	3.2347
-8.5201	0	0	0.0104	5.7253	-8.58479	0.0029	0.0005	0.0031	3.3003
-8.5182	0	0	0.0104	5.7287	-8.58314	0.0026	0.0006	0.0033	3.3654
-8.5163	0	0	0.0105	5.7279	-8.5814	0.0023	0.0006	0.0034	3.4301
-8.5145	0	0	0.0105	5.7227	-8.57965	0.0021	0.0006	0.0036	3.4942
-8.5126	0	0	0.0104	5.7131	-8.5779	0.0017	0.0007	0.0037	3.5581
-8.5108	0	0	0.0104	5.6989	-8.57616	0.0015	0.0007	0.0038	3.621
-8.5089	0	0	0.0104	5.6808	-8.57441	0.0013	0.0007	0.004	3.6833
-8.5071	0	0	0.0105	5.6581	-8.57267	0.0012	0.0008	0.0041	3.7444
-8.5052	0	0	0.0105	5.6309	-8.57092	0.001	0.0008	0.0044	3.8048
-8.5034	0	0	0.0104	5.5995	-8.56927	0.0009	0.0009	0.0044	3.8642
-8.5015	0	0	0.0104	5.5639	-8.56752	0.0008	0.0009	0.0047	3.9223
-8.4996	0	0	0.0105	5.5239	-8.56578	0.0007	0.0009	0.0048	3.9792
-8.4978	0	0	0.0105	5.4799	-8.56403	0.0006	0.001	0.0049	4.0347
-8.4959	0	0	0.0104	5.432	-8.56229	0.0005	0.001	0.0052	4.0889
-8.4941	0	0	0.0105	5.3801	-8.56054	0.0004	0.0011	0.0053	4.1413
-8.4922	0	0	0.0103	5.3248	-8.55879	0.0004	0.0011	0.0053	4.1921
-8.4904	0	0	0.0104	5.2658	-8.55715	0.0004	0.0011	0.0056	4.2413
-8.4885	0	0	0.0105	5.2034	-8.5554	0.0003	0.0012	0.0057	4.2885
-8.4867	0	0	0.0104	5.1378	-8.55365	0.0002	0.0012	0.0058	4.334
-8.4848	0	0	0.0105	5.0696	-8.55191	0.0002	0.0013	0.0061	4.3771
-8.483	0	0	0.0106	4.9983	-8.55016	0.0002	0.0013	0.0062	4.4179
-8.4811	0	0	0.0105	4.9249	-8.54842	0.0002	0.0014	0.0063	4.4564
-8.4792	0	0	0.0106	4.8487	-8.54667	0.0002	0.0014	0.0064	4.4927
-8.4774	0	0	0.0105	4.7711	-8.54502	0.0002	0.0014	0.0065	4.5263
-8.4755	0	0	0.0107	4.6915	-8.54328	0.0001	0.0015	0.0068	4.5572
-8.4737	0	0	0.0108	4.6107	-8.54153	0	0.0015	0.0069	4.5855
-8.4718	0	0	0.0108	4.5285	-8.53978	0	0.0016	0.007	4.6109
-8.47	0	0	0.0109	4.4456	-8.53804	0	0.0016	0.0071	4.6334
-8.4681	0	0	0.0109	4.362	-8.53629	0	0.0016	0.0072	4.653
-8.4663	0	0	0.0111	4.2782	-8.53454	0	0.0017	0.0073	4.6696
-8.4644	0	0	0.0113	4.1946	-8.5329	0	0.0017	0.0074	4.6828
-8.4625	0	0	0.0113	4.111	-8.53115	0	0.0017	0.0075	4.6928
-8.4607	0	0	0.0115	4.0283	-8.5294	0	0.0018	0.0077	4.6997
-8.4588	0	0	0.0117	3.9463	-8.52766	0	0.0018	0.0078	4.7033
-8.457	0	0	0.0118	3.8655	-8.52591	0	0.0018	0.0079	4.7035
-8.4551	0	0	0.012	3.7862	-8.52417	0	0.0019	0.008	4.7003
-8.4533	0	0	0.0122	3.7084	-8.52242	0	0.0019	0.0081	4.6935
-8.4514	0	0	0.0125	3.6328	-8.52077	0	0.0019	0.008	4.6836
-8.4496	0	0	0.0125	3.5591	-8.51902	0	0.0019	0.0081	4.6701
-8.4477	0	0	0.0128	3.4881	-8.51728	0	0.0019	0.0082	4.6532
-8.4458	0	0	0.0131	3.4195	-8.51553	0	0.002	0.0083	4.6332
-8.444	0	0	0.0134	3.3539	-8.51379	0	0.002	0.0084	4.6098
-8.4421	0	0	0.0137	3.2912	-8.51204	0	0.002	0.0083	4.583
-8.4403	0	0	0.014	3.232	-8.51029	0	0.002	0.0084	4.553
-8.4384	0	0	0.0143	3.176	-8.50855	0	0.002	0.0086	4.5201
-8.4366	0	0	0.0146	3.1233	-8.5069	0	0.002	0.0085	4.484
-8.4347	0	0	0.0149	3.0746	-8.50515	0	0.002	0.0086	4.4448
-8.4329	0	0	0.0152	3.0295	-8.50341	0	0.002	0.0087	4.403
-8.431	0	0	0.0155	2.9884	-8.50166	0	0.002	0.0086	4.3583
-8.4291	0	0	0.0158	2.951	-8.49992	0	0.002	0.0087	4.3111
-8.4273	0	0	0.0161	2.9177	-8.49817	0	0.002	0.0088	4.2615
-8.4254	0	0	0.0164	2.8885	-8.49642	0	0.002	0.0088	4.2093
-8.4236	0	0	0.0167	2.8633	-8.49478	0	0.0019	0.0089	4.1555
-8.4217	0	0	0.017	2.8423	-8.49303	0	0.0019	0.0088	4.0994
-8.4199	0	0	0.0172	2.8254	-8.49128	0	0.0019	0.0089	4.0414
-8.418	0	0	0.0175	2.8125	-8.48954	0	0.0019	0.0091	3.9821
-8.4162	0	0	0.018	2.8037	-8.48779	0	0.0019	0.009	3.9211
-8.4143	0	0	0.0182	2.799	-8.48604	0	0.0018	0.0091	3.859
-8.4124	0	0	0.0185	2.7982	-8.4843	0	0.0018	0.0093	3.7961
-8.4106	0	0	0.0189	2.8014	-8.48265	0	0.0018	0.0092	3.7322
-8.4087	0	0	0.0191	2.8084	-8.4809	0	0.0017	0.0094	3.6678
-8.4069	0	0	0.0193	2.8194	-8.47916	0	0.0017	0.0093	3.6026
-8.405	0	0	0.0197	2.8338	-8.47741	0	0.0017	0.0095	3.5376
-8.4032	0	0	0.0199	2.852	-8.47567	0	0.0016	0.0096	3.4724
-8.4013	0	0	0.0201	2.8736	-8.47392	0	0.0016	0.0096	3.4076
-8.3995	0	0	0.0204	2.8983	-8.47217	0	0.0016	0.0097	3.3432
-8.3976	0	0	0.0205	2.9266	-8.47053	0	0.0015	0.0099	3.2794
-8.3957	0	0	0.0208	2.9579	-8.46878	0	0.0015	0.0099	3.2166
-8.3939	0	0	0.0209	2.9924	-8.46703	0	0.0014	0.0101	3.1547
-8.392	0	0	0.0212	3.0296	-8.46529	0	0.0014	0.0103	3.0943
-8.3902	0	0	0.0214	3.0697	-8.46354	0	0.0014	0.0104	3.035
-8.3883	0	0	0.0214	3.1123	-8.46179	0	0.0013	0.0104	2.9777
-8.3865	0	0	0.0216	3.1576	-8.46005	0	0.0013	0.0106	2.9219
-8.3846	0	0	0.0216	3.2052	-8.4584	0	0.0012	0.0108	2.8681
-8.3828	0	0	0.0217	3.255	-8.45665	0	0.0012	0.011	2.8164
-8.3809	0	0	0.0219	3.3067	-8.45491	0	0.0011	0.0112	2.7669
-8.379	0	0	0.022	3.3608	-8.45316	0	0.0011	0.0114	2.7201
-8.3772	0	0	0.0218	3.4167	-8.45142	0	0.0011	0.0115	2.6755
-8.3753	0	0	0.0219	3.474	-8.44967	0	0.001	0.0117	2.6337
-8.3735	0	0	0.0219	3.5333	-8.44792	0	0.001	0.0119	2.5947
-8.3716	0	0	0.0219	3.5938	-8.44628	0	0.0009	0.0121	2.5583
-8.3698	0	0	0.0217	3.6559	-8.44453	0	0.0009	0.0123	2.5251
-8.3679	0	0	0.0217	3.719	-8.44278	0	0.0008	0.0125	2.4949
-8.3661	0	0	0.0217	3.7834	-8.44104	0	0.0008	0.0128	2.4677
-8.3642	0	0	0.0216	3.8488	-8.43929	0	0.0008	0.013	2.4438
-8.3623	0	0	0.0215	3.9152	-8.43754	0	0.0007	0.0132	2.4229
-8.3605	0	0	0.0214	3.9822	-8.4358	0	0.0007	0.0136	2.4054
-8.3586	0	0	0.0213	4.0499	-8.43405	0	0.0007	0.0138	2.3911
-8.3568	0	0	0.021	4.1184	-8.4324	0	0.0006	0.014	2.3797
-8.3549	0	0	0.0209	4.1874	-8.43066	0	0.0006	0.0142	2.3721
-8.3531	0	0	0.0207	4.2566	-8.42891	0	0.0006	0.0144	2.3675
-8.3512	0	0	0.0205	4.3265	-8.42717	0	0.0005	0.0148	2.3661
-8.3494	0	0	0.0204	4.3963	-8.42542	0	0.0005	0.0149	2.368
-8.3475	0	0.0001	0.0202	4.4662	-8.42367	0	0.0005	0.0151	2.373
-8.3456	0	0.0001	0.0202	4.5362	-8.42193	0	0.0004	0.0155	2.3813
-8.3438	0	0.0001	0.02	4.606	-8.42028	0	0.0004	0.0156	2.3924
-8.3419	0	0.0001	0.0198	4.676	-8.41853	0	0.0004	0.0158	2.4069
-8.3401	0	0.0001	0.0196	4.7455	-8.41679	0	0.0004	0.0161	2.4242
-8.3382	0	0.0001	0.0194	4.8148	-8.41504	0	0.0003	0.0162	2.4445
-8.3364	0	0.0001	0.0192	4.8836	-8.41329	0	0.0003	0.0165	2.4677
-8.3345	0	0.0001	0.019	4.9518	-8.41155	0	0.0003	0.0166	2.4935
-8.3327	0	0.0001	0.019	5.0195	-8.4098	0	0.0003	0.0169	2.5221
-8.3308	0	0.0001	0.0188	5.0866	-8.40815	0	0.0003	0.0171	2.5533
-8.329	0	0.0001	0.0186	5.1529	-8.40641	0.0001	0.0002	0.0172	2.587
-8.3271	0	0.0001	0.0186	5.2183	-8.40466	0.0001	0.0002	0.0174	2.6231
-8.3252	0	0.0002	0.0184	5.2829	-8.40292	0.0001	0.0002	0.0176	2.6616
-8.3234	0	0.0002	0.0182	5.3462	-8.40117	0.0001	0.0002	0.0176	2.7023
-8.3215	0	0.0002	0.0182	5.4085	-8.39942	0.0001	0.0002	0.0178	2.7451
-8.3197	0	0.0002	0.018	5.4695	-8.39768	0.0001	0.0002	0.018	2.79
-8.3178	0	0.0002	0.0179	5.5294	-8.39603	0.0001	0.0002	0.0182	2.8367
-8.316	0	0.0002	0.0179	5.5878	-8.39428	0.0001	0.0002	0.0181	2.8852
-8.3141	0	0.0003	0.0177	5.6449	-8.39254	0.0001	0.0001	0.0182	2.9357
-8.3123	0	0.0003	0.0178	5.7004	-8.39079	0.0001	0.0001	0.0183	2.9876
-8.3104	0	0.0003	0.0177	5.7545	-8.38904	0.0002	0.0001	0.0184	3.0411
-8.3085	0	0.0003	0.0178	5.8064	-8.3873	0.0003	0.0001	0.0185	3.0959
-8.3067	0	0.0003	0.0176	5.8569	-8.38555	0.0003	0.0001	0.0186	3.1522
-8.3048	0	0.0004	0.0177	5.9056	-8.3839	0.0003	0.0001	0.0186	3.2096
-8.303	0	0.0004	0.0177	5.9523	-8.38216	0.0003	0.0001	0.0186	3.268
-8.3011	0	0.0004	0.0178	5.9969	-8.38041	0.0003	0.0001	0.0187	3.3276
-8.2993	0	0.0004	0.0177	6.0397	-8.37867	0.0003	0.0002	0.0187	3.3877
-8.2974	0	0.0005	0.0178	6.0803	-8.37692	0.0004	0.0002	0.0187	3.4487
-8.2956	0	0.0005	0.0178	6.1189	-8.37517	0.0004	0.0002	0.0189	3.5106
-8.2937	0	0.0005	0.018	6.1553	-8.37343	0.0004	0.0002	0.0188	3.5728
-8.2918	0	0.0006	0.0179	6.1894	-8.37168	0.0005	0.0002	0.0188	3.6355
-8.29	0	0.0006	0.0181	6.2211	-8.37003	0.0006	0.0002	0.0187	3.6985
-8.2881	0	0.0006	0.0181	6.2507	-8.36829	0.0006	0.0002	0.0187	3.7618
-8.2863	0	0.0007	0.0183	6.278	-8.36654	0.0006	0.0002	0.0188	3.8253
-8.2844	0	0.0007	0.0184	6.3028	-8.36479	0.0007	0.0002	0.0187	3.8886
-8.2826	0	0.0007	0.0184	6.3254	-8.36305	0.0007	0.0002	0.0186	3.952
-8.2807	0	0.0008	0.0186	6.3455	-8.3613	0.0009	0.0002	0.0188	4.0152
-8.2789	0	0.0008	0.0187	6.3635	-8.35956	0.0009	0.0003	0.0187	4.078
-8.277	0	0.0009	0.0187	6.3789	-8.35791	0.001	0.0003	0.0188	4.1405
-8.2751	0	0.0009	0.0188	6.3922	-8.35616	0.001	0.0003	0.0187	4.2024
-8.2733	0	0.001	0.0191	6.4028	-8.35442	0.0012	0.0004	0.0186	4.264
-8.2714	0	0.001	0.0192	6.4113	-8.35267	0.0012	0.0004	0.0187	4.3246
-8.2696	0	0.001	0.0192	6.4177	-8.35092	0.0013	0.0004	0.0186	4.3846
-8.2677	0	0.0011	0.0193	6.4215	-8.34918	0.0015	0.0005	0.0186	4.4438
-8.2659	0	0.0011	0.0194	6.4232	-8.34743	0.0015	0.0005	0.0187	4.502
-8.264	0	0.0012	0.0194	6.4229	-8.34578	0.0017	0.0005	0.0186	4.5589
-8.2622	0	0.0012	0.0195	6.4204	-8.34404	0.0018	0.0005	0.0187	4.6149
-8.2603	0	0.0013	0.0196	6.4157	-8.34229	0.002	0.0006	0.0186	4.6695
-8.2584	0	0.0013	0.0197	6.4091	-8.34054	0.0021	0.0007	0.0187	4.7231
-8.2566	0	0.0014	0.0197	6.4004	-8.3388	0.0023	0.0007	0.0186	4.775
-8.2547	0	0.0014	0.0198	6.3899	-8.33705	0.0023	0.0007	0.0188	4.8256
-8.2529	0	0.0014	0.0197	6.3775	-8.33531	0.0025	0.0008	0.0189	4.8745
-8.251	0	0.0015	0.0199	6.3634	-8.33366	0.0027	0.0009	0.0188	4.9217
-8.2492	0	0.0015	0.0198	6.3473	-8.33191	0.0029	0.0009	0.0189	4.9674
-8.2473	0	0.0016	0.0198	6.3297	-8.33017	0.0031	0.001	0.0189	5.0113
-8.2455	0	0.0016	0.02	6.3104	-8.32842	0.0033	0.001	0.019	5.0537
-8.2436	0	0.0016	0.0199	6.2892	-8.32667	0.0034	0.0012	0.0189	5.0937
-8.2417	0	0.0017	0.0199	6.2669	-8.32493	0.0037	0.0012	0.0191	5.132
-8.2399	0	0.0017	0.0199	6.243	-8.32318	0.0039	0.0013	0.0191	5.1683
-8.238	0	0.0018	0.0198	6.2175	-8.32153	0.0041	0.0013	0.0192	5.2028
-8.2362	0	0.0018	0.0198	6.1908	-8.31979	0.0044	0.0015	0.0192	5.2349
-8.2343	0	0.0018	0.0196	6.1626	-8.31804	0.0046	0.0015	0.0194	5.2652
-8.2325	0	0.0018	0.0196	6.133	-8.31629	0.0049	0.0016	0.0194	5.2933
-8.2306	0	0.0019	0.0196	6.102	-8.31455	0.0052	0.0017	0.0196	5.3191
-8.2288	0	0.0019	0.0195	6.0701	-8.3128	0.0056	0.0018	0.0196	5.3431
-8.2269	0	0.0019	0.0193	6.0366	-8.31106	0.0058	0.0019	0.0196	5.3647
-8.225	0	0.0019	0.0193	6.0021	-8.30931	0.0061	0.002	0.0198	5.384
-8.2232	0	0.002	0.0191	5.966	-8.30766	0.0065	0.0021	0.0199	5.4014
-8.2213	0	0.002	0.0191	5.9288	-8.30592	0.0068	0.0023	0.0199	5.4167
-8.2195	0	0.002	0.0189	5.8904	-8.30417	0.0072	0.0024	0.0199	5.4295
-8.2176	0	0.002	0.0189	5.8507	-8.30242	0.0076	0.0024	0.02	5.4403
-8.2158	0	0.002	0.0187	5.8097	-8.30068	0.008	0.0026	0.0201	5.4489
-8.2139	0	0.002	0.0187	5.7676	-8.29893	0.0083	0.0027	0.0201	5.4555
-8.2121	0	0.002	0.0184	5.7239	-8.29719	0.0088	0.0029	0.0202	5.46
-8.2102	0	0.002	0.0182	5.6789	-8.29554	0.0093	0.003	0.0203	5.4625
-8.2083	0	0.002	0.0182	5.6327	-8.29379	0.0097	0.0032	0.0204	5.4632
-8.2065	0	0.002	0.018	5.5852	-8.29204	0.0102	0.0032	0.0203	5.4615
-8.2046	0	0.002	0.0178	5.5362	-8.2903	0.0107	0.0034	0.0204	5.4583
-8.2028	0	0.002	0.0178	5.4857	-8.28855	0.0113	0.0035	0.0205	5.4527
-8.2009	0	0.0019	0.0176	5.4338	-8.28681	0.0118	0.0036	0.0204	5.4459
-8.1991	0	0.0019	0.0174	5.3803	-8.28506	0.0125	0.0038	0.0205	5.4368
-8.1972	0	0.0019	0.0172	5.3256	-8.28341	0.0131	0.0039	0.0205	5.4263
-8.1954	0	0.0019	0.017	5.269	-8.28167	0.0137	0.0041	0.0204	5.414
-8.1935	0	0.0019	0.017	5.211	-8.27992	0.0144	0.0042	0.0205	5.4001
-8.1917	0	0.0018	0.0168	5.1515	-8.27817	0.0152	0.0045	0.0205	5.3844
-8.1898	0	0.0018	0.0166	5.0901	-8.27643	0.0159	0.0046	0.0204	5.3673
-8.1879	0	0.0018	0.0164	5.0274	-8.27468	0.0168	0.0047	0.0204	5.349
-8.1861	0	0.0017	0.0162	4.963	-8.27294	0.0176	0.0049	0.0203	5.3289
-8.1842	0	0.0017	0.0162	4.897	-8.27129	0.0186	0.005	0.0203	5.3074
-8.1824	0	0.0017	0.016	4.8294	-8.26954	0.0195	0.0052	0.02	5.2848
-8.1805	0	0.0016	0.0158	4.7599	-8.26779	0.0207	0.0053	0.02	5.261
-8.1787	0	0.0016	0.0156	4.6891	-8.26605	0.0217	0.0055	0.0199	5.2358
-8.1768	0	0.0015	0.0154	4.6165	-8.2643	0.0229	0.0057	0.0199	5.2093
-8.175	0	0.0015	0.0152	4.5425	-8.26256	0.0243	0.0058	0.0197	5.1819
-8.1731	0	0.0015	0.015	4.4672	-8.26081	0.0256	0.006	0.0197	5.1532
-8.1712	0	0.0014	0.015	4.3903	-8.25916	0.0271	0.0061	0.0194	5.1234
-8.1694	0	0.0014	0.0148	4.3118	-8.25742	0.0287	0.0063	0.0194	5.0927
-8.1675	0	0.0013	0.0146	4.2323	-8.25567	0.0303	0.0065	0.0192	5.0608
-8.1657	0	0.0013	0.0144	4.1512	-8.25392	0.0322	0.0066	0.019	5.0278
-8.1638	0	0.0012	0.0142	4.0691	-8.25218	0.0341	0.0068	0.0188	4.9938
-8.162	0	0.0012	0.014	3.9858	-8.25043	0.0362	0.007	0.0187	4.9588
-8.1601	0	0.0012	0.0138	3.9016	-8.24869	0.0384	0.0072	0.0185	4.9228
-8.1583	0	0.0011	0.0136	3.8163	-8.24704	0.0409	0.0073	0.0183	4.886
-8.1564	0	0.0011	0.0134	3.7302	-8.24529	0.0434	0.0074	0.0181	4.848
-8.1545	0	0.001	0.0132	3.6434	-8.24354	0.0462	0.0077	0.0179	4.8091
-8.1527	0	0.001	0.013	3.5561	-8.2418	0.0492	0.0079	0.0177	4.7692
-8.1508	0	0.0009	0.0128	3.4681	-8.24005	0.0524	0.008	0.0175	4.7281
-8.149	0	0.0009	0.0126	3.3797	-8.23831	0.0557	0.0083	0.0173	4.6863
-8.1471	0	0.0009	0.0124	3.2912	-8.23656	0.0595	0.0085	0.0171	4.6434
-8.1453	0	0.0008	0.0122	3.2023	-8.23481	0.0634	0.0086	0.0168	4.5995
-8.1434	0	0.0008	0.012	3.1135	-8.23317	0.0676	0.0088	0.0166	4.5545
-8.1416	0	0.0007	0.0117	3.0249	-8.23142	0.0721	0.0091	0.0164	4.5085
-8.1397	0	0.0007	0.0114	2.9364	-8.22967	0.0769	0.0093	0.0162	4.4614
-8.1378	0	0.0007	0.0112	2.8485	-8.22793	0.0821	0.0096	0.0158	4.4132
-8.136	0	0.0006	0.011	2.7608	-8.22618	0.0875	0.0099	0.0156	4.364
-8.1341	0	0.0006	0.0108	2.6741	-8.22444	0.0935	0.0101	0.0154	4.3138
-8.1323	0	0.0006	0.0106	2.5879	-8.22269	0.0997	0.0105	0.0152	4.2624
-8.1304	0	0.0005	0.0104	2.5023	-8.22104	0.1063	0.0107	0.015	4.2098
-8.1286	0	0.0005	0.01	2.4181	-8.21929	0.1133	0.011	0.0146	4.1564
-8.1267	0	0.0005	0.0098	2.3349	-8.21755	0.1209	0.0114	0.0144	4.1016
-8.1249	0	0.0005	0.0096	2.2528	-8.2158	0.1288	0.0117	0.0142	4.0459
-8.123	0	0.0004	0.0094	2.172	-8.21406	0.1372	0.0121	0.0139	3.9891
-8.1211	0	0.0004	0.0092	2.0925	-8.21231	0.146	0.0125	0.0136	3.931
-8.1193	0	0.0004	0.0089	2.0147	-8.21057	0.1554	0.0129	0.0134	3.8722
-8.1174	0	0.0004	0.0086	1.9383	-8.20892	0.1653	0.0133	0.0132	3.8121
-8.1156	0	0.0004	0.0084	1.8638	-8.20717	0.1757	0.0138	0.0128	3.7509
-8.1137	0	0.0003	0.0082	1.791	-8.20542	0.1866	0.0142	0.0126	3.6891
-8.1119	0	0.0004	0.008	1.7199	-8.20368	0.1981	0.0147	0.0124	3.6261
-8.11	0	0.0004	0.0077	1.6509	-8.20193	0.2102	0.0152	0.012	3.5624
-8.1082	0	0.0004	0.0075	1.5838	-8.20019	0.2229	0.0158	0.0118	3.4977
-8.1063	0	0.0004	0.0073	1.5185	-8.19844	0.2361	0.0164	0.0116	3.4319
-8.1044	0	0.0004	0.0071	1.4554	-8.19679	0.2498	0.017	0.0112	3.3657
-8.1026	0	0.0004	0.0069	1.3943	-8.19504	0.2643	0.0176	0.011	3.2988
-8.1007	0	0.0004	0.0067	1.3356	-8.1933	0.2791	0.0183	0.0108	3.231
-8.0989	0	0.0004	0.0065	1.2788	-8.19155	0.2947	0.019	0.0105	3.163
-8.097	0	0.0004	0.0063	1.2243	-8.18981	0.3108	0.0197	0.0102	3.0941
-8.0952	0	0.0004	0.0061	1.1719	-8.18806	0.3275	0.0205	0.01	3.025
-8.0933	0	0.0005	0.0059	1.1216	-8.18631	0.3448	0.0212	0.0097	2.9553
-8.0915	0	0.0005	0.0058	1.0737	-8.18467	0.3626	0.022	0.0094	2.8856
-8.0896	0	0.0005	0.0056	1.028	-8.18292	0.381	0.0229	0.0092	2.8155
-8.0877	0	0.0006	0.0056	0.9844	-8.18117	0.3999	0.0237	0.009	2.7454
-8.0859	0	0.0006	0.0054	0.9433	-8.17943	0.4192	0.0246	0.0086	2.6753
-8.084	0	0.0007	0.0053	0.9043	-8.17768	0.4391	0.0255	0.0084	2.605
-8.0822	0	0.0007	0.0052	0.8675	-8.17594	0.4595	0.0264	0.0082	2.535
-8.0803	0	0.0008	0.0051	0.833	-8.17419	0.4802	0.0274	0.0079	2.4654
-8.0785	0	0.0009	0.005	0.8005	-8.17244	0.5013	0.0283	0.0076	2.3959
-8.0766	0	0.0009	0.0049	0.7703	-8.1708	0.5229	0.0293	0.0074	2.327
-8.0748	0	0.001	0.0049	0.7424	-8.16905	0.5447	0.0303	0.0072	2.2584
-8.0729	0	0.0011	0.0049	0.7164	-8.1673	0.5668	0.0314	0.0069	2.1906
-8.071	0	0.0012	0.0048	0.6925	-8.16556	0.5891	0.0324	0.0066	2.1233
-8.0692	0	0.0013	0.0049	0.671	-8.16381	0.6117	0.0334	0.0064	2.0568
-8.0673	0	0.0014	0.0049	0.6512	-8.16207	0.6344	0.0346	0.0062	1.9913
-8.0655	0	0.0015	0.0049	0.6339	-8.16032	0.6572	0.0356	0.006	1.9265
-8.0636	0	0.0016	0.0049	0.6183	-8.15867	0.68	0.0366	0.0057	1.8628
-8.0618	0	0.0018	0.0051	0.6049	-8.15692	0.7027	0.0377	0.0055	1.8001
-8.0599	0	0.002	0.0051	0.5935	-8.15518	0.7254	0.0388	0.0053	1.7387
-8.0581	0	0.0021	0.0053	0.5842	-8.15343	0.7479	0.0399	0.0051	1.6784
-8.0562	0	0.0022	0.0055	0.5768	-8.15169	0.7702	0.0409	0.0049	1.6195
-8.0543	0	0.0024	0.0056	0.5714	-8.14994	0.7923	0.042	0.0047	1.5615
-8.0525	0	0.0026	0.0058	0.568	-8.14819	0.814	0.043	0.0045	1.5053
-8.0506	0	0.0028	0.006	0.5665	-8.14654	0.8354	0.044	0.0043	1.4504
-8.0488	0	0.0031	0.0063	0.5671	-8.1448	0.8563	0.045	0.0041	1.3969
-8.0469	0	0.0033	0.0065	0.5694	-8.14305	0.8767	0.046	0.004	1.345
-8.0451	0	0.0035	0.0068	0.5735	-8.14131	0.8964	0.0469	0.0038	1.2946
-8.0432	0	0.0037	0.0071	0.5798	-8.13956	0.9155	0.0479	0.0036	1.2458
-8.0414	0	0.004	0.0075	0.5879	-8.13781	0.9339	0.0487	0.0036	1.1988
-8.0395	0	0.0042	0.0078	0.5978	-8.13607	0.9516	0.0496	0.0034	1.1531
-8.0377	0	0.0046	0.0082	0.6097	-8.13442	0.9683	0.0504	0.0033	1.1092
-8.0358	0	0.0049	0.0087	0.6234	-8.13267	0.9842	0.0512	0.0031	1.067
-8.0339	0	0.0052	0.009	0.6387	-8.13093	0.9992	0.0519	0.0032	1.0265
-8.0321	0	0.0055	0.0095	0.6559	-8.12918	1.0131	0.0526	0.003	0.9877
-8.0302	0	0.0059	0.0101	0.675	-8.12744	1.0261	0.0532	0.0029	0.9506
-8.0284	0	0.0062	0.0106	0.6961	-8.12569	1.0378	0.0539	0.0029	0.9152
-8.0265	0	0.0066	0.0111	0.7186	-8.12394	1.0486	0.0544	0.0028	0.8815
-8.0247	0	0.007	0.0118	0.7429	-8.12229	1.0582	0.0549	0.0028	0.8495
-8.0228	0	0.0074	0.0123	0.769	-8.12055	1.0665	0.0554	0.0027	0.8192
-8.021	0	0.0078	0.013	0.7967	-8.1188	1.0736	0.0557	0.0027	0.7906
-8.0191	0	0.0082	0.0136	0.8261	-8.11706	1.0795	0.0561	0.0027	0.7637
-8.0172	0	0.0087	0.0143	0.8572	-8.11531	1.0841	0.0563	0.0026	0.7385
-8.0154	0	0.0091	0.015	0.8897	-8.11356	1.0874	0.0565	0.0026	0.715
-8.0135	0	0.0095	0.0157	0.9238	-8.11182	1.0896	0.0568	0.0027	0.6932
-8.0117	0	0.01	0.0165	0.9593	-8.11007	1.0903	0.0569	0.0027	0.6729
-8.0098	0	0.0105	0.0171	0.9962	-8.10842	1.0898	0.0569	0.0028	0.6542
-8.008	0	0.011	0.018	1.0347	-8.10668	1.088	0.0569	0.0028	0.6372
-8.0061	0	0.0116	0.0188	1.0743	-8.10493	1.0851	0.0568	0.0029	0.6218
-8.0043	0	0.012	0.0197	1.1152	-8.10319	1.0808	0.0567	0.003	0.608
-8.0024	0	0.0125	0.0204	1.1572	-8.10144	1.0754	0.0565	0.003	0.5957
-8.0005	0	0.0131	0.0213	1.2004	-8.09969	1.0686	0.0564	0.0031	0.5851
-7.9987	0	0.0136	0.0222	1.2446	-8.09795	1.0609	0.056	0.0033	0.576
-7.9968	0	0.0141	0.023	1.2897	-8.0963	1.052	0.0558	0.0036	0.5682
-7.995	0	0.0147	0.0239	1.3356	-8.09455	1.0421	0.0555	0.0037	0.5623
-7.9931	0	0.0152	0.0247	1.3825	-8.09281	1.0311	0.055	0.0038	0.5576
-7.9913	0	0.0157	0.0257	1.4296	-8.09106	1.0192	0.0546	0.004	0.5546
-7.9894	0	0.0163	0.0266	1.4774	-8.08932	1.0064	0.0541	0.0043	0.553
-7.9876	0	0.0168	0.0275	1.5258	-8.08757	0.9927	0.0537	0.0045	0.5526
-7.9857	0	0.0173	0.0284	1.5744	-8.08582	0.9783	0.0531	0.0048	0.5539
-7.9838	0	0.0179	0.0292	1.6232	-8.08417	0.9632	0.0526	0.0049	0.5566
-7.982	0	0.0184	0.0302	1.6721	-8.08243	0.9475	0.052	0.0053	0.5607
-7.9801	0	0.0189	0.031	1.7211	-8.08068	0.9311	0.0515	0.0056	0.5662
-7.9783	0	0.0194	0.0319	1.7698	-8.07894	0.9143	0.0509	0.006	0.5731
-7.9764	0	0.0199	0.0327	1.8183	-8.07719	0.897	0.0503	0.0064	0.5816
-7.9746	0	0.0203	0.0335	1.8666	-8.07544	0.8795	0.0497	0.0066	0.5911
-7.9727	0	0.0209	0.0344	1.9143	-8.0737	0.8617	0.0491	0.0071	0.6021
-7.9709	0	0.0213	0.0352	1.9614	-8.07205	0.8438	0.0485	0.0075	0.6146
-7.969	0	0.0218	0.0359	2.0076	-8.0703	0.8257	0.0479	0.0079	0.6279
-7.9671	0	0.0222	0.0367	2.0532	-8.06856	0.8077	0.0474	0.0083	0.6429
-7.9653	0	0.0226	0.0374	2.0977	-8.06681	0.7896	0.0468	0.0087	0.6592
-7.9634	0	0.023	0.0381	2.1411	-8.06506	0.7718	0.0462	0.0092	0.6767
-7.9616	0	0.0233	0.0388	2.1837	-8.06332	0.7542	0.0458	0.0097	0.6951
-7.9597	0	0.0237	0.0395	2.2248	-8.06157	0.7368	0.0452	0.0102	0.7151
-7.9579	0	0.024	0.04	2.2646	-8.05992	0.7199	0.0448	0.0107	0.7361
-7.956	0	0.0243	0.0406	2.3026	-8.05818	0.7034	0.0443	0.0113	0.7582
-7.9542	0	0.0246	0.0412	2.3394	-8.05643	0.6875	0.0439	0.0118	0.7816
-7.9523	0	0.0248	0.0417	2.3745	-8.05469	0.6721	0.0435	0.0124	0.8057
-7.9504	0	0.025	0.0422	2.4081	-8.05294	0.6574	0.0432	0.013	0.8309
-7.9486	0	0.0252	0.0426	2.4397	-8.05119	0.6434	0.0429	0.0135	0.8572
-7.9467	0	0.0254	0.0429	2.4694	-8.04945	0.6302	0.0426	0.0141	0.8845
-7.9449	0	0.0255	0.0434	2.4975	-8.0478	0.6179	0.0424	0.0148	0.9124
-7.943	0	0.0256	0.0437	2.5236	-8.04605	0.6065	0.0422	0.0154	0.9412
-7.9412	0	0.0257	0.044	2.5476	-8.04431	0.596	0.0421	0.016	0.9708
-7.9393	0	0.0257	0.0441	2.5698	-8.04256	0.5866	0.042	0.0167	1.0013
-7.9375	0	0.0257	0.0444	2.5901	-8.04082	0.5782	0.0419	0.0174	1.0321
-7.9356	0	0.0257	0.0445	2.6082	-8.03907	0.5709	0.042	0.018	1.0637
-7.9337	0	0.0257	0.0446	2.6245	-8.03732	0.5649	0.0421	0.0187	1.0954
-7.9319	0	0.0256	0.0447	2.6391	-8.03558	0.56	0.0422	0.0193	1.1279
-7.93	0	0.0255	0.0448	2.6513	-8.03393	0.5563	0.0424	0.0201	1.1605
-7.9282	0	0.0253	0.0447	2.6619	-8.03218	0.554	0.0426	0.0207	1.1934
-7.9263	0	0.0252	0.0447	2.6706	-8.03044	0.5529	0.0428	0.0214	1.2266
-7.9245	0	0.025	0.0447	2.6775	-8.02869	0.5531	0.0431	0.0221	1.2597
-7.9226	0	0.0248	0.0445	2.6825	-8.02694	0.5546	0.0435	0.0227	1.293
-7.9208	0	0.0245	0.0444	2.686	-8.0252	0.5577	0.0439	0.0234	1.326
-7.9189	0	0.0243	0.0443	2.688	-8.02345	0.562	0.0444	0.024	1.3589
-7.917	0	0.024	0.0441	2.6883	-8.0218	0.5678	0.0449	0.0246	1.3915
-7.9152	0	0.0237	0.0439	2.6874	-8.02006	0.575	0.0454	0.0252	1.4239
-7.9133	0	0.0233	0.0437	2.685	-8.01831	0.5836	0.046	0.0259	1.4555
-7.9115	0	0.023	0.0434	2.6816	-8.01656	0.5938	0.0466	0.0264	1.4868
-7.9096	0	0.0226	0.0433	2.677	-8.01482	0.6052	0.0474	0.027	1.5175
-7.9078	0	0.0222	0.0429	2.6716	-8.01307	0.6183	0.0481	0.0276	1.5474
-7.9059	0	0.0218	0.0427	2.6652	-8.01133	0.6328	0.0488	0.0282	1.5766
-7.9041	0	0.0213	0.0424	2.6582	-8.00968	0.6487	0.0496	0.0287	1.6047
-7.9022	0	0.0209	0.0422	2.6504	-8.00793	0.6661	0.0504	0.0292	1.6319
-7.9004	0	0.0204	0.0419	2.6424	-8.00619	0.685	0.0513	0.0296	1.6581
-7.8985	0	0.02	0.0416	2.6341	-8.00444	0.7052	0.0523	0.0301	1.6832
-7.8966	0	0.0195	0.0415	2.6256	-8.00269	0.7269	0.0532	0.0306	1.7071
-7.8948	0	0.019	0.0411	2.617	-8.00095	0.7501	0.0542	0.031	1.7294
-7.8929	0	0.0185	0.041	2.6086	-7.9992	0.7748	0.0552	0.0314	1.7507
-7.8911	0	0.018	0.0408	2.6004	-7.99755	0.8008	0.0563	0.0318	1.7705
-7.8892	0	0.0175	0.0405	2.5927	-7.99581	0.8281	0.0573	0.032	1.7887
-7.8874	0	0.0169	0.0405	2.5855	-7.99406	0.8569	0.0584	0.0323	1.8057
-7.8855	0	0.0165	0.0403	2.5789	-7.99231	0.887	0.0596	0.0325	1.821
-7.8837	0	0.0159	0.0403	2.5731	-7.99057	0.9185	0.0607	0.0328	1.8347
-7.8818	0	0.0154	0.0403	2.5681	-7.98882	0.9512	0.0619	0.033	1.8468
-7.8799	0	0.0149	0.0403	2.5643	-7.98708	0.9852	0.0631	0.0332	1.8574
-7.8781	0	0.0144	0.0404	2.5617	-7.98543	1.0205	0.0643	0.0333	1.8663
-7.8762	0	0.0139	0.0404	2.5603	-7.98368	1.057	0.0657	0.0334	1.8734
-7.8744	0	0.0134	0.0406	2.5604	-7.98194	1.0947	0.0669	0.0334	1.879
-7.8725	0	0.0129	0.0408	2.5619	-7.98019	1.1335	0.0683	0.0335	1.8829
-7.8707	0	0.0124	0.0411	2.5649	-7.97844	1.1734	0.0696	0.0335	1.8853
-7.8688	0	0.012	0.0414	2.5695	-7.9767	1.2144	0.071	0.0335	1.8861
-7.867	0	0.0115	0.0417	2.5761	-7.97495	1.2564	0.0724	0.0334	1.8852
-7.8651	0	0.0111	0.0421	2.5844	-7.97321	1.2995	0.0738	0.0333	1.8828
-7.8632	0	0.0106	0.0426	2.5945	-7.97156	1.3435	0.0753	0.0332	1.879
-7.8614	0	0.0102	0.0432	2.6067	-7.96981	1.3884	0.0768	0.033	1.8737
-7.8595	0	0.0098	0.0438	2.6206	-7.96807	1.4342	0.0783	0.033	1.8671
-7.8577	0	0.0093	0.0444	2.6368	-7.96632	1.4808	0.0798	0.0328	1.8591
-7.8558	0	0.0091	0.0452	2.6548	-7.96457	1.5282	0.0814	0.0326	1.85
-7.854	0	0.0087	0.046	2.675	-7.96283	1.5762	0.083	0.0323	1.8396
-7.8521	0	0.0083	0.0468	2.6973	-7.96108	1.625	0.0846	0.0321	1.8283
-7.8503	0	0.0079	0.0478	2.7217	-7.95943	1.6744	0.0863	0.0318	1.8157
-7.8484	0	0.0077	0.0487	2.7482	-7.95769	1.7242	0.088	0.0316	1.8025
-7.8465	0	0.0074	0.0497	2.7766	-7.95594	1.7746	0.0897	0.0313	1.7884
-7.8447	0	0.0071	0.0508	2.807	-7.95419	1.8254	0.0914	0.031	1.7737
-7.8428	0	0.0068	0.0519	2.8397	-7.95245	1.8765	0.0931	0.0307	1.7583
-7.841	0	0.0066	0.0532	2.8742	-7.9507	1.9279	0.095	0.0303	1.7427
-7.8391	0	0.0064	0.0543	2.9106	-7.94896	1.9796	0.0967	0.03	1.7264
-7.8373	0	0.0062	0.0556	2.9491	-7.94731	2.0314	0.0986	0.0297	1.7101
-7.8354	0	0.006	0.0569	2.9894	-7.94556	2.0833	0.1005	0.0293	1.6936
-7.8336	0	0.0058	0.0583	3.0312	-7.94381	2.1351	0.1024	0.0291	1.6771
-7.8317	0	0.0058	0.0596	3.075	-7.94207	2.187	0.1043	0.0288	1.6607
-7.8298	0	0.0056	0.0611	3.1204	-7.94032	2.2387	0.1063	0.0285	1.6446
-7.828	0	0.0056	0.0626	3.1674	-7.93858	2.2901	0.1082	0.0281	1.629
-7.8261	0	0.0054	0.0641	3.2156	-7.93683	2.3414	0.1102	0.0279	1.6136
-7.8243	0	0.0054	0.0656	3.2654	-7.93518	2.3922	0.1122	0.0276	1.5988
-7.8224	0	0.0054	0.0671	3.3164	-7.93344	2.4426	0.1142	0.0274	1.5849
-7.8206	0	0.0054	0.0687	3.3689	-7.93169	2.4923	0.1162	0.0271	1.5719
-7.8187	0	0.0054	0.0702	3.4223	-7.92994	2.5415	0.1183	0.0269	1.5596
-7.8169	0	0.0054	0.0718	3.4768	-7.9282	2.59	0.1203	0.0267	1.5486
-7.815	0	0.0055	0.0734	3.5321	-7.92645	2.6377	0.1224	0.0266	1.5385
-7.8131	0	0.0055	0.0749	3.5884	-7.92471	2.6846	0.1244	0.0264	1.5298
-7.8113	0	0.0057	0.0766	3.6454	-7.92306	2.7304	0.1265	0.0263	1.5224
-7.8094	0	0.0057	0.078	3.7029	-7.92131	2.7752	0.1285	0.0263	1.5165
-7.8076	0	0.0059	0.0796	3.7612	-7.91957	2.8189	0.1306	0.0263	1.512
-7.8057	0	0.006	0.0811	3.8197	-7.91782	2.8614	0.1326	0.0264	1.5093
-7.8039	0	0.0062	0.0826	3.8787	-7.91607	2.9026	0.1347	0.0264	1.508
-7.802	0	0.0064	0.0841	3.9381	-7.91433	2.9423	0.1367	0.0265	1.5087
-7.8002	0	0.0066	0.0857	3.9975	-7.91258	2.9807	0.1387	0.0266	1.5111
-7.7983	0	0.0068	0.0871	4.0571	-7.91083	3.0173	0.1407	0.0268	1.5153
-7.7964	0	0.0071	0.0885	4.1167	-7.90919	3.0525	0.1426	0.027	1.5215
-7.7946	0	0.0073	0.09	4.1762	-7.90744	3.0859	0.1446	0.0272	1.5295
-7.7927	0	0.0076	0.0914	4.2355	-7.90569	3.1176	0.1464	0.0276	1.5396
-7.7909	0	0.0079	0.0927	4.2946	-7.90395	3.1474	0.1483	0.028	1.5517
-7.789	0	0.0082	0.094	4.3535	-7.9022	3.1753	0.1501	0.0284	1.5656
-7.7872	0	0.0086	0.0954	4.412	-7.90046	3.2013	0.1519	0.0289	1.5819
-7.7853	0	0.0089	0.0967	4.4701	-7.89871	3.2252	0.1536	0.0294	1.6
-7.7835	0	0.0093	0.0979	4.5278	-7.89706	3.2469	0.1553	0.03	1.6201
-7.7816	0	0.0097	0.0991	4.5848	-7.89532	3.2666	0.1569	0.0306	1.6424
-7.7797	0	0.01	0.1002	4.6413	-7.89357	3.2841	0.1585	0.0312	1.6665
-7.7779	0	0.0104	0.1013	4.6973	-7.89182	3.2993	0.16	0.0319	1.6928
-7.776	0	0.0108	0.1024	4.7525	-7.89008	3.3123	0.1614	0.0327	1.7211
-7.7742	0	0.0112	0.1034	4.8072	-7.88833	3.323	0.1628	0.0335	1.7513
-7.7723	0	0.0117	0.1045	4.8609	-7.88658	3.3313	0.1642	0.0344	1.7835
-7.7705	0	0.0121	0.1055	4.9139	-7.88494	3.3373	0.1654	0.0352	1.8175
-7.7686	0	0.0126	0.1065	4.966	-7.88319	3.3411	0.1666	0.0362	1.8533
-7.7668	0	0.0131	0.1074	5.0173	-7.88144	3.3423	0.1678	0.0371	1.8908
-7.7649	0	0.0135	0.1083	5.068	-7.8797	3.3413	0.1689	0.0382	1.9301
-7.7631	0	0.014	0.1091	5.1176	-7.87795	3.338	0.1699	0.0393	1.9711
-7.7612	0	0.0145	0.11	5.1661	-7.87621	3.3323	0.1708	0.0404	2.0137
-7.7593	0	0.015	0.1109	5.2141	-7.87446	3.3243	0.1716	0.0415	2.058
-7.7575	0	0.0156	0.1116	5.2609	-7.87281	3.3141	0.1725	0.0427	2.1036
-7.7556	0	0.0161	0.1124	5.3064	-7.87106	3.3016	0.1733	0.0439	2.1505
-7.7538	0	0.0166	0.1132	5.3514	-7.86932	3.2869	0.1739	0.0451	2.199
-7.7519	0	0.0172	0.114	5.3949	-7.86757	3.2701	0.1745	0.0463	2.2485
-7.7501	0	0.0177	0.1147	5.4378	-7.86583	3.2511	0.1751	0.0476	2.2995
-7.7482	0	0.0182	0.1154	5.4795	-7.86408	3.2302	0.1756	0.0489	2.3514
-7.7464	0	0.0188	0.1161	5.5201	-7.86233	3.2073	0.176	0.0503	2.4044
-7.7445	0	0.0194	0.1168	5.5595	-7.86069	3.1826	0.1765	0.0516	2.4582
-7.7426	0	0.0199	0.1174	5.598	-7.85894	3.1559	0.1768	0.053	2.5131
-7.7408	0	0.0205	0.1181	5.6353	-7.85719	3.1276	0.1771	0.0544	2.5687
-7.7389	0	0.0211	0.1187	5.6715	-7.85545	3.0975	0.1773	0.0558	2.6253
-7.7371	0	0.0217	0.1194	5.7064	-7.8537	3.0659	0.1775	0.0572	2.6822
-7.7352	0	0.0224	0.1201	5.7402	-7.85196	3.0329	0.1777	0.0586	2.7399
-7.7334	0	0.023	0.1208	5.7726	-7.85021	2.9985	0.1778	0.0599	2.798
-7.7315	0	0.0235	0.1214	5.8037	-7.84856	2.9627	0.1778	0.0614	2.8568
-7.7297	0	0.0241	0.122	5.8338	-7.84682	2.9258	0.1779	0.0627	2.9157
-7.7278	0	0.0248	0.1226	5.8629	-7.84507	2.8878	0.1779	0.0642	2.9751
-7.7259	0	0.0254	0.1232	5.8903	-7.84332	2.8488	0.1778	0.0656	3.0346
-7.7241	0	0.0261	0.1238	5.9164	-7.84158	2.8088	0.1777	0.0669	3.0944
-7.7222	0	0.0267	0.1244	5.9411	-7.83983	2.7681	0.1776	0.0683	3.1542
-7.7204	0	0.0274	0.1251	5.9648	-7.83809	2.7267	0.1775	0.0697	3.2142
-7.7185	0	0.0281	0.1257	5.9868	-7.83634	2.6846	0.1774	0.071	3.2739
-7.7167	0	0.0288	0.1263	6.0075	-7.83469	2.6421	0.1772	0.0724	3.3337
-7.7148	0	0.0295	0.127	6.0268	-7.83294	2.599	0.177	0.0737	3.3936
-7.713	0	0.0302	0.1277	6.0448	-7.8312	2.5557	0.1768	0.075	3.4532
-7.7111	0	0.031	0.1283	6.0611	-7.82945	2.5121	0.1766	0.0762	3.5124
-7.7092	0	0.0317	0.1289	6.0762	-7.82771	2.4683	0.1764	0.0775	3.5713
-7.7074	0	0.0324	0.1295	6.0897	-7.82596	2.4245	0.1761	0.0787	3.6299
-7.7055	0	0.0332	0.1302	6.1018	-7.82421	2.3806	0.1758	0.08	3.6882
-7.7037	0	0.0339	0.1309	6.1123	-7.82256	2.3369	0.1756	0.0811	3.7459
-7.7018	0	0.0347	0.1315	6.1214	-7.82082	2.2932	0.1752	0.0823	3.8031
-7.7	0	0.0356	0.1322	6.1292	-7.81907	2.2497	0.1749	0.0835	3.8602
-7.6981	0	0.0364	0.1329	6.1357	-7.81733	2.2063	0.1746	0.0846	3.9162
-7.6963	0	0.0373	0.1335	6.1405	-7.81558	2.1634	0.1742	0.0857	3.972
-7.6944	0	0.0381	0.1343	6.1439	-7.81384	2.1208	0.1739	0.0867	4.0267
-7.6925	0	0.039	0.135	6.1459	-7.81209	2.0786	0.1735	0.0877	4.0808
-7.6907	0	0.0399	0.1358	6.1466	-7.81044	2.0368	0.173	0.0887	4.1343
-7.6888	0	0.0409	0.1364	6.1458	-7.80869	1.9956	0.1726	0.0896	4.1869
-7.687	0	0.0419	0.1372	6.1438	-7.80695	1.9548	0.1722	0.0906	4.2386
-7.6851	0	0.0429	0.138	6.1405	-7.8052	1.9146	0.1718	0.0915	4.2895
-7.6833	0	0.0439	0.1387	6.1359	-7.80346	1.875	0.1712	0.0924	4.3395
-7.6814	0	0.045	0.1395	6.1301	-7.80171	1.836	0.1707	0.0933	4.3883
-7.6796	0	0.046	0.1404	6.1231	-7.79996	1.7978	0.1703	0.094	4.4364
-7.6777	0	0.0472	0.1412	6.1153	-7.79831	1.7601	0.1697	0.0948	4.4832
-7.6758	0	0.0483	0.1421	6.1062	-7.79657	1.7232	0.1692	0.0956	4.5289
-7.674	0	0.0495	0.143	6.0963	-7.79482	1.687	0.1685	0.0963	4.5735
-7.6721	0	0.0507	0.1439	6.0852	-7.79308	1.6516	0.168	0.097	4.6171
-7.6703	0	0.052	0.145	6.0733	-7.79133	1.6169	0.1675	0.0977	4.6594
-7.6684	0	0.0533	0.1459	6.0606	-7.78958	1.5831	0.1668	0.0983	4.7003
-7.6666	0	0.0547	0.1469	6.0474	-7.78784	1.5501	0.1662	0.099	4.74
-7.6647	0	0.056	0.148	6.0334	-7.78619	1.5179	0.1656	0.0995	4.7784
-7.6629	0	0.0575	0.1492	6.0187	-7.78444	1.4865	0.1651	0.1001	4.8155
-7.661	0	0.0589	0.1504	6.0034	-7.7827	1.4561	0.1644	0.1006	4.8512
-7.6591	0	0.0604	0.1516	5.988	-7.78095	1.4266	0.1639	0.1011	4.8852
-7.6573	0	0.0619	0.1528	5.9718	-7.77921	1.398	0.1634	0.1016	4.9179
-7.6554	0	0.0636	0.1542	5.9555	-7.77746	1.3704	0.1628	0.1021	4.9491
-7.6536	0	0.0652	0.1556	5.9391	-7.77571	1.3439	0.1623	0.1026	4.9789
-7.6517	0	0.0669	0.1571	5.9222	-7.77397	1.3183	0.1619	0.1029	5.0069
-7.6499	0	0.0686	0.1586	5.9055	-7.77232	1.2938	0.1615	0.1034	5.0336
-7.648	0	0.0704	0.1602	5.8885	-7.77057	1.2704	0.161	0.1037	5.0585
-7.6462	0	0.0723	0.162	5.8716	-7.76883	1.2482	0.1607	0.104	5.0818
-7.6443	0	0.0742	0.1636	5.8547	-7.76708	1.2271	0.1605	0.1044	5.1037
-7.6424	0	0.0761	0.1655	5.838	-7.76533	1.2072	0.1603	0.1047	5.1237
-7.6406	0	0.0781	0.1674	5.8214	-7.76359	1.1886	0.1602	0.105	5.1422
-7.6387	0	0.0801	0.1695	5.8051	-7.76184	1.1713	0.1602	0.1052	5.159
-7.6369	0	0.0822	0.1717	5.7889	-7.76019	1.1554	0.1602	0.1056	5.1741
-7.635	0	0.0844	0.1738	5.7731	-7.75845	1.1407	0.1604	0.1057	5.1874
-7.6332	0	0.0865	0.1762	5.7576	-7.7567	1.1276	0.1607	0.106	5.1993
-7.6313	0	0.0887	0.1785	5.7422	-7.75496	1.1157	0.1612	0.1062	5.2094
-7.6295	0	0.0909	0.1809	5.7274	-7.75321	1.1054	0.1618	0.1063	5.2178
-7.6276	0	0.0932	0.1836	5.7128	-7.75146	1.0967	0.1624	0.1065	5.2246
-7.6257	0	0.0955	0.1862	5.6984	-7.74972	1.0895	0.1632	0.1067	5.2298
-7.6239	0	0.0979	0.189	5.6847	-7.74807	1.084	0.1643	0.1068	5.2335
-7.622	0	0.1003	0.1919	5.671	-7.74632	1.0801	0.1655	0.107	5.2355
-7.6202	0	0.1027	0.1949	5.6578	-7.74458	1.0778	0.1667	0.1072	5.236
-7.6183	0	0.1052	0.198	5.645	-7.74283	1.0772	0.1683	0.1073	5.2351
-7.6165	0	0.1076	0.2012	5.632	-7.74109	1.0783	0.17	0.1075	5.2326
-7.6146	0	0.1101	0.2045	5.6197	-7.73934	1.0812	0.1718	0.1076	5.2287
-7.6128	0	0.1126	0.2078	5.6075	-7.73759	1.0858	0.174	0.1078	5.2234
-7.6109	0	0.1151	0.2114	5.5956	-7.73594	1.0921	0.1762	0.108	5.217
-7.6091	0	0.1176	0.215	5.5834	-7.7342	1.1002	0.1787	0.1081	5.209
-7.6072	0	0.1202	0.2188	5.5714	-7.73245	1.11	0.1814	0.1084	5.1998
-7.6053	0	0.1226	0.2225	5.5594	-7.73071	1.1216	0.1843	0.1086	5.1895
-7.6035	0	0.1252	0.2265	5.5474	-7.72896	1.135	0.1875	0.1087	5.1781
-7.6016	0	0.1276	0.2304	5.5353	-7.72721	1.1501	0.1908	0.109	5.1656
-7.5998	0	0.1302	0.2345	5.5228	-7.72547	1.1668	0.1943	0.1092	5.1523
-7.5979	0	0.1326	0.2386	5.5101	-7.72382	1.1852	0.198	0.1096	5.1381
-7.5961	0	0.1351	0.2427	5.4972	-7.72207	1.2051	0.202	0.1098	5.1227
-7.5942	0	0.1375	0.247	5.4838	-7.72033	1.2267	0.206	0.1102	5.1067
-7.5924	0	0.1399	0.2513	5.47	-7.71858	1.2498	0.2104	0.1105	5.0902
-7.5905	0	0.1422	0.2557	5.4555	-7.71683	1.2744	0.2149	0.111	5.0731
-7.5886	0	0.1445	0.2601	5.4405	-7.71509	1.3002	0.2196	0.1114	5.0554
-7.5868	0	0.1468	0.2647	5.4249	-7.71334	1.3274	0.2245	0.1119	5.0372
-7.5849	0	0.149	0.269	5.4083	-7.7116	1.3559	0.2295	0.1124	5.0187
-7.5831	0	0.1511	0.2735	5.3911	-7.70995	1.3854	0.2347	0.1129	4.9998
-7.5812	0	0.1533	0.2781	5.3731	-7.7082	1.4159	0.2401	0.1136	4.9807
-7.5794	0	0.1553	0.2826	5.3541	-7.70646	1.4474	0.2455	0.1143	4.9616
-7.5775	0	0.1573	0.2871	5.3341	-7.70471	1.4797	0.2511	0.1151	4.9423
-7.5757	0	0.1592	0.2916	5.3131	-7.70296	1.5128	0.2568	0.1159	4.923
-7.5738	0	0.1612	0.2961	5.2912	-7.70122	1.5464	0.2626	0.1167	4.9038
-7.5719	0	0.163	0.3004	5.2682	-7.69947	1.5804	0.2685	0.1177	4.8846
-7.5701	0	0.1647	0.3049	5.244	-7.69782	1.6148	0.2745	0.1187	4.8659
-7.5682	0	0.1665	0.3092	5.2189	-7.69608	1.6494	0.2805	0.1198	4.8471
-7.5664	0	0.1682	0.3134	5.1926	-7.69433	1.6841	0.2866	0.121	4.8291
-7.5645	0	0.1698	0.3175	5.1652	-7.69259	1.7188	0.2926	0.1221	4.8111
-7.5627	0	0.1713	0.3216	5.1369	-7.69084	1.7532	0.2987	0.1235	4.7938
-7.5608	0	0.1728	0.3256	5.1074	-7.68909	1.7873	0.3048	0.1248	4.7769
-7.559	0	0.1743	0.3294	5.0768	-7.68735	1.821	0.3108	0.1264	4.7606
-7.5571	0	0.1757	0.3331	5.0455	-7.6857	1.8541	0.3169	0.128	4.7449
-7.5552	0	0.177	0.3367	5.0129	-7.68395	1.8865	0.3228	0.1296	4.7296
-7.5534	0	0.1784	0.3401	4.9795	-7.68221	1.918	0.3287	0.1313	4.7148
-7.5515	0	0.1798	0.3435	4.9454	-7.68046	1.9485	0.3345	0.1332	4.7011
-7.5497	0	0.1811	0.3465	4.9103	-7.67871	1.9779	0.3402	0.1351	4.6879
-7.5478	0	0.1825	0.3495	4.8747	-7.67697	2.0062	0.3457	0.1371	4.6754
-7.546	0	0.1838	0.3522	4.8383	-7.67522	2.033	0.3512	0.1392	4.6635
-7.5441	0	0.1852	0.3549	4.8014	-7.67357	2.0584	0.3566	0.1415	4.6523
-7.5423	0	0.1866	0.3572	4.7641	-7.67183	2.0824	0.3617	0.1437	4.6418
-7.5404	0	0.188	0.3594	4.7265	-7.67008	2.1047	0.3667	0.1462	4.632
-7.5385	0	0.1894	0.3614	4.6886	-7.66833	2.1252	0.3715	0.1487	4.6228
-7.5367	0	0.1909	0.3631	4.6505	-7.66659	2.144	0.3762	0.1513	4.6142
-7.5348	0	0.1925	0.3646	4.6124	-7.66484	2.1609	0.3806	0.154	4.6062
-7.533	0	0.1941	0.366	4.5743	-7.6631	2.1759	0.3849	0.1568	4.5989
-7.5311	0	0.1959	0.367	4.5364	-7.66145	2.1889	0.389	0.1598	4.5922
-7.5293	0	0.1977	0.3679	4.4989	-7.6597	2.1999	0.3928	0.1627	4.5858
-7.5274	0	0.1996	0.3685	4.4618	-7.65796	2.2088	0.3965	0.1658	4.5799
-7.5256	0	0.2017	0.369	4.425	-7.65621	2.2156	0.4	0.1689	4.5744
-7.5237	0	0.2039	0.3692	4.3888	-7.65446	2.2204	0.4031	0.1721	4.5691
-7.5218	0	0.2062	0.3691	4.3536	-7.65272	2.2231	0.4061	0.1754	4.5639
-7.52	0	0.2087	0.3689	4.3189	-7.65097	2.2237	0.4089	0.1788	4.5594
-7.5181	0	0.2114	0.3685	4.2853	-7.64932	2.2222	0.4115	0.1823	4.5547
-7.5163	0	0.2142	0.3678	4.2526	-7.64758	2.2188	0.4139	0.1857	4.5502
-7.5144	0	0.2171	0.367	4.2208	-7.64583	2.2132	0.416	0.1893	4.5455
-7.5126	0	0.2203	0.3659	4.1905	-7.64409	2.2058	0.4179	0.1929	4.5408
-7.5107	0	0.2237	0.3645	4.1612	-7.64234	2.1964	0.4197	0.1966	4.5358
-7.5089	0	0.2274	0.3632	4.1331	-7.64059	2.1852	0.4213	0.2003	4.5308
-7.507	0	0.2312	0.3616	4.1064	-7.63885	2.1721	0.4226	0.2041	4.5254
-7.5051	0	0.2351	0.3597	4.0809	-7.6371	2.1573	0.4239	0.208	4.5196
-7.5033	0	0.2394	0.3578	4.057	-7.63545	2.1409	0.4248	0.2118	4.5132
-7.5014	0	0.244	0.3557	4.0343	-7.63371	2.123	0.4257	0.2157	4.5063
-7.4996	0	0.2487	0.3534	4.0131	-7.63196	2.1036	0.4265	0.2195	4.499
-7.4977	0	0.2536	0.351	3.9933	-7.63021	2.0828	0.427	0.2235	4.4908
-7.4959	0	0.2588	0.3485	3.9748	-7.62847	2.0607	0.4275	0.2273	4.4818
-7.494	0	0.2643	0.3459	3.9577	-7.62672	2.0374	0.4278	0.231	4.4722
-7.4922	0	0.27	0.3434	3.9419	-7.62498	2.013	0.428	0.2349	4.4615
-7.4903	0	0.2759	0.3406	3.9274	-7.62333	1.9876	0.4281	0.2386	4.4499
-7.4884	0	0.282	0.3376	3.9141	-7.62158	1.9615	0.4281	0.2425	4.4375
-7.4866	0	0.2885	0.3347	3.902	-7.61984	1.9345	0.428	0.2462	4.424
-7.4847	0	0.2951	0.3317	3.8908	-7.61809	1.9067	0.4279	0.2499	4.4096
-7.4829	0	0.302	0.3287	3.8805	-7.61634	1.8785	0.4276	0.2535	4.3938
-7.481	0	0.3091	0.3258	3.8714	-7.6146	1.8497	0.4274	0.257	4.377
-7.4792	0	0.3164	0.3227	3.8627	-7.61285	1.8207	0.427	0.2604	4.3591
-7.4773	0	0.3241	0.3196	3.8551	-7.6112	1.7913	0.4266	0.2638	4.34
-7.4755	0	0.3319	0.3165	3.848	-7.60946	1.7617	0.4261	0.267	4.3195
-7.4736	0	0.34	0.3134	3.8411	-7.60771	1.732	0.4256	0.2702	4.2982
-7.4718	0	0.3482	0.3104	3.8345	-7.60596	1.7023	0.4251	0.2732	4.2754
-7.4699	0	0.3567	0.3074	3.8281	-7.60422	1.6727	0.4246	0.2762	4.2518
-7.468	0	0.3653	0.3044	3.8219	-7.60247	1.6432	0.424	0.2789	4.2269
-7.4662	0	0.3742	0.3015	3.8155	-7.60073	1.6138	0.4234	0.2816	4.2008
-7.4643	0	0.3832	0.2986	3.8091	-7.59908	1.5847	0.4228	0.2841	4.1739
-7.4625	0	0.3924	0.2959	3.8023	-7.59733	1.5559	0.4222	0.2865	4.1456
-7.4606	0	0.402	0.2932	3.7948	-7.59558	1.5276	0.4216	0.2887	4.1166
-7.4588	0	0.4116	0.2906	3.7869	-7.59384	1.4995	0.4209	0.2907	4.0865
-7.4569	0	0.4214	0.2881	3.7782	-7.59209	1.472	0.4202	0.2924	4.0557
-7.4551	0	0.4315	0.2856	3.769	-7.59035	1.445	0.4195	0.2941	4.024
-7.4532	0	0.4417	0.2833	3.7587	-7.5886	1.4184	0.4188	0.2957	3.9916
-7.4513	0	0.4522	0.2811	3.7473	-7.58695	1.3925	0.4181	0.2969	3.9584
-7.4495	0	0.4628	0.279	3.7348	-7.58521	1.367	0.4173	0.2982	3.9248
-7.4476	0	0.4736	0.277	3.7213	-7.58346	1.3422	0.4165	0.2991	3.8906
-7.4458	0	0.4845	0.2753	3.7064	-7.58171	1.318	0.4157	0.2999	3.8558
-7.4439	0	0.4957	0.2735	3.6901	-7.57997	1.2942	0.4149	0.3004	3.821
-7.4421	0	0.5072	0.272	3.6725	-7.57822	1.2712	0.414	0.3009	3.7858
-7.4402	0	0.5188	0.2706	3.6537	-7.57648	1.2487	0.4131	0.3011	3.7506
-7.4384	0	0.5307	0.2694	3.6332	-7.57473	1.2268	0.4121	0.301	3.7155
-7.4365	0	0.5428	0.2684	3.6113	-7.57308	1.2055	0.4111	0.3008	3.6801
-7.4346	0	0.5552	0.2675	3.5878	-7.57134	1.1846	0.41	0.3006	3.645
-7.4328	0	0.5678	0.2667	3.5631	-7.56959	1.1644	0.4089	0.3	3.6101
-7.4309	0	0.5807	0.2662	3.5368	-7.56784	1.1447	0.4078	0.2994	3.5755
-7.4291	0	0.5939	0.2659	3.5091	-7.5661	1.1255	0.4066	0.2985	3.5413
-7.4272	0	0.6074	0.2656	3.48	-7.56435	1.1067	0.4054	0.2975	3.508
-7.4254	0	0.6212	0.2657	3.4495	-7.5626	1.0885	0.4041	0.2962	3.4749
-7.4235	0	0.6353	0.2659	3.4178	-7.56096	1.0706	0.4027	0.295	3.4427
-7.4217	0	0.6498	0.2663	3.3848	-7.55921	1.0533	0.4014	0.2935	3.411
-7.4198	0	0.6646	0.2669	3.3507	-7.55746	1.0362	0.3999	0.2918	3.3805
-7.4179	0	0.6799	0.2677	3.3156	-7.55572	1.0196	0.3985	0.2901	3.3507
-7.4161	0	0.6955	0.2687	3.2797	-7.55397	1.0034	0.3969	0.2882	3.3217
-7.4142	0	0.7116	0.2699	3.2427	-7.55223	0.9875	0.3953	0.2863	3.2939
-7.4124	0	0.7282	0.2714	3.2049	-7.55048	0.9718	0.3937	0.2842	3.2674
-7.4105	0	0.7452	0.273	3.1666	-7.54883	0.9565	0.3921	0.282	3.2417
-7.4087	0	0.7627	0.2749	3.1277	-7.54709	0.9415	0.3905	0.2799	3.2172
-7.4068	0	0.7806	0.277	3.0882	-7.54534	0.9266	0.3888	0.2775	3.1939
-7.405	0	0.7991	0.2792	3.0486	-7.54359	0.9121	0.3871	0.2751	3.1718
-7.4031	0	0.8182	0.2818	3.0086	-7.54185	0.8978	0.3853	0.2728	3.1506
-7.4012	0	0.8376	0.2845	2.9687	-7.5401	0.8836	0.3837	0.2702	3.1311
-7.3994	0	0.8578	0.2874	2.9287	-7.53835	0.8697	0.3819	0.2677	3.1125
-7.3975	0	0.8785	0.2906	2.8889	-7.53671	0.856	0.3803	0.2652	3.0951
-7.3957	0	0.8997	0.2939	2.8494	-7.53496	0.8423	0.3786	0.2628	3.0789
-7.3938	0	0.9216	0.2975	2.8101	-7.53321	0.8289	0.377	0.2601	3.0638
-7.392	0.0001	0.944	0.3013	2.7714	-7.53147	0.8158	0.3755	0.2577	3.0499
-7.3901	0.0001	0.967	0.3052	2.7331	-7.52972	0.8026	0.374	0.255	3.0369
-7.3883	0.0001	0.9906	0.3094	2.6957	-7.52798	0.7897	0.3725	0.2526	3.0249
-7.3864	0.0001	1.015	0.3137	2.6587	-7.52623	0.777	0.3711	0.2503	3.0139
-7.3845	0.0001	1.0398	0.3182	2.623	-7.52458	0.7643	0.3698	0.2479	3.0037
-7.3827	0.0001	1.0652	0.3229	2.5877	-7.52283	0.7518	0.3686	0.2455	2.9944
-7.3808	0.0001	1.0911	0.3277	2.5536	-7.52109	0.7395	0.3676	0.2432	2.986
-7.379	0.0001	1.1177	0.3329	2.5205	-7.51934	0.7273	0.3666	0.2411	2.9779
-7.3771	0.0001	1.1449	0.338	2.4884	-7.5176	0.7153	0.3659	0.2389	2.9706
-7.3753	0.0001	1.1726	0.3434	2.4572	-7.51585	0.7034	0.3652	0.2369	2.9638
-7.3734	0.0001	1.2008	0.3489	2.4273	-7.5141	0.6917	0.3647	0.2349	2.9574
-7.3716	0.0002	1.2296	0.3545	2.3985	-7.51236	0.6801	0.3643	0.233	2.9514
-7.3697	0.0002	1.2589	0.3603	2.371	-7.51071	0.6688	0.3642	0.2314	2.9455
-7.3678	0.0002	1.2887	0.3662	2.3445	-7.50896	0.6576	0.3641	0.2297	2.9399
-7.366	0.0002	1.3189	0.3722	2.3194	-7.50722	0.6465	0.3643	0.2283	2.9344
-7.3641	0.0002	1.3495	0.3783	2.295	-7.50547	0.6356	0.3648	0.2269	2.9287
-7.3623	0.0003	1.3806	0.3845	2.2721	-7.50373	0.6249	0.3654	0.2257	2.9231
-7.3604	0.0003	1.412	0.3909	2.2503	-7.50198	0.6144	0.3663	0.2245	2.9171
-7.3586	0.0003	1.4438	0.3972	2.2295	-7.50023	0.6041	0.3674	0.2236	2.9111
-7.3567	0.0003	1.476	0.4037	2.2097	-7.49859	0.594	0.3688	0.2228	2.9045
-7.3549	0.0004	1.5085	0.4101	2.1912	-7.49684	0.5839	0.3703	0.2222	2.8977
-7.353	0.0004	1.5413	0.4168	2.1735	-7.49509	0.5742	0.3723	0.2216	2.8905
-7.3511	0.0004	1.5743	0.4235	2.1568	-7.49335	0.5646	0.3744	0.2211	2.8828
-7.3493	0.0004	1.6077	0.4303	2.141	-7.4916	0.5553	0.3769	0.221	2.8743
-7.3474	0.0005	1.6412	0.4371	2.1262	-7.48985	0.5461	0.3796	0.221	2.8654
-7.3456	0.0005	1.675	0.4442	2.112	-7.48811	0.537	0.3827	0.2211	2.8556
-7.3437	0.0006	1.7092	0.4512	2.0984	-7.48646	0.5283	0.3861	0.2214	2.8453
-7.3419	0.0006	1.7434	0.4582	2.0859	-7.48471	0.5197	0.3897	0.2218	2.834
-7.34	0.0007	1.7778	0.4655	2.0741	-7.48297	0.5112	0.3938	0.2224	2.822
-7.3382	0.0007	1.8124	0.4729	2.0625	-7.48122	0.5029	0.3982	0.2231	2.8093
-7.3363	0.0008	1.8473	0.4802	2.0519	-7.47948	0.4949	0.4029	0.2241	2.796
-7.3344	0.0008	1.8824	0.4877	2.0417	-7.47773	0.487	0.408	0.2251	2.7816
-7.3326	0.0009	1.9177	0.4955	2.0322	-7.47598	0.4793	0.4136	0.2265	2.7666
-7.3307	0.0009	1.9533	0.5032	2.0229	-7.47434	0.4718	0.4193	0.2278	2.7506
-7.3289	0.001	1.9891	0.5113	2.0142	-7.47259	0.4643	0.4256	0.2295	2.7342
-7.327	0.0011	2.0253	0.5193	2.0061	-7.47084	0.4571	0.4323	0.2313	2.7169
-7.3252	0.0011	2.0619	0.5277	1.9983	-7.4691	0.4501	0.4394	0.2332	2.6988
-7.3233	0.0012	2.0987	0.5363	1.9907	-7.46735	0.4431	0.4469	0.2353	2.6799
-7.3215	0.0013	2.1361	0.5451	1.9839	-7.46561	0.4363	0.4548	0.2376	2.6606
-7.3196	0.0014	2.1739	0.5542	1.9774	-7.46386	0.4296	0.4632	0.24	2.6406
-7.3178	0.0015	2.2122	0.5635	1.9712	-7.46221	0.4232	0.472	0.2426	2.6201
-7.3159	0.0016	2.2511	0.5733	1.9654	-7.46046	0.4167	0.4813	0.2453	2.5992
-7.314	0.0017	2.2908	0.5832	1.9602	-7.45872	0.4104	0.4911	0.2483	2.5776
-7.3122	0.0018	2.3311	0.5935	1.9555	-7.45697	0.4042	0.5014	0.2515	2.5559
-7.3103	0.0019	2.3723	0.6043	1.9512	-7.45523	0.3982	0.5121	0.2547	2.5337
-7.3085	0.002	2.4144	0.6155	1.9476	-7.45348	0.3922	0.5234	0.2581	2.5113
-7.3066	0.0021	2.4574	0.6271	1.9445	-7.45173	0.3863	0.5351	0.2617	2.4886
-7.3048	0.0022	2.5016	0.6393	1.9418	-7.45009	0.3805	0.5476	0.2654	2.4657
-7.3029	0.0024	2.5468	0.6518	1.9402	-7.44834	0.3748	0.5604	0.2692	2.4428
-7.3011	0.0025	2.5934	0.665	1.9388	-7.44659	0.3692	0.5738	0.2732	2.4198
-7.2992	0.0026	2.6412	0.6786	1.9384	-7.44485	0.3636	0.5878	0.2773	2.3968
-7.2973	0.0028	2.6905	0.6929	1.9388	-7.4431	0.3581	0.6023	0.2816	2.374
-7.2955	0.0029	2.7412	0.7078	1.9401	-7.44135	0.3527	0.6174	0.2859	2.3514
-7.2936	0.003	2.7936	0.7232	1.9422	-7.43961	0.3473	0.6332	0.2905	2.329
-7.2918	0.0032	2.8476	0.7393	1.9453	-7.43786	0.3419	0.6495	0.2952	2.3067
-7.2899	0.0034	2.9033	0.7561	1.9496	-7.43621	0.3366	0.6665	0.2999	2.2846
-7.2881	0.0035	2.9609	0.7736	1.9549	-7.43447	0.3314	0.6841	0.3048	2.2631
-7.2862	0.0037	3.0202	0.7917	1.9611	-7.43272	0.3262	0.7023	0.3098	2.2419
-7.2844	0.0039	3.0816	0.8106	1.9687	-7.43098	0.3211	0.721	0.3149	2.2211
-7.2825	0.004	3.1449	0.8301	1.9773	-7.42923	0.3161	0.7405	0.3201	2.2005
-7.2806	0.0042	3.2102	0.8504	1.9872	-7.42748	0.3109	0.7607	0.3254	2.1807
-7.2788	0.0044	3.2775	0.8713	1.9984	-7.42574	0.306	0.7815	0.3308	2.1612
-7.2769	0.0046	3.3469	0.8931	2.0109	-7.42409	0.301	0.8031	0.3364	2.1424
-7.2751	0.0048	3.4183	0.9155	2.0245	-7.42234	0.2961	0.8253	0.342	2.1239
-7.2732	0.005	3.4918	0.9386	2.0396	-7.4206	0.2912	0.8482	0.3476	2.106
-7.2714	0.0052	3.5672	0.9623	2.0559	-7.41885	0.2864	0.8718	0.3533	2.089
-7.2695	0.0054	3.6447	0.9867	2.0735	-7.4171	0.2817	0.896	0.3592	2.072
-7.2677	0.0056	3.724	1.0118	2.0927	-7.41536	0.2769	0.921	0.3651	2.056
-7.2658	0.0058	3.8052	1.0375	2.1129	-7.41361	0.2722	0.9468	0.3712	2.0403
-7.2639	0.006	3.8882	1.0638	2.1341	-7.41196	0.2676	0.9733	0.3772	2.0254
-7.2621	0.0062	3.9728	1.0906	2.157	-7.41022	0.2629	1.0005	0.3834	2.0108
-7.2602	0.0064	4.059	1.118	2.1809	-7.40847	0.2584	1.0285	0.3895	1.9969
-7.2584	0.0066	4.1465	1.1458	2.2056	-7.40673	0.254	1.0572	0.3959	1.9835
-7.2565	0.0068	4.2353	1.1741	2.2318	-7.40498	0.2496	1.0868	0.4022	1.9706
-7.2547	0.0071	4.325	1.2027	2.2586	-7.40323	0.2452	1.117	0.4088	1.9583
-7.2528	0.0073	4.4157	1.2317	2.2863	-7.40149	0.2411	1.1481	0.4153	1.9462
-7.251	0.0075	4.5071	1.2609	2.3149	-7.39984	0.2368	1.18	0.4219	1.9347
-7.2491	0.0077	4.5989	1.2903	2.3442	-7.39809	0.2327	1.2126	0.4287	1.9236
-7.2472	0.0079	4.6909	1.3198	2.3739	-7.39635	0.2287	1.246	0.4355	1.913
-7.2454	0.0081	4.7828	1.3495	2.4041	-7.3946	0.2247	1.2803	0.4425	1.9029
-7.2435	0.0083	4.8744	1.379	2.4348	-7.39286	0.2209	1.3154	0.4495	1.893
-7.2417	0.0085	4.9655	1.4086	2.4658	-7.39111	0.2171	1.3513	0.4567	1.8835
-7.2398	0.0087	5.0557	1.4382	2.4969	-7.38936	0.2134	1.3881	0.4638	1.8744
-7.238	0.0089	5.1447	1.4674	2.5278	-7.38771	0.2099	1.4256	0.4712	1.8656
-7.2361	0.0091	5.2322	1.4962	2.5586	-7.38597	0.2065	1.4641	0.4787	1.8571
-7.2343	0.0092	5.3179	1.5249	2.589	-7.38422	0.2031	1.5033	0.4863	1.8488
-7.2324	0.0094	5.4016	1.553	2.6192	-7.38248	0.1999	1.5434	0.4941	1.8409
-7.2305	0.0096	5.4827	1.5806	2.6487	-7.38073	0.1968	1.5844	0.502	1.8333
-7.2287	0.0097	5.5612	1.6075	2.6774	-7.37898	0.1938	1.6263	0.5101	1.8261
-7.2268	0.0099	5.6365	1.6339	2.7053	-7.37724	0.1909	1.669	0.5184	1.819
-7.225	0.01	5.7084	1.6593	2.7322	-7.37549	0.1882	1.7124	0.5267	1.8122
-7.2231	0.0102	5.7766	1.6842	2.7578	-7.37384	0.1856	1.7568	0.5354	1.8059
-7.2213	0.0103	5.8409	1.708	2.7824	-7.3721	0.1831	1.802	0.5442	1.7997
-7.2194	0.0104	5.9008	1.7309	2.8055	-7.37035	0.1808	1.848	0.5531	1.7937
-7.2176	0.0105	5.9561	1.7527	2.8271	-7.3686	0.1786	1.8949	0.5623	1.788
-7.2157	0.0106	6.0065	1.7735	2.8472	-7.36686	0.1765	1.9425	0.5717	1.7827
-7.2138	0.0107	6.0517	1.7931	2.8652	-7.36511	0.1746	1.9909	0.5813	1.7778
-7.212	0.0107	6.0916	1.8116	2.8817	-7.36337	0.1728	2.0402	0.5911	1.7733
-7.2101	0.0108	6.1257	1.8286	2.896	-7.36172	0.1712	2.09	0.6011	1.7688
-7.2083	0.0108	6.1541	1.8445	2.9086	-7.35997	0.1697	2.1406	0.6114	1.7649
-7.2064	0.0109	6.1764	1.859	2.9189	-7.35823	0.1684	2.192	0.6218	1.7613
-7.2046	0.0109	6.1926	1.872	2.9271	-7.35648	0.1672	2.2438	0.6324	1.7581
-7.2027	0.0109	6.2024	1.8838	2.9331	-7.35473	0.1661	2.2963	0.6434	1.7554
-7.2009	0.0109	6.2056	1.8941	2.9368	-7.35299	0.1653	2.3494	0.6545	1.7532
-7.199	0.0109	6.2023	1.903	2.9381	-7.35124	0.1646	2.403	0.6658	1.7513
-7.1971	0.0109	6.1924	1.9104	2.9374	-7.34959	0.164	2.457	0.6774	1.7498
-7.1953	0.0108	6.1758	1.9163	2.9341	-7.34785	0.1635	2.5115	0.6892	1.7491
-7.1934	0.0108	6.1525	1.9208	2.9286	-7.3461	0.1632	2.5662	0.7012	1.7485
-7.1916	0.0107	6.1225	1.9239	2.9208	-7.34436	0.1631	2.6212	0.7135	1.7487
-7.1897	0.0106	6.0859	1.9255	2.9107	-7.34261	0.1631	2.6764	0.726	1.7497
-7.1879	0.0105	6.0427	1.9258	2.8984	-7.34086	0.1632	2.7317	0.7386	1.7508
-7.186	0.0104	5.993	1.9247	2.8838	-7.33912	0.1635	2.7871	0.7513	1.7527
-7.1842	0.0103	5.9369	1.9223	2.8672	-7.33747	0.1639	2.8424	0.7644	1.7551
-7.1823	0.0102	5.8747	1.9186	2.8486	-7.33572	0.1645	2.8976	0.7775	1.7579
-7.1805	0.01	5.8064	1.9137	2.8278	-7.33398	0.1652	2.9525	0.7908	1.7616
-7.1786	0.0099	5.7322	1.9076	2.8053	-7.33223	0.1659	3.0072	0.8042	1.7659
-7.1767	0.0097	5.6524	1.9004	2.781	-7.33048	0.1669	3.0615	0.8178	1.7707
-7.1749	0.0095	5.5673	1.8923	2.7549	-7.32874	0.168	3.1152	0.8314	1.776
-7.173	0.0094	5.477	1.8832	2.7272	-7.32699	0.1692	3.1684	0.8451	1.782
-7.1712	0.0092	5.3818	1.873	2.6982	-7.32534	0.1705	3.2208	0.8591	1.7885
-7.1693	0.009	5.2822	1.8623	2.6678	-7.3236	0.1719	3.2725	0.8729	1.7956
-7.1675	0.0088	5.1782	1.8507	2.6363	-7.32185	0.1736	3.3232	0.8868	1.8032
-7.1656	0.0086	5.0703	1.8386	2.6036	-7.3201	0.1752	3.3729	0.9007	1.8114
-7.1638	0.0084	4.9588	1.8258	2.5701	-7.31836	0.177	3.4216	0.9147	1.8201
-7.1619	0.0082	4.8441	1.8127	2.536	-7.31661	0.179	3.469	0.9286	1.8291
-7.16	0.0079	4.7264	1.7994	2.501	-7.31487	0.1809	3.5152	0.9425	1.8387
-7.1582	0.0077	4.6063	1.7856	2.4656	-7.31312	0.183	3.5599	0.9563	1.8487
-7.1563	0.0075	4.4839	1.7718	2.4302	-7.31147	0.1852	3.6031	0.9699	1.8591
-7.1545	0.0073	4.3597	1.758	2.3944	-7.30973	0.1876	3.6447	0.9836	1.8697
-7.1526	0.007	4.2342	1.7442	2.3587	-7.30798	0.1899	3.6848	0.9971	1.8806
-7.1508	0.0068	4.1075	1.7306	2.3233	-7.30623	0.1924	3.723	1.0105	1.8917
-7.1489	0.0066	3.9799	1.7173	2.2879	-7.30449	0.195	3.7594	1.0238	1.9032
-7.1471	0.0063	3.852	1.7042	2.2533	-7.30274	0.1977	3.7939	1.0368	1.9146
-7.1452	0.0061	3.7241	1.6917	2.2191	-7.301	0.2005	3.8264	1.0497	1.9264
-7.1433	0.0059	3.5964	1.6797	2.1855	-7.29935	0.2033	3.857	1.0622	1.9379
-7.1415	0.0056	3.4692	1.6683	2.1531	-7.2976	0.2062	3.8854	1.0746	1.9494
-7.1396	0.0054	3.3428	1.6575	2.1214	-7.29585	0.2093	3.9117	1.0868	1.9611
-7.1378	0.0052	3.2177	1.6476	2.0909	-7.29411	0.2124	3.9358	1.0986	1.9726
-7.1359	0.005	3.0941	1.6384	2.0615	-7.29236	0.2155	3.9578	1.1102	1.984
-7.1341	0.0047	2.972	1.6302	2.0336	-7.29062	0.2188	3.9774	1.1215	1.9949
-7.1322	0.0045	2.852	1.6229	2.0071	-7.28887	0.2222	3.9948	1.1324	2.0056
-7.1304	0.0043	2.7341	1.6166	1.9821	-7.28722	0.2255	4.01	1.1431	2.0161
-7.1285	0.0041	2.6186	1.6114	1.9584	-7.28548	0.229	4.0229	1.1534	2.0262
-7.1266	0.0039	2.5055	1.6071	1.9365	-7.28373	0.2326	4.0335	1.1634	2.0357
-7.1248	0.0037	2.3953	1.604	1.9163	-7.28198	0.2362	4.0419	1.1728	2.0449
-7.1229	0.0035	2.288	1.6022	1.8978	-7.28024	0.2398	4.0479	1.182	2.0535
-7.1211	0.0033	2.1836	1.6014	1.8811	-7.27849	0.2436	4.0517	1.1908	2.0614
-7.1192	0.0032	2.0824	1.6017	1.8662	-7.27675	0.2474	4.0533	1.1992	2.0688
-7.1174	0.003	1.9844	1.6032	1.8531	-7.2751	0.2512	4.0528	1.2072	2.0757
-7.1155	0.0028	1.8897	1.6058	1.8418	-7.27335	0.2552	4.0501	1.2148	2.0815
-7.1137	0.0027	1.7984	1.6096	1.8322	-7.27161	0.2591	4.0452	1.222	2.0867
-7.1118	0.0025	1.7105	1.6145	1.8248	-7.26986	0.2632	4.0383	1.2286	2.0913
-7.1099	0.0024	1.6261	1.6204	1.8187	-7.26811	0.2672	4.0295	1.235	2.095
-7.1081	0.0022	1.5451	1.6274	1.8148	-7.26637	0.2713	4.0187	1.2409	2.0975
-7.1062	0.0021	1.4676	1.6354	1.8125	-7.26462	0.2755	4.0059	1.2463	2.0996
-7.1044	0.002	1.3935	1.6443	1.8117	-7.26297	0.2797	3.9914	1.2513	2.1008
-7.1025	0.0019	1.3229	1.6542	1.8128	-7.26123	0.2839	3.9751	1.2559	2.1011
-7.1007	0.0017	1.2556	1.6648	1.8153	-7.25948	0.2881	3.9571	1.2601	2.1004
-7.0988	0.0016	1.1917	1.6763	1.8195	-7.25773	0.2924	3.9374	1.2639	2.0986
-7.097	0.0015	1.1311	1.6884	1.8249	-7.25599	0.2966	3.9161	1.2672	2.096
-7.0951	0.0014	1.0737	1.7012	1.8316	-7.25424	0.3009	3.8934	1.2702	2.0925
-7.0932	0.0014	1.0194	1.7146	1.8399	-7.2525	0.3051	3.8692	1.2726	2.0883
-7.0914	0.0013	0.9683	1.7284	1.8492	-7.25085	0.3094	3.8437	1.2748	2.0831
-7.0895	0.0012	0.92	1.7428	1.8597	-7.2491	0.3136	3.8168	1.2766	2.0768
-7.0877	0.0011	0.8747	1.7573	1.871	-7.24735	0.3178	3.7887	1.278	2.0701
-7.0858	0.0011	0.8321	1.7722	1.8835	-7.24561	0.3219	3.7593	1.2789	2.0621
-7.084	0.001	0.7922	1.7872	1.8966	-7.24386	0.326	3.729	1.2797	2.0534
-7.0821	0.001	0.7549	1.8023	1.9104	-7.24212	0.33	3.6975	1.28	2.0439
-7.0803	0.001	0.7202	1.8175	1.9249	-7.24037	0.334	3.665	1.2801	2.0333
-7.0784	0.0009	0.6878	1.8326	1.9401	-7.23862	0.3379	3.6315	1.2797	2.0225
-7.0765	0.0009	0.6576	1.8476	1.9555	-7.23698	0.3417	3.5972	1.2792	2.0106
-7.0747	0.0009	0.6297	1.8624	1.9712	-7.23523	0.3453	3.5619	1.2784	1.9984
-7.0728	0.0009	0.6039	1.877	1.9873	-7.23348	0.3488	3.5259	1.2774	1.9852
-7.071	0.0009	0.58	1.8912	2.0035	-7.23174	0.3523	3.4891	1.2761	1.9719
-7.0691	0.0009	0.558	1.9052	2.0198	-7.22999	0.3555	3.4516	1.2746	1.9578
-7.0673	0.0009	0.5378	1.9186	2.0358	-7.22825	0.3587	3.4134	1.2731	1.943
-7.0654	0.0009	0.5194	1.9316	2.0522	-7.2265	0.3616	3.3744	1.2713	1.9282
-7.0636	0.0009	0.5026	1.944	2.0679	-7.22485	0.3643	3.3348	1.2694	1.9127
-7.0617	0.0009	0.4873	1.956	2.0837	-7.22311	0.3668	3.2947	1.2674	1.8971
-7.0598	0.001	0.4734	1.9674	2.0991	-7.22136	0.3692	3.2538	1.2653	1.8813
-7.058	0.001	0.461	1.9781	2.1143	-7.21961	0.3713	3.2126	1.2633	1.865
-7.0561	0.001	0.4499	1.9882	2.1289	-7.21787	0.3733	3.1707	1.2611	1.849
-7.0543	0.0011	0.4401	1.9978	2.1431	-7.21612	0.3748	3.1283	1.2592	1.8325
-7.0524	0.0012	0.4315	2.0068	2.1569	-7.21437	0.3763	3.0854	1.2571	1.816
-7.0506	0.0012	0.4241	2.0151	2.17	-7.21273	0.3774	3.0419	1.2551	1.8
-7.0487	0.0013	0.4178	2.0229	2.1826	-7.21098	0.3782	2.998	1.2534	1.7837
-7.0469	0.0014	0.4125	2.0301	2.1947	-7.20923	0.3788	2.9537	1.2516	1.7677
-7.045	0.0015	0.4082	2.0369	2.2062	-7.20749	0.379	2.9089	1.2501	1.7517
-7.0432	0.0016	0.4051	2.043	2.217	-7.20574	0.379	2.8637	1.2487	1.7364
-7.0413	0.0017	0.4027	2.0487	2.2274	-7.204	0.3787	2.818	1.2475	1.7212
-7.0394	0.0018	0.4014	2.054	2.2371	-7.20225	0.3781	2.772	1.2466	1.7063
-7.0376	0.0019	0.401	2.059	2.2462	-7.2006	0.3771	2.7256	1.246	1.6922
-7.0357	0.0021	0.4014	2.0637	2.2548	-7.19886	0.3759	2.6788	1.2456	1.6783
-7.0339	0.0022	0.4028	2.068	2.2629	-7.19711	0.3742	2.6316	1.2456	1.665
-7.032	0.0024	0.405	2.0723	2.2707	-7.19536	0.3723	2.5843	1.2459	1.6524
-7.0302	0.0025	0.4081	2.0763	2.2777	-7.19362	0.3701	2.5365	1.2466	1.6404
-7.0283	0.0027	0.4119	2.0804	2.2844	-7.19187	0.3675	2.4885	1.2477	1.6291
-7.0265	0.0029	0.4166	2.0846	2.2906	-7.19012	0.3647	2.4402	1.249	1.6183
-7.0246	0.0031	0.4221	2.0888	2.2964	-7.18848	0.3614	2.3917	1.2508	1.6086
-7.0227	0.0033	0.4284	2.0931	2.3021	-7.18673	0.3579	2.343	1.253	1.5993
-7.0209	0.0035	0.4355	2.0979	2.3074	-7.18498	0.3541	2.2941	1.2555	1.5914
-7.019	0.0037	0.4434	2.1028	2.3125	-7.18324	0.3501	2.2451	1.2585	1.584
-7.0172	0.0039	0.4519	2.1083	2.3174	-7.18149	0.3457	2.1961	1.2619	1.5773
-7.0153	0.0042	0.4614	2.1143	2.3221	-7.17975	0.341	2.1469	1.2658	1.5717
-7.0135	0.0044	0.4715	2.1208	2.3266	-7.178	0.3361	2.0978	1.2701	1.5672
-7.0116	0.0047	0.4825	2.128	2.3311	-7.17625	0.3309	2.0487	1.2748	1.5632
-7.0098	0.0049	0.494	2.1358	2.3358	-7.1746	0.3254	1.9995	1.2799	1.5604
-7.0079	0.0052	0.5065	2.1445	2.3402	-7.17286	0.3198	1.9506	1.2854	1.5583
-7.006	0.0055	0.5195	2.1539	2.3445	-7.17111	0.3139	1.9018	1.2913	1.5571
-7.0042	0.0058	0.5332	2.1643	2.3489	-7.16937	0.3078	1.8532	1.2976	1.5568
-7.0023	0.0061	0.5476	2.1757	2.3536	-7.16762	0.3015	1.8048	1.3041	1.5577
-7.0005	0.0064	0.5627	2.188	2.3581	-7.16587	0.2951	1.7566	1.311	1.5592
-6.9986	0.0067	0.5783	2.2015	2.3631	-7.16413	0.2884	1.7088	1.3182	1.5618
-6.9968	0.007	0.5946	2.216	2.3678	-7.16248	0.2816	1.6615	1.3258	1.5648
-6.9949	0.0074	0.6114	2.2315	2.3726	-7.16073	0.2747	1.6145	1.3335	1.569
-6.9931	0.0077	0.6288	2.2483	2.3777	-7.15899	0.2676	1.568	1.3415	1.5739
-6.9912	0.0081	0.6466	2.2663	2.3827	-7.15724	0.2606	1.522	1.3496	1.5794
-6.9893	0.0084	0.6649	2.2854	2.3878	-7.1555	0.2533	1.4767	1.3579	1.5856
-6.9875	0.0088	0.6835	2.3058	2.3933	-7.15375	0.2461	1.4318	1.3665	1.5925
-6.9856	0.0091	0.7027	2.3272	2.3982	-7.152	0.2388	1.3877	1.375	1.6
-6.9838	0.0095	0.7221	2.35	2.4035	-7.15036	0.2314	1.3443	1.3836	1.608
-6.9819	0.0099	0.7418	2.3739	2.4088	-7.14861	0.2241	1.3015	1.3923	1.6168
-6.9801	0.0102	0.7618	2.3989	2.4141	-7.14686	0.2168	1.2596	1.4008	1.6258
-6.9782	0.0106	0.7818	2.4252	2.4191	-7.14512	0.2094	1.2184	1.4094	1.6353
-6.9764	0.011	0.8021	2.4525	2.4239	-7.14337	0.2021	1.1782	1.4179	1.6451
-6.9745	0.0114	0.8225	2.481	2.4287	-7.14162	0.1948	1.1388	1.4261	1.6554
-6.9726	0.0117	0.8428	2.5105	2.433	-7.13988	0.1877	1.1004	1.4343	1.6658
-6.9708	0.0121	0.8631	2.5411	2.437	-7.13823	0.1805	1.0628	1.4423	1.6766
-6.9689	0.0125	0.8835	2.5725	2.4407	-7.13648	0.1735	1.0263	1.4501	1.6876
-6.9671	0.0128	0.9035	2.6049	2.4441	-7.13474	0.1667	0.9908	1.4577	1.6985
-6.9652	0.0132	0.9235	2.6383	2.4469	-7.13299	0.1598	0.9563	1.4648	1.7097
-6.9634	0.0135	0.9431	2.6724	2.4493	-7.13125	0.1531	0.9229	1.4718	1.7206
-6.9615	0.0139	0.9625	2.7072	2.451	-7.1295	0.1465	0.8905	1.4784	1.7317
-6.9597	0.0142	0.9815	2.7427	2.4523	-7.12775	0.1401	0.8592	1.4846	1.7429
-6.9578	0.0145	1.0001	2.7787	2.4525	-7.1261	0.1338	0.8291	1.4906	1.7538
-6.9559	0.0149	1.0181	2.8154	2.4521	-7.12436	0.1278	0.8	1.4962	1.7646
-6.9541	0.0152	1.0357	2.8525	2.4509	-7.12261	0.1218	0.7721	1.5012	1.7752
-6.9522	0.0155	1.0527	2.89	2.4489	-7.12087	0.1161	0.7453	1.5059	1.7856
-6.9504	0.0157	1.069	2.9279	2.446	-7.11912	0.1105	0.7196	1.5104	1.7958
-6.9485	0.016	1.0847	2.9659	2.4422	-7.11738	0.105	0.6951	1.5144	1.8058
-6.9467	0.0163	1.0997	3.004	2.4373	-7.11563	0.0998	0.6718	1.5181	1.8154
-6.9448	0.0165	1.1139	3.0422	2.4315	-7.11388	0.0947	0.6496	1.5213	1.8247
-6.943	0.0167	1.1273	3.0804	2.4247	-7.11223	0.0899	0.6286	1.5242	1.8337
-6.9411	0.017	1.1398	3.1184	2.4169	-7.11049	0.0852	0.6088	1.5269	1.8426
-6.9392	0.0172	1.1515	3.1564	2.4079	-7.10874	0.0807	0.5901	1.5292	1.8508
-6.9374	0.0173	1.1623	3.1939	2.3978	-7.107	0.0764	0.5725	1.5313	1.8588
-6.9355	0.0175	1.1721	3.2311	2.3868	-7.10525	0.0723	0.5561	1.533	1.8665
-6.9337	0.0176	1.181	3.268	2.3745	-7.1035	0.0684	0.5409	1.5346	1.874
-6.9318	0.0178	1.1889	3.3043	2.3613	-7.10176	0.0647	0.5267	1.5359	1.8808
-6.93	0.0179	1.1958	3.3398	2.3471	-7.10011	0.0611	0.5137	1.5372	1.8874
-6.9281	0.018	1.2016	3.3747	2.3317	-7.09836	0.0578	0.5017	1.5382	1.8938
-6.9263	0.018	1.2065	3.4087	2.3152	-7.09662	0.0546	0.4909	1.5394	1.8999
-6.9244	0.0181	1.2104	3.442	2.2978	-7.09487	0.0515	0.4811	1.5403	1.9057
-6.9225	0.0181	1.2131	3.4741	2.2795	-7.09312	0.0487	0.4724	1.5415	1.9112
-6.9207	0.0181	1.2148	3.5054	2.2601	-7.09138	0.046	0.4648	1.5427	1.9166
-6.9188	0.0181	1.2155	3.5355	2.2399	-7.08963	0.0435	0.4581	1.544	1.9216
-6.917	0.0181	1.2151	3.5644	2.2188	-7.08798	0.0411	0.4526	1.5455	1.9265
-6.9151	0.018	1.2138	3.5921	2.1969	-7.08624	0.0389	0.4479	1.5472	1.9312
-6.9133	0.0179	1.2114	3.6183	2.1743	-7.08449	0.0369	0.4442	1.5492	1.9356
-6.9114	0.0179	1.2081	3.6433	2.1508	-7.08275	0.035	0.4416	1.5516	1.9402
-6.9096	0.0178	1.2037	3.6668	2.1269	-7.081	0.0332	0.4397	1.5544	1.9444
-6.9077	0.0176	1.1984	3.6887	2.1021	-7.07925	0.0316	0.4388	1.5575	1.9486
-6.9058	0.0175	1.192	3.7091	2.0771	-7.07751	0.0301	0.4388	1.5612	1.9528
-6.904	0.0173	1.1849	3.7279	2.0514	-7.07586	0.0286	0.4396	1.5653	1.9568
-6.9021	0.0172	1.1769	3.7451	2.0254	-7.07411	0.0273	0.4412	1.5701	1.961
-6.9003	0.017	1.1679	3.7605	1.999	-7.07237	0.0262	0.4437	1.5754	1.9652
-6.8984	0.0168	1.1581	3.7742	1.9725	-7.07062	0.025	0.4467	1.5814	1.9693
-6.8966	0.0166	1.1476	3.7862	1.9458	-7.06887	0.0241	0.4507	1.5881	1.9734
-6.8947	0.0163	1.1362	3.7964	1.9187	-7.06713	0.0232	0.4552	1.5955	1.9776
-6.8929	0.0161	1.1242	3.8048	1.8918	-7.06538	0.0224	0.4605	1.6036	1.9817
-6.891	0.0158	1.1115	3.8115	1.8648	-7.06373	0.0217	0.4664	1.6125	1.9859
-6.8892	0.0156	1.0983	3.8164	1.8378	-7.06199	0.0211	0.4728	1.6221	1.99
-6.8873	0.0153	1.0843	3.8194	1.8111	-7.06024	0.0206	0.4798	1.6326	1.9945
-6.8854	0.015	1.0698	3.8207	1.7845	-7.0585	0.0201	0.4874	1.6438	1.9987
-6.8836	0.0148	1.0548	3.8202	1.7584	-7.05675	0.0196	0.4954	1.6558	2.0028
-6.8817	0.0145	1.0394	3.8181	1.7323	-7.055	0.0192	0.5039	1.6688	2.0073
-6.8799	0.0142	1.0236	3.8144	1.7069	-7.05326	0.0189	0.5127	1.6826	2.0115
-6.878	0.0139	1.0073	3.809	1.6816	-7.05161	0.0186	0.522	1.6972	2.0155
-6.8762	0.0136	0.9908	3.802	1.6571	-7.04986	0.0184	0.5315	1.7126	2.0198
-6.8743	0.0133	0.9741	3.7936	1.6333	-7.04812	0.0182	0.5413	1.7288	2.0238
-6.8725	0.013	0.957	3.7837	1.61	-7.04637	0.0181	0.5514	1.7458	2.0275
-6.8706	0.0127	0.9398	3.7724	1.5874	-7.04462	0.0179	0.5617	1.7636	2.0311
-6.8687	0.0125	0.9225	3.76	1.5655	-7.04288	0.0178	0.5721	1.7821	2.0347
-6.8669	0.0122	0.9052	3.7463	1.5447	-7.04113	0.0178	0.5827	1.8013	2.0379
-6.865	0.0119	0.8877	3.7316	1.5246	-7.03939	0.0177	0.5933	1.8214	2.0408
-6.8632	0.0117	0.8703	3.7159	1.5055	-7.03774	0.0177	0.6041	1.8421	2.0436
-6.8613	0.0114	0.853	3.6994	1.4872	-7.03599	0.0177	0.6147	1.8635	2.0458
-6.8595	0.0112	0.8358	3.6822	1.47	-7.03425	0.0177	0.6254	1.8855	2.0478
-6.8576	0.011	0.8188	3.6642	1.454	-7.0325	0.0178	0.6359	1.9081	2.0494
-6.8558	0.0108	0.802	3.6459	1.4391	-7.03075	0.0177	0.6463	1.9312	2.0503
-6.8539	0.0106	0.7854	3.6272	1.4252	-7.02901	0.0178	0.6566	1.9548	2.0508
-6.852	0.0104	0.7691	3.6082	1.4128	-7.02726	0.0179	0.6667	1.9791	2.0506
-6.8502	0.0102	0.7531	3.5891	1.4014	-7.02561	0.0179	0.6766	2.0037	2.0499
-6.8483	0.0101	0.7375	3.5702	1.3915	-7.02387	0.0179	0.6862	2.0287	2.0485
-6.8465	0.01	0.7224	3.5512	1.3828	-7.02212	0.018	0.6955	2.0542	2.0465
-6.8446	0.0099	0.7078	3.5326	1.3757	-7.02037	0.0181	0.7046	2.0799	2.0439
-6.8428	0.0098	0.6936	3.5144	1.3697	-7.01863	0.0182	0.7131	2.106	2.0406
-6.8409	0.0098	0.6798	3.4967	1.3654	-7.01688	0.0181	0.7214	2.1324	2.0364
-6.8391	0.0098	0.6667	3.4798	1.3624	-7.01514	0.0182	0.7293	2.1588	2.0316
-6.8372	0.0098	0.6542	3.4635	1.3611	-7.01349	0.0183	0.7367	2.1857	2.0258
-6.8353	0.0098	0.6423	3.4482	1.3612	-7.01174	0.0182	0.7437	2.2126	2.0193
-6.8335	0.0099	0.631	3.4338	1.363	-7.01	0.0183	0.7501	2.2396	2.0121
-6.8316	0.01	0.6204	3.4205	1.3663	-7.00825	0.0182	0.7562	2.2667	2.0039
-6.8298	0.0101	0.6104	3.4083	1.371	-7.0065	0.0183	0.7616	2.2939	1.9948
-6.8279	0.0102	0.6012	3.3974	1.3775	-7.00476	0.0182	0.7666	2.3211	1.9851
-6.8261	0.0104	0.5927	3.3878	1.3854	-7.00301	0.0182	0.771	2.3483	1.9746
-6.8242	0.0107	0.5849	3.3795	1.3952	-7.00136	0.0182	0.7748	2.3753	1.9632
-6.8224	0.0109	0.5778	3.3727	1.4064	-6.99962	0.0182	0.7781	2.4024	1.9509
-6.8205	0.0112	0.5715	3.3673	1.4193	-6.99787	0.0181	0.7809	2.4293	1.9379
-6.8186	0.0115	0.5659	3.3634	1.4336	-6.99613	0.018	0.7831	2.4562	1.9243
-6.8168	0.0119	0.5611	3.3609	1.4497	-6.99438	0.0179	0.7847	2.4827	1.9096
-6.8149	0.0123	0.5571	3.36	1.4672	-6.99263	0.0179	0.7856	2.5092	1.8946
-6.8131	0.0127	0.5538	3.3605	1.4866	-6.99089	0.0178	0.7861	2.5353	1.8788
-6.8112	0.0132	0.5512	3.3625	1.5071	-6.98924	0.0177	0.7859	2.5612	1.8623
-6.8094	0.0137	0.5493	3.3659	1.5291	-6.98749	0.0176	0.7852	2.5868	1.8452
-6.8075	0.0142	0.5482	3.3706	1.5527	-6.98575	0.0174	0.7839	2.6121	1.8277
-6.8057	0.0147	0.5477	3.3766	1.5776	-6.984	0.0173	0.7821	2.6369	1.8095
-6.8038	0.0153	0.5479	3.3838	1.6038	-6.98225	0.0172	0.7796	2.6614	1.7909
-6.8019	0.016	0.5488	3.3922	1.6314	-6.98051	0.017	0.7767	2.6855	1.7721
-6.8001	0.0166	0.5503	3.4018	1.6599	-6.97876	0.0168	0.7732	2.7091	1.7527
-6.7982	0.0173	0.5523	3.4122	1.69	-6.97702	0.0167	0.7693	2.7323	1.733
-6.7964	0.018	0.555	3.4234	1.7207	-6.97537	0.0165	0.7648	2.7549	1.7131
-6.7945	0.0187	0.5583	3.4353	1.7528	-6.97362	0.0163	0.7599	2.7769	1.6931
-6.7927	0.0195	0.562	3.4478	1.7856	-6.97187	0.0161	0.7544	2.7984	1.6725
-6.7908	0.0203	0.5661	3.4607	1.8193	-6.97013	0.0159	0.7486	2.8192	1.6523
-6.789	0.0211	0.5708	3.474	1.8536	-6.96838	0.0157	0.7422	2.8393	1.6318
-6.7871	0.0219	0.5757	3.4875	1.8885	-6.96664	0.0156	0.7355	2.8587	1.6112
-6.7852	0.0228	0.5812	3.5009	1.9242	-6.96489	0.0154	0.7284	2.8775	1.591
-6.7834	0.0237	0.5868	3.5143	1.9601	-6.96324	0.0151	0.721	2.8955	1.5707
-6.7815	0.0245	0.5928	3.5273	1.9966	-6.9615	0.015	0.7131	2.9125	1.5507
-6.7797	0.0254	0.599	3.5398	2.0329	-6.95975	0.0147	0.7049	2.9287	1.5307
-6.7778	0.0263	0.6053	3.5516	2.0695	-6.958	0.0146	0.6964	2.9441	1.5109
-6.776	0.0273	0.6118	3.5628	2.1061	-6.95626	0.0143	0.6877	2.9586	1.4917
-6.7741	0.0282	0.6184	3.5731	2.1426	-6.95451	0.0141	0.6787	2.972	1.4727
-6.7723	0.0291	0.625	3.5821	2.1788	-6.95277	0.014	0.6694	2.9846	1.4541
-6.7704	0.03	0.6317	3.5901	2.2147	-6.95112	0.0138	0.6599	2.996	1.436
-6.7685	0.0309	0.6384	3.5966	2.25	-6.94937	0.0135	0.6503	3.0065	1.4182
-6.7667	0.0319	0.6449	3.6015	2.2848	-6.94762	0.0133	0.6405	3.0158	1.4011
-6.7648	0.0328	0.6513	3.6049	2.319	-6.94588	0.0132	0.6305	3.024	1.3846
-6.763	0.0337	0.6577	3.6065	2.3522	-6.94413	0.013	0.6203	3.0311	1.3686
-6.7611	0.0346	0.6637	3.6063	2.3847	-6.94239	0.0128	0.6101	3.0371	1.353
-6.7593	0.0354	0.6697	3.6041	2.416	-6.94064	0.0127	0.5998	3.0419	1.3385
-6.7574	0.0363	0.6753	3.5999	2.4465	-6.93899	0.0125	0.5894	3.0456	1.3243
-6.7556	0.0371	0.6806	3.5935	2.4755	-6.93725	0.0124	0.5791	3.048	1.3111
-6.7537	0.0379	0.6856	3.5849	2.5033	-6.9355	0.0123	0.5687	3.0492	1.2984
-6.7519	0.0387	0.6902	3.5741	2.5299	-6.93375	0.0121	0.5583	3.0494	1.2867
-6.75	0.0395	0.6945	3.5608	2.5549	-6.93201	0.012	0.548	3.0482	1.2757
-6.7481	0.0402	0.6983	3.5452	2.5783	-6.93026	0.0119	0.5376	3.046	1.2656
-6.7463	0.0409	0.7018	3.5273	2.6003	-6.92852	0.0118	0.5274	3.0424	1.2563
-6.7444	0.0416	0.7048	3.507	2.6204	-6.92687	0.0118	0.5173	3.0379	1.2478
-6.7426	0.0423	0.7073	3.4843	2.639	-6.92512	0.0117	0.5073	3.0322	1.2401
-6.7407	0.0429	0.7094	3.459	2.6561	-6.92338	0.0117	0.4974	3.0253	1.2335
-6.7389	0.0434	0.711	3.4315	2.671	-6.92163	0.0117	0.4877	3.0176	1.2278
-6.737	0.044	0.7121	3.4016	2.6842	-6.91988	0.0116	0.4782	3.0086	1.2229
-6.7352	0.0445	0.7127	3.3695	2.6955	-6.91814	0.0117	0.469	2.9989	1.2191
-6.7333	0.0449	0.7128	3.335	2.7049	-6.91639	0.0117	0.4598	2.988	1.2162
-6.7314	0.0454	0.7125	3.2983	2.7126	-6.91474	0.0117	0.451	2.9765	1.2142
-6.7296	0.0457	0.7117	3.2597	2.7183	-6.913	0.0117	0.4424	2.9641	1.2131
-6.7277	0.0461	0.7104	3.2188	2.7219	-6.91125	0.0119	0.434	2.9509	1.2132
-6.7259	0.0464	0.7085	3.176	2.7239	-6.9095	0.0119	0.4259	2.9372	1.2143
-6.724	0.0467	0.7064	3.1315	2.724	-6.90776	0.0121	0.4182	2.9229	1.2162
-6.7222	0.0469	0.7037	3.085	2.722	-6.90601	0.0123	0.4108	2.908	1.2191
-6.7203	0.0471	0.7006	3.0369	2.7184	-6.90427	0.0125	0.4037	2.8928	1.2234
-6.7185	0.0473	0.697	2.9873	2.7131	-6.90252	0.0127	0.3969	2.8771	1.2284
-6.7166	0.0474	0.6931	2.9362	2.7056	-6.90087	0.0129	0.3905	2.8612	1.2344
-6.7147	0.0475	0.6888	2.8839	2.6969	-6.89912	0.0131	0.3844	2.845	1.2415
-6.7129	0.0476	0.6843	2.8303	2.6861	-6.89738	0.0133	0.3788	2.8288	1.2498
-6.711	0.0476	0.6794	2.7757	2.6739	-6.89563	0.0137	0.3735	2.8126	1.2589
-6.7092	0.0477	0.6742	2.7202	2.6603	-6.89389	0.014	0.3686	2.7965	1.2692
-6.7073	0.0477	0.6687	2.6638	2.6449	-6.89214	0.0144	0.3642	2.7806	1.2804
-6.7055	0.0476	0.663	2.6069	2.6281	-6.89039	0.0148	0.3602	2.7649	1.2924
-6.7036	0.0476	0.6571	2.5491	2.61	-6.88875	0.0152	0.3565	2.7495	1.3057
-6.7018	0.0476	0.6512	2.4913	2.5904	-6.887	0.0156	0.3533	2.7346	1.3198
-6.6999	0.0475	0.6449	2.4328	2.5698	-6.88525	0.0161	0.3504	2.7201	1.3348
-6.698	0.0475	0.6386	2.3743	2.5479	-6.88351	0.0167	0.3481	2.7063	1.351
-6.6962	0.0474	0.6323	2.3157	2.5248	-6.88176	0.0171	0.3461	2.6931	1.3679
-6.6943	0.0474	0.626	2.2571	2.5009	-6.88002	0.0178	0.3446	2.6804	1.3858
-6.6925	0.0473	0.6197	2.1988	2.4758	-6.87827	0.0183	0.3435	2.6687	1.4044
-6.6906	0.0473	0.6132	2.1406	2.4498	-6.87662	0.0189	0.3428	2.6577	1.4239
-6.6888	0.0472	0.607	2.0829	2.4232	-6.87488	0.0196	0.3426	2.6476	1.4442
-6.6869	0.0472	0.6008	2.0256	2.3955	-6.87313	0.0203	0.3427	2.6384	1.4652
-6.6851	0.0472	0.5947	1.9689	2.3672	-6.87138	0.021	0.3433	2.6302	1.487
-6.6832	0.0473	0.5888	1.913	2.3384	-6.86964	0.0218	0.3442	2.6228	1.5093
-6.6813	0.0473	0.5831	1.8577	2.3091	-6.86789	0.0225	0.3455	2.6166	1.5324
-6.6795	0.0474	0.5776	1.8032	2.2794	-6.86614	0.0233	0.3472	2.6114	1.556
-6.6776	0.0475	0.5724	1.7496	2.2491	-6.8645	0.0242	0.3493	2.6071	1.58
-6.6758	0.0477	0.5674	1.697	2.2184	-6.86275	0.025	0.3516	2.6039	1.6045
-6.6739	0.0479	0.5627	1.6455	2.1878	-6.861	0.0259	0.3544	2.6016	1.6295
-6.6721	0.0482	0.5583	1.595	2.1564	-6.85926	0.0268	0.3574	2.6004	1.6547
-6.6702	0.0485	0.5542	1.5456	2.1253	-6.85751	0.0277	0.3608	2.6001	1.6801
-6.6684	0.0488	0.5505	1.4975	2.094	-6.85577	0.0286	0.3644	2.6008	1.7059
-6.6665	0.0492	0.5471	1.4507	2.0626	-6.85402	0.0297	0.3683	2.6023	1.7315
-6.6646	0.0497	0.5442	1.4051	2.0314	-6.85237	0.0306	0.3725	2.6047	1.7575
-6.6628	0.0502	0.5416	1.3608	2.0003	-6.85063	0.0316	0.3769	2.6078	1.7833
-6.6609	0.0508	0.5394	1.3179	1.9692	-6.84888	0.0326	0.3815	2.6117	1.8091
-6.6591	0.0515	0.5377	1.2764	1.9385	-6.84713	0.0336	0.3862	2.6163	1.8345
-6.6572	0.0522	0.5364	1.2362	1.9078	-6.84539	0.0347	0.3912	2.6213	1.8599
-6.6554	0.053	0.5356	1.1975	1.8778	-6.84364	0.0358	0.3963	2.6271	1.885
-6.6535	0.0539	0.5351	1.1602	1.8478	-6.84189	0.0368	0.4015	2.6331	1.9096
-6.6517	0.0548	0.5352	1.1244	1.8185	-6.84015	0.0378	0.4068	2.6396	1.9338
-6.6498	0.0558	0.5356	1.09	1.7896	-6.8385	0.0388	0.4122	2.6463	1.9574
-6.6479	0.0569	0.5365	1.0571	1.7612	-6.83675	0.04	0.4176	2.6532	1.9805
-6.6461	0.0581	0.538	1.0257	1.7335	-6.83501	0.041	0.423	2.6601	2.0029
-6.6442	0.0593	0.5397	0.9957	1.7062	-6.83326	0.0421	0.4285	2.667	2.0245
-6.6424	0.0607	0.542	0.9674	1.6796	-6.83152	0.0431	0.434	2.6738	2.0455
-6.6405	0.0621	0.5447	0.9404	1.6537	-6.82977	0.0442	0.4393	2.6804	2.0654
-6.6387	0.0635	0.5478	0.9149	1.6286	-6.82802	0.0452	0.4447	2.6867	2.0844
-6.6368	0.0651	0.5514	0.8909	1.6044	-6.82637	0.0462	0.45	2.6926	2.1026
-6.635	0.0667	0.5554	0.8684	1.5808	-6.82463	0.0472	0.4551	2.6979	2.1198
-6.6331	0.0684	0.5597	0.8473	1.5584	-6.82288	0.0482	0.4602	2.7028	2.1356
-6.6312	0.0701	0.5644	0.8279	1.5366	-6.82114	0.0491	0.4651	2.7068	2.1505
-6.6294	0.072	0.5695	0.8098	1.5158	-6.81939	0.05	0.4699	2.7101	2.1642
-6.6275	0.0739	0.5751	0.7933	1.4962	-6.81764	0.0509	0.4744	2.7126	2.1767
-6.6257	0.0758	0.581	0.7782	1.4775	-6.8159	0.0518	0.4788	2.714	2.1883
-6.6238	0.0779	0.5871	0.7646	1.4598	-6.81425	0.0527	0.483	2.7146	2.1985
-6.622	0.0799	0.5936	0.7524	1.4434	-6.8125	0.0535	0.4869	2.7139	2.2069
-6.6201	0.0821	0.6004	0.7417	1.4279	-6.81076	0.0542	0.4906	2.7123	2.2145
-6.6183	0.0843	0.6076	0.7325	1.4138	-6.80901	0.0551	0.4941	2.7095	2.2208
-6.6164	0.0865	0.615	0.7248	1.4007	-6.80727	0.0557	0.4973	2.7052	2.2255
-6.6145	0.0888	0.6226	0.7186	1.3889	-6.80552	0.0564	0.5003	2.6997	2.2292
-6.6127	0.0911	0.6305	0.7137	1.3783	-6.80377	0.0571	0.5029	2.6929	2.2315
-6.6108	0.0934	0.6386	0.7103	1.3691	-6.80213	0.0577	0.5053	2.6847	2.2323
-6.609	0.0958	0.647	0.7084	1.3611	-6.80038	0.0582	0.5074	2.6751	2.2319
-6.6071	0.0982	0.6556	0.708	1.3543	-6.79863	0.0587	0.5092	2.6641	2.2303
-6.6053	0.1007	0.6643	0.709	1.349	-6.79689	0.0592	0.5106	2.6516	2.2272
-6.6034	0.1031	0.6733	0.7115	1.345	-6.79514	0.0596	0.5119	2.6377	2.2229
-6.6016	0.1055	0.6824	0.7155	1.3422	-6.79339	0.0599	0.5127	2.6224	2.2173
-6.5997	0.108	0.6916	0.7208	1.3409	-6.79165	0.0603	0.5132	2.6056	2.2105
-6.5979	0.1104	0.701	0.7277	1.3409	-6.79	0.0606	0.5135	2.5873	2.2025
-6.596	0.1129	0.7105	0.736	1.3421	-6.78825	0.0608	0.5134	2.5677	2.1934
-6.5941	0.1153	0.72	0.7456	1.3448	-6.78651	0.0609	0.513	2.5465	2.1831
-6.5923	0.1177	0.7297	0.7567	1.3488	-6.78476	0.0611	0.5124	2.524	2.1717
-6.5904	0.1201	0.7395	0.7692	1.3542	-6.78302	0.0612	0.5113	2.5003	2.1593
-6.5886	0.1224	0.7494	0.7831	1.3612	-6.78127	0.0613	0.51	2.4753	2.1456
-6.5867	0.1247	0.7592	0.7985	1.369	-6.77952	0.0612	0.5084	2.4489	2.131
-6.5849	0.1269	0.7692	0.815	1.3783	-6.77778	0.0613	0.5066	2.4214	2.1156
-6.583	0.1291	0.7791	0.833	1.3887	-6.77613	0.0612	0.5044	2.3927	2.0992
-6.5812	0.1312	0.7891	0.8523	1.4003	-6.77438	0.061	0.502	2.3628	2.0818
-6.5793	0.1333	0.7991	0.8728	1.4129	-6.77264	0.0608	0.4994	2.332	2.0637
-6.5774	0.1352	0.809	0.8946	1.427	-6.77089	0.0606	0.4964	2.3002	2.0449
-6.5756	0.1371	0.8189	0.9175	1.4419	-6.76915	0.0604	0.4932	2.2674	2.0251
-6.5737	0.1389	0.8288	0.9417	1.4578	-6.7674	0.0601	0.4898	2.2337	2.0049
-6.5719	0.1406	0.8386	0.967	1.4749	-6.76565	0.0597	0.4862	2.1993	1.9838
-6.57	0.1422	0.8484	0.9933	1.4928	-6.764	0.0594	0.4824	2.164	1.9622
-6.5682	0.1437	0.8579	1.0207	1.5113	-6.76226	0.059	0.4782	2.1281	1.9398
-6.5663	0.1451	0.8675	1.049	1.5307	-6.76051	0.0586	0.4741	2.0917	1.9171
-6.5645	0.1463	0.8769	1.0782	1.5507	-6.75877	0.0581	0.4696	2.0548	1.8936
-6.5626	0.1475	0.8862	1.1082	1.5716	-6.75702	0.0576	0.465	2.0173	1.87
-6.5607	0.1485	0.8952	1.1389	1.5927	-6.75527	0.0571	0.4602	1.9794	1.8459
-6.5589	0.1493	0.9041	1.1704	1.6143	-6.75353	0.0566	0.4553	1.9412	1.8214
-6.557	0.15	0.9128	1.2024	1.6364	-6.75188	0.056	0.4503	1.9029	1.7964
-6.5552	0.1506	0.9212	1.235	1.6585	-6.75013	0.0554	0.4452	1.8644	1.7713
-6.5533	0.1511	0.9293	1.268	1.6808	-6.74839	0.0549	0.4399	1.8256	1.7459
-6.5515	0.1514	0.9372	1.3012	1.7034	-6.74664	0.0542	0.4345	1.7868	1.7202
-6.5496	0.1515	0.9448	1.3348	1.7258	-6.74489	0.0536	0.4291	1.7481	1.6945
-6.5478	0.1515	0.952	1.3684	1.748	-6.74315	0.053	0.4237	1.7094	1.6687
-6.5459	0.1513	0.9589	1.4021	1.77	-6.7414	0.0523	0.4181	1.6708	1.6426
-6.544	0.151	0.9655	1.4357	1.7917	-6.73975	0.0516	0.4126	1.6325	1.6165
-6.5422	0.1506	0.9715	1.4692	1.813	-6.73801	0.0509	0.407	1.5943	1.5906
-6.5403	0.1499	0.9773	1.5024	1.8338	-6.73626	0.0503	0.4015	1.5565	1.5643
-6.5385	0.1492	0.9825	1.5351	1.8539	-6.73452	0.0496	0.3958	1.5192	1.5384
-6.5366	0.1482	0.9871	1.5673	1.8735	-6.73277	0.0489	0.3903	1.4821	1.5126
-6.5348	0.1472	0.9914	1.599	1.8919	-6.73102	0.0482	0.3848	1.4456	1.4869
-6.5329	0.1459	0.9951	1.6299	1.9097	-6.72928	0.0475	0.3793	1.4096	1.4613
-6.5311	0.1446	0.9982	1.66	1.9265	-6.72763	0.0468	0.374	1.3741	1.436
-6.5292	0.1431	1.0008	1.6892	1.942	-6.72588	0.0462	0.3687	1.3392	1.411
-6.5273	0.1414	1.0027	1.7173	1.9569	-6.72414	0.0455	0.3635	1.305	1.386
-6.5255	0.1396	1.0042	1.7444	1.9704	-6.72239	0.0449	0.3584	1.2715	1.3615
-6.5236	0.1377	1.0049	1.7701	1.9826	-6.72064	0.0442	0.3535	1.2389	1.3372
-6.5218	0.1357	1.0049	1.7945	1.9934	-6.7189	0.0436	0.3487	1.2068	1.3138
-6.5199	0.1336	1.0043	1.8175	2.003	-6.71715	0.043	0.3442	1.1757	1.2903
-6.5181	0.1314	1.003	1.8389	2.0112	-6.7155	0.0425	0.3397	1.1455	1.2675
-6.5162	0.129	1.001	1.8587	2.018	-6.71376	0.0418	0.3355	1.1161	1.2451
-6.5144	0.1266	0.9984	1.877	2.0231	-6.71201	0.0413	0.3315	1.0876	1.2234
-6.5125	0.1241	0.995	1.8936	2.0269	-6.71027	0.0408	0.3277	1.0601	1.2023
-6.5106	0.1215	0.9909	1.9083	2.0294	-6.70852	0.0404	0.3242	1.0336	1.1815
-6.5088	0.1189	0.9861	1.9211	2.0302	-6.70677	0.0399	0.321	1.0082	1.1617
-6.5069	0.1162	0.9806	1.9319	2.0295	-6.70503	0.0395	0.318	0.9838	1.1424
-6.5051	0.1134	0.9744	1.941	2.0274	-6.70328	0.0391	0.3154	0.9605	1.1242
-6.5032	0.1106	0.9675	1.9481	2.0239	-6.70163	0.0388	0.3131	0.9383	1.1062
-6.5014	0.1078	0.9599	1.9532	2.0189	-6.69989	0.0384	0.311	0.9172	1.0894
-6.4995	0.105	0.9517	1.9563	2.0125	-6.69814	0.0382	0.3095	0.8973	1.0733
-6.4977	0.1022	0.9429	1.9572	2.0049	-6.69639	0.038	0.3082	0.8785	1.0583
-6.4958	0.0993	0.9334	1.9562	1.996	-6.69465	0.0378	0.3073	0.8611	1.044
-6.4939	0.0965	0.9232	1.9533	1.9857	-6.6929	0.0377	0.3068	0.8449	1.0303
-6.4921	0.0937	0.9125	1.9483	1.9744	-6.69116	0.0376	0.3068	0.8298	1.0182
-6.4902	0.091	0.9012	1.9415	1.962	-6.68951	0.0376	0.3071	0.816	1.0066
-6.4884	0.0883	0.8895	1.9328	1.9486	-6.68776	0.0376	0.3079	0.8036	0.9961
-6.4865	0.0856	0.8773	1.922	1.9345	-6.68602	0.0377	0.3092	0.7924	0.9869
-6.4847	0.083	0.8646	1.9095	1.9194	-6.68427	0.0378	0.311	0.7826	0.9787
-6.4828	0.0805	0.8515	1.8953	1.9035	-6.68252	0.038	0.3132	0.7741	0.9714
-6.481	0.0781	0.838	1.8794	1.8872	-6.68078	0.0382	0.3159	0.7668	0.9653
-6.4791	0.0758	0.8242	1.8619	1.8705	-6.67903	0.0384	0.319	0.761	0.9605
-6.4772	0.0736	0.8102	1.8427	1.8533	-6.67738	0.0388	0.3227	0.7566	0.9566
-6.4754	0.0714	0.7958	1.8222	1.8358	-6.67564	0.0393	0.327	0.7534	0.9538
-6.4735	0.0695	0.7812	1.8002	1.8181	-6.67389	0.0397	0.3316	0.7517	0.9521
-6.4717	0.0676	0.7666	1.7771	1.8005	-6.67214	0.0402	0.3369	0.7512	0.9517
-6.4698	0.0659	0.7518	1.7526	1.7831	-6.6704	0.0408	0.3427	0.7521	0.9523
-6.468	0.0643	0.737	1.7273	1.7659	-6.66865	0.0414	0.3489	0.7545	0.9542
-6.4661	0.0629	0.7222	1.701	1.7491	-6.66691	0.0421	0.3557	0.758	0.9571
-6.4643	0.0617	0.7074	1.6737	1.7326	-6.66526	0.0428	0.363	0.7629	0.9612
-6.4624	0.0607	0.6927	1.6458	1.7168	-6.66351	0.0437	0.3708	0.7692	0.9663
-6.4606	0.0598	0.6781	1.6172	1.7017	-6.66177	0.0446	0.3791	0.7768	0.9727
-6.4587	0.0591	0.6639	1.5882	1.6875	-6.66002	0.0455	0.3879	0.7856	0.98
-6.4568	0.0586	0.6497	1.5588	1.6742	-6.65827	0.0465	0.3971	0.7957	0.9886
-6.455	0.0583	0.6358	1.529	1.6618	-6.65653	0.0476	0.4069	0.8069	0.9979
-6.4531	0.0583	0.6222	1.4991	1.6507	-6.65478	0.0487	0.417	0.8194	1.0084
-6.4513	0.0584	0.609	1.4691	1.641	-6.65313	0.0498	0.4276	0.8331	1.0197
-6.4494	0.0588	0.5961	1.4392	1.6324	-6.65139	0.051	0.4386	0.8478	1.032
-6.4476	0.0594	0.5837	1.4094	1.6253	-6.64964	0.0523	0.45	0.8637	1.0451
-6.4457	0.0602	0.5717	1.3801	1.62	-6.6479	0.0536	0.4618	0.8805	1.0591
-6.4439	0.0613	0.5603	1.3508	1.6161	-6.64615	0.055	0.4737	0.8984	1.0737
-6.442	0.0627	0.5493	1.3222	1.6139	-6.6444	0.0564	0.4862	0.9172	1.0893
-6.4401	0.0642	0.5388	1.2939	1.6131	-6.64266	0.0578	0.4989	0.9368	1.1053
-6.4383	0.0661	0.5288	1.2664	1.6147	-6.64091	0.0593	0.5117	0.9574	1.122
-6.4364	0.0681	0.5194	1.2394	1.6175	-6.63926	0.0609	0.5248	0.9787	1.1395
-6.4346	0.0705	0.5107	1.2134	1.6225	-6.63752	0.0624	0.5381	1.0007	1.1572
-6.4327	0.0731	0.5025	1.188	1.6293	-6.63577	0.064	0.5515	1.0234	1.1753
-6.4309	0.076	0.4949	1.1636	1.638	-6.63402	0.0656	0.5651	1.0466	1.194
-6.429	0.0791	0.4878	1.1401	1.6486	-6.63228	0.0674	0.5786	1.0704	1.2129
-6.4272	0.0826	0.4814	1.1175	1.6609	-6.63053	0.069	0.5922	1.0946	1.232
-6.4253	0.0863	0.4756	1.0961	1.6754	-6.62879	0.0707	0.6057	1.1191	1.251
-6.4234	0.0903	0.4704	1.0754	1.6917	-6.62714	0.0725	0.6192	1.1441	1.2704
-6.4216	0.0945	0.4657	1.056	1.7098	-6.62539	0.0742	0.6326	1.1691	1.29
-6.4197	0.0991	0.4616	1.0377	1.7298	-6.62364	0.076	0.6459	1.1944	1.3091
-6.4179	0.1039	0.4581	1.0204	1.7515	-6.6219	0.0777	0.659	1.2197	1.3282
-6.416	0.109	0.4551	1.0042	1.7748	-6.62015	0.0795	0.6718	1.2449	1.3474
-6.4142	0.1144	0.4527	0.9891	1.8001	-6.61841	0.0813	0.6844	1.27	1.3662
-6.4123	0.1201	0.4507	0.975	1.8269	-6.61666	0.0831	0.6966	1.2951	1.3845
-6.4105	0.126	0.4493	0.9621	1.8551	-6.61501	0.0849	0.7085	1.3199	1.4024
-6.4086	0.1323	0.4482	0.9502	1.885	-6.61327	0.0866	0.72	1.3442	1.4201
-6.4067	0.1388	0.4476	0.9392	1.9161	-6.61152	0.0884	0.7311	1.3683	1.4372
-6.4049	0.1456	0.4474	0.9294	1.9486	-6.60977	0.0901	0.7416	1.3919	1.4538
-6.403	0.1526	0.4476	0.9204	1.9825	-6.60803	0.0919	0.7517	1.4148	1.4697
-6.4012	0.16	0.4481	0.9125	2.0175	-6.60628	0.0936	0.7613	1.437	1.485
-6.3993	0.1676	0.4489	0.9054	2.0535	-6.60454	0.0954	0.7703	1.4587	1.4994
-6.3975	0.1755	0.4501	0.8991	2.0904	-6.60289	0.097	0.7788	1.4796	1.5132
-6.3956	0.1837	0.4516	0.8936	2.1283	-6.60114	0.0987	0.7865	1.4994	1.5261
-6.3938	0.1921	0.4532	0.8889	2.1669	-6.59939	0.1003	0.7937	1.5186	1.5383
-6.3919	0.2008	0.455	0.885	2.2063	-6.59765	0.102	0.8001	1.5366	1.5496
-6.39	0.2097	0.4571	0.8816	2.2464	-6.5959	0.1035	0.8059	1.5536	1.56
-6.3882	0.2189	0.4593	0.8789	2.287	-6.59416	0.105	0.8109	1.5696	1.5696
-6.3863	0.2284	0.4616	0.8767	2.3279	-6.59241	0.1066	0.8153	1.5844	1.5781
-6.3845	0.2381	0.464	0.875	2.3693	-6.59076	0.1081	0.819	1.5979	1.5857
-6.3826	0.2481	0.4666	0.8739	2.4109	-6.58902	0.1095	0.8219	1.6104	1.5924
-6.3808	0.2583	0.4692	0.8732	2.4526	-6.58727	0.1109	0.824	1.6214	1.5983
-6.3789	0.2688	0.4718	0.8727	2.4946	-6.58552	0.1124	0.8255	1.6313	1.603
-6.3771	0.2795	0.4745	0.8727	2.5367	-6.58378	0.1137	0.8262	1.6397	1.6069
-6.3752	0.2905	0.4772	0.8729	2.5786	-6.58203	0.115	0.8261	1.6469	1.6099
-6.3733	0.3017	0.48	0.8735	2.6204	-6.58029	0.1163	0.8254	1.6526	1.6118
-6.3715	0.3131	0.4827	0.8741	2.6621	-6.57854	0.1174	0.8239	1.6569	1.6131
-6.3696	0.3247	0.4855	0.8751	2.7039	-6.57689	0.1187	0.8218	1.6599	1.6132
-6.3678	0.3366	0.4883	0.8763	2.7452	-6.57515	0.1198	0.819	1.6614	1.6127
-6.3659	0.3487	0.4911	0.8776	2.7865	-6.5734	0.1209	0.8155	1.6615	1.6114
-6.3641	0.3611	0.4939	0.8789	2.8274	-6.57165	0.1219	0.8113	1.6603	1.6092
-6.3622	0.3737	0.4967	0.8805	2.8681	-6.56991	0.1228	0.8065	1.6575	1.6064
-6.3604	0.3865	0.4996	0.8821	2.9084	-6.56816	0.1237	0.8011	1.6536	1.6028
-6.3585	0.3995	0.5025	0.8838	2.9484	-6.56642	0.1247	0.7952	1.6482	1.5988
-6.3566	0.4127	0.5055	0.8857	2.9881	-6.56477	0.1254	0.7888	1.6414	1.5941
-6.3548	0.4262	0.5086	0.8876	3.0277	-6.56302	0.1263	0.7818	1.6334	1.5889
-6.3529	0.4398	0.5117	0.8897	3.0669	-6.56127	0.1269	0.7743	1.6242	1.583
-6.3511	0.4537	0.5149	0.8917	3.1057	-6.55953	0.1276	0.7665	1.6137	1.577
-6.3492	0.4678	0.5183	0.894	3.1443	-6.55778	0.1282	0.7581	1.602	1.5705
-6.3474	0.4821	0.5219	0.8965	3.1827	-6.55604	0.1287	0.7495	1.589	1.5639
-6.3455	0.4966	0.5256	0.8989	3.221	-6.55429	0.1292	0.7405	1.5752	1.5568
-6.3437	0.5112	0.5296	0.9016	3.259	-6.55264	0.1296	0.7312	1.5602	1.5496
-6.3418	0.5261	0.5339	0.9047	3.2969	-6.55089	0.1299	0.7216	1.5443	1.5424
-6.3399	0.5411	0.5383	0.9078	3.3347	-6.54915	0.1302	0.7119	1.5275	1.5351
-6.3381	0.5564	0.5431	0.9112	3.3724	-6.5474	0.1305	0.702	1.5098	1.5278
-6.3362	0.5717	0.5482	0.9149	3.41	-6.54566	0.1306	0.6918	1.4914	1.5209
-6.3344	0.5873	0.5537	0.919	3.4476	-6.54391	0.1307	0.6816	1.472	1.514
-6.3325	0.603	0.5595	0.9233	3.4852	-6.54216	0.1306	0.6712	1.4522	1.5073
-6.3307	0.6188	0.5657	0.928	3.5228	-6.54052	0.1307	0.6609	1.4317	1.501
-6.3288	0.6347	0.5724	0.9332	3.5605	-6.53877	0.1305	0.6506	1.4107	1.4949
-6.327	0.6507	0.5795	0.9389	3.5984	-6.53702	0.1303	0.6402	1.3894	1.4892
-6.3251	0.6668	0.5871	0.945	3.6363	-6.53528	0.13	0.6299	1.3675	1.4842
-6.3233	0.6829	0.5952	0.9517	3.6743	-6.53353	0.1297	0.6197	1.3453	1.4796
-6.3214	0.6991	0.6038	0.9587	3.7126	-6.53179	0.1293	0.6095	1.323	1.4757
-6.3195	0.7153	0.6129	0.9665	3.7508	-6.53004	0.1287	0.5996	1.3004	1.4725
-6.3177	0.7315	0.6225	0.9748	3.7893	-6.52839	0.1282	0.5897	1.2779	1.47
-6.3158	0.7476	0.6327	0.9836	3.8281	-6.52665	0.1275	0.5802	1.2551	1.4683
-6.314	0.7637	0.6434	0.9932	3.8666	-6.5249	0.1269	0.5707	1.2324	1.4674
-6.3121	0.7797	0.6548	1.0034	3.9056	-6.52315	0.1261	0.5615	1.21	1.4674
-6.3103	0.7955	0.6667	1.0142	3.9445	-6.52141	0.1252	0.5526	1.1875	1.4681
-6.3084	0.8112	0.6791	1.0258	3.9835	-6.51966	0.1242	0.5438	1.1654	1.47
-6.3066	0.8267	0.692	1.0379	4.0226	-6.51791	0.1233	0.5354	1.1435	1.4729
-6.3047	0.8419	0.7055	1.0509	4.0616	-6.51627	0.1222	0.5273	1.122	1.4766
-6.3028	0.8569	0.7194	1.0643	4.1003	-6.51452	0.1211	0.5194	1.1008	1.4815
-6.301	0.8716	0.734	1.0786	4.1392	-6.51277	0.1199	0.5119	1.08	1.4874
-6.2991	0.8858	0.7489	1.0934	4.1777	-6.51103	0.1187	0.5047	1.0597	1.4944
-6.2973	0.8997	0.7643	1.1089	4.2161	-6.50928	0.1174	0.4978	1.04	1.5025
-6.2954	0.9132	0.7801	1.125	4.2539	-6.50754	0.116	0.4913	1.0207	1.5119
-6.2936	0.9262	0.7963	1.1417	4.2917	-6.50579	0.1147	0.485	1.0021	1.522
-6.2917	0.9386	0.8129	1.159	4.3286	-6.50404	0.1132	0.479	0.9841	1.5335
-6.2899	0.9505	0.8297	1.1766	4.3649	-6.50239	0.1116	0.4733	0.9666	1.546
-6.288	0.9618	0.8468	1.195	4.4006	-6.50065	0.1102	0.4681	0.9499	1.5597
-6.2861	0.9724	0.8642	1.2136	4.4356	-6.4989	0.1086	0.463	0.934	1.5745
-6.2843	0.9823	0.8816	1.2328	4.4696	-6.49716	0.1069	0.4583	0.9185	1.5903
-6.2824	0.9915	0.8992	1.2523	4.5026	-6.49541	0.1052	0.4539	0.9039	1.6073
-6.2806	1	0.9169	1.272	4.5347	-6.49366	0.1036	0.4498	0.8899	1.6253
-6.2787	1.0076	0.9345	1.292	4.5654	-6.49192	0.1018	0.4459	0.8767	1.6442
-6.2769	1.0144	0.9521	1.3122	4.5947	-6.49027	0.1001	0.4423	0.8642	1.6643
-6.275	1.0204	0.9695	1.3325	4.623	-6.48852	0.0983	0.4389	0.8524	1.6853
-6.2732	1.0255	0.9869	1.3529	4.6495	-6.48678	0.0966	0.4358	0.8412	1.7074
-6.2713	1.0296	1.004	1.3731	4.6744	-6.48503	0.0948	0.4329	0.8308	1.7301
-6.2694	1.0328	1.0208	1.3935	4.6977	-6.48329	0.0931	0.4302	0.8211	1.7536
-6.2676	1.0351	1.0371	1.4137	4.7193	-6.48154	0.0912	0.4278	0.8119	1.7784
-6.2657	1.0364	1.0531	1.4336	4.7388	-6.47979	0.0895	0.4255	0.8034	1.8037
-6.2639	1.0367	1.0687	1.4533	4.7566	-6.47814	0.0876	0.4235	0.7957	1.8297
-6.262	1.0361	1.0837	1.4727	4.7722	-6.4764	0.0859	0.4215	0.7885	1.8565
-6.2602	1.0344	1.0981	1.4915	4.7858	-6.47465	0.0842	0.4197	0.7819	1.8841
-6.2583	1.0318	1.1119	1.51	4.7971	-6.47291	0.0824	0.418	0.7757	1.912
-6.2565	1.0282	1.125	1.5279	4.8062	-6.47116	0.0806	0.4165	0.7702	1.9407
-6.2546	1.0236	1.1373	1.5452	4.8131	-6.46941	0.079	0.4151	0.7651	1.9698
-6.2527	1.018	1.1488	1.5619	4.8177	-6.46767	0.0772	0.4138	0.7605	1.9995
-6.2509	1.0115	1.1595	1.5778	4.8196	-6.46602	0.0755	0.4125	0.7564	2.0293
-6.249	1.0041	1.1694	1.5929	4.8197	-6.46427	0.0738	0.4113	0.7527	2.0597
-6.2472	0.9958	1.1783	1.6072	4.817	-6.46253	0.0722	0.4103	0.7493	2.0904
-6.2453	0.9867	1.1863	1.6206	4.8118	-6.46078	0.0707	0.4092	0.7464	2.1212
-6.2435	0.9767	1.1933	1.6331	4.8043	-6.45904	0.0691	0.4082	0.7437	2.1525
-6.2416	0.9659	1.1994	1.6445	4.7945	-6.45729	0.0676	0.4073	0.7414	2.1836
-6.2398	0.9543	1.2043	1.6552	4.782	-6.45554	0.066	0.4064	0.7394	2.2152
-6.2379	0.9421	1.2082	1.6645	4.7673	-6.4539	0.0646	0.4055	0.7376	2.2468
-6.236	0.9292	1.2112	1.6729	4.7502	-6.45215	0.0631	0.4047	0.736	2.2783
-6.2342	0.9157	1.2131	1.6803	4.7308	-6.4504	0.0618	0.4039	0.7347	2.31
-6.2323	0.9016	1.2138	1.6863	4.7089	-6.44866	0.0604	0.4032	0.7336	2.3415
-6.2305	0.8871	1.2136	1.6913	4.6849	-6.44691	0.0591	0.4024	0.7327	2.3732
-6.2286	0.8721	1.2123	1.6952	4.6587	-6.44516	0.0578	0.4017	0.7321	2.4047
-6.2268	0.8567	1.2099	1.6979	4.6304	-6.44342	0.0566	0.4011	0.7314	2.4359
-6.2249	0.841	1.2065	1.6994	4.6001	-6.44167	0.0554	0.4004	0.731	2.4672
-6.2231	0.825	1.2022	1.6998	4.5677	-6.44002	0.0542	0.3998	0.7306	2.4983
-6.2212	0.8089	1.1969	1.6991	4.5336	-6.43828	0.053	0.3994	0.7305	2.5292
-6.2193	0.7926	1.1906	1.6972	4.4977	-6.43653	0.0519	0.3989	0.7306	2.56
-6.2175	0.7762	1.1835	1.6943	4.4601	-6.43479	0.051	0.3986	0.7308	2.5904
-6.2156	0.7599	1.1755	1.6902	4.4209	-6.43304	0.0499	0.3983	0.731	2.6207
-6.2138	0.7436	1.1667	1.6852	4.3801	-6.43129	0.049	0.3982	0.7314	2.6506
-6.2119	0.7274	1.1571	1.6789	4.3381	-6.42955	0.048	0.3981	0.7321	2.6806
-6.2101	0.7114	1.1467	1.6718	4.295	-6.4279	0.0471	0.3982	0.7327	2.71
-6.2082	0.6957	1.1357	1.6638	4.2507	-6.42615	0.0462	0.3985	0.7338	2.7394
-6.2064	0.6803	1.1241	1.6548	4.2054	-6.42441	0.0454	0.3989	0.7348	2.7684
-6.2045	0.6653	1.112	1.6449	4.1594	-6.42266	0.0446	0.3994	0.7362	2.7973
-6.2026	0.6507	1.0994	1.6344	4.1128	-6.42091	0.0438	0.4002	0.7377	2.8259
-6.2008	0.6367	1.0863	1.6231	4.0655	-6.41917	0.0431	0.4012	0.7395	2.8542
-6.1989	0.6231	1.0729	1.611	4.0177	-6.41742	0.0424	0.4024	0.7415	2.8823
-6.1971	0.6102	1.0593	1.5983	3.9698	-6.41577	0.0417	0.4039	0.7439	2.9103
-6.1952	0.5979	1.0453	1.5851	3.9216	-6.41403	0.0411	0.4056	0.7465	2.9377
-6.1934	0.5863	1.0313	1.5713	3.8735	-6.41228	0.0406	0.4076	0.7495	2.9652
-6.1915	0.5755	1.0171	1.5571	3.8255	-6.41054	0.04	0.4099	0.7528	2.9923
-6.1897	0.5655	1.003	1.5426	3.7778	-6.40879	0.0395	0.4125	0.7564	3.0193
-6.1878	0.5563	0.9889	1.5278	3.7305	-6.40704	0.039	0.4153	0.7605	3.0461
-6.1859	0.5479	0.975	1.5126	3.6837	-6.4053	0.0385	0.4186	0.765	3.0725
-6.1841	0.5405	0.9612	1.4973	3.6377	-6.40365	0.0381	0.4222	0.7698	3.0987
-6.1822	0.534	0.9477	1.4819	3.5922	-6.4019	0.0377	0.4262	0.7752	3.1249
-6.1804	0.5284	0.9346	1.4664	3.5479	-6.40016	0.0373	0.4304	0.7811	3.1506
-6.1785	0.5239	0.9218	1.4509	3.5046	-6.39841	0.0371	0.4351	0.7874	3.1762
-6.1767	0.5203	0.9095	1.4356	3.4622	-6.39666	0.0368	0.4402	0.7943	3.2016
-6.1748	0.5178	0.8977	1.4203	3.4213	-6.39492	0.0365	0.4457	0.8017	3.2268
-6.173	0.5163	0.8865	1.4053	3.3815	-6.39317	0.0363	0.4516	0.8096	3.2516
-6.1711	0.5158	0.8759	1.3905	3.3432	-6.39152	0.0361	0.4579	0.8182	3.2763
-6.1693	0.5164	0.8661	1.3759	3.3065	-6.38978	0.0359	0.4645	0.8272	3.3008
-6.1674	0.5181	0.8568	1.3618	3.2714	-6.38803	0.0359	0.4716	0.837	3.325
-6.1655	0.5208	0.8484	1.3479	3.2378	-6.38629	0.0358	0.4791	0.8471	3.349
-6.1637	0.5245	0.8408	1.3347	3.206	-6.38454	0.0357	0.487	0.858	3.3726
-6.1618	0.5293	0.834	1.3218	3.1761	-6.38279	0.0357	0.4952	0.8694	3.396
-6.16	0.5351	0.8281	1.3094	3.1478	-6.38105	0.0357	0.5039	0.8815	3.4188
-6.1581	0.5419	0.823	1.2975	3.1215	-6.3793	0.0357	0.5128	0.8941	3.4412
-6.1563	0.5497	0.8189	1.2863	3.0969	-6.37765	0.0359	0.5222	0.9072	3.4635
-6.1544	0.5585	0.8156	1.2756	3.0742	-6.37591	0.036	0.5319	0.9209	3.4853
-6.1526	0.5681	0.8133	1.2656	3.0535	-6.37416	0.0361	0.5418	0.9352	3.5067
-6.1507	0.5787	0.812	1.2562	3.0346	-6.37241	0.0364	0.5522	0.9501	3.5275
-6.1488	0.5902	0.8116	1.2474	3.0179	-6.37067	0.0366	0.5627	0.9654	3.5479
-6.147	0.6024	0.8121	1.2392	3.0027	-6.36892	0.0368	0.5736	0.9811	3.5677
-6.1451	0.6155	0.8136	1.2316	2.9894	-6.36718	0.0371	0.5847	0.9975	3.587
-6.1433	0.6293	0.8159	1.2247	2.9783	-6.36553	0.0374	0.5959	1.014	3.6055
-6.1414	0.6437	0.8193	1.2184	2.9686	-6.36378	0.0377	0.6074	1.0311	3.6236
-6.1396	0.6588	0.8233	1.2128	2.9608	-6.36204	0.0381	0.619	1.0485	3.6407
-6.1377	0.6745	0.8283	1.2077	2.9546	-6.36029	0.0385	0.6307	1.0663	3.6575
-6.1359	0.6906	0.8342	1.2032	2.9501	-6.35854	0.0388	0.6425	1.0842	3.6732
-6.134	0.7072	0.8407	1.1994	2.9472	-6.3568	0.0392	0.6542	1.1024	3.6883
-6.1321	0.7243	0.848	1.196	2.9458	-6.35505	0.0397	0.666	1.1208	3.7025
-6.1303	0.7416	0.856	1.1931	2.9459	-6.3534	0.0402	0.6778	1.1394	3.7159
-6.1284	0.7592	0.8646	1.1908	2.9474	-6.35166	0.0407	0.6896	1.1578	3.7282
-6.1266	0.7769	0.8739	1.1889	2.9502	-6.34991	0.0412	0.7012	1.1765	3.7395
-6.1247	0.7948	0.8837	1.1872	2.9541	-6.34816	0.0417	0.7126	1.195	3.75
-6.1229	0.8127	0.894	1.1861	2.9592	-6.34642	0.0422	0.7238	1.2135	3.7593
-6.121	0.8305	0.9047	1.1853	2.9654	-6.34467	0.0427	0.735	1.2319	3.7677
-6.1192	0.8483	0.9159	1.1848	2.9729	-6.34293	0.0433	0.7457	1.25	3.7747
-6.1173	0.8659	0.9273	1.1845	2.9811	-6.34128	0.0439	0.7563	1.2678	3.7808
-6.1154	0.8832	0.939	1.1845	2.9901	-6.33953	0.0444	0.7664	1.2853	3.7856
-6.1136	0.9002	0.951	1.1847	2.9999	-6.33779	0.045	0.7761	1.3025	3.7891
-6.1117	0.9168	0.9631	1.1849	3.0105	-6.33604	0.0455	0.7855	1.3192	3.7914
-6.1099	0.9329	0.9754	1.1853	3.022	-6.33429	0.046	0.7944	1.3354	3.7925
-6.108	0.9485	0.9876	1.1857	3.0339	-6.33255	0.0466	0.8029	1.3511	3.7924
-6.1062	0.9635	0.9999	1.1861	3.0463	-6.3308	0.0471	0.8107	1.3663	3.7906
-6.1043	0.9778	1.012	1.1866	3.0593	-6.32915	0.0476	0.8182	1.3807	3.7876
-6.1025	0.9914	1.0241	1.187	3.0728	-6.32741	0.0481	0.8249	1.3944	3.7832
-6.1006	1.0042	1.0359	1.1872	3.0866	-6.32566	0.0486	0.8311	1.4073	3.7773
-6.0987	1.0161	1.0476	1.1874	3.1009	-6.32391	0.0491	0.8367	1.4195	3.7702
-6.0969	1.0272	1.059	1.1874	3.1154	-6.32217	0.0496	0.8417	1.4308	3.7615
-6.095	1.0374	1.0702	1.1874	3.1304	-6.32042	0.05	0.8459	1.4412	3.7514
-6.0932	1.0466	1.0809	1.187	3.1457	-6.31868	0.0504	0.8494	1.4507	3.7396
-6.0913	1.0547	1.0913	1.1864	3.1614	-6.31703	0.0508	0.8522	1.4592	3.7267
-6.0895	1.0618	1.1013	1.1856	3.1774	-6.31528	0.0511	0.8544	1.4669	3.7123
-6.0876	1.0679	1.1108	1.1844	3.1936	-6.31354	0.0514	0.8558	1.4734	3.6962
-6.0858	1.0729	1.12	1.1832	3.2104	-6.31179	0.0517	0.8564	1.4788	3.6788
-6.0839	1.0767	1.1285	1.1816	3.2273	-6.31004	0.0519	0.8564	1.4832	3.6598
-6.082	1.0795	1.1366	1.1798	3.2448	-6.3083	0.0523	0.8555	1.4865	3.6396
-6.0802	1.0811	1.1442	1.1776	3.2627	-6.30655	0.0524	0.8539	1.4888	3.6178
-6.0783	1.0816	1.1513	1.1753	3.2808	-6.30481	0.0525	0.8516	1.4899	3.5947
-6.0765	1.0809	1.1578	1.1725	3.2996	-6.30316	0.0527	0.8485	1.4899	3.5702
-6.0746	1.0792	1.1639	1.1697	3.3188	-6.30141	0.0528	0.8446	1.4889	3.5444
-6.0728	1.0763	1.1694	1.1665	3.3387	-6.29967	0.0528	0.8401	1.4867	3.5173
-6.0709	1.0724	1.1743	1.1631	3.359	-6.29792	0.0528	0.8348	1.4835	3.489
-6.0691	1.0674	1.1788	1.1593	3.38	-6.29617	0.0528	0.8289	1.4792	3.4595
-6.0672	1.0614	1.1827	1.1555	3.4017	-6.29443	0.0528	0.8223	1.4738	3.4288
-6.0653	1.0544	1.1861	1.1514	3.4243	-6.29268	0.0526	0.815	1.4675	3.397
-6.0635	1.0464	1.1891	1.1472	3.4473	-6.29103	0.0525	0.807	1.46	3.364
-6.0616	1.0374	1.1917	1.1428	3.4712	-6.28929	0.0523	0.7985	1.4517	3.3304
-6.0598	1.0276	1.1939	1.1383	3.496	-6.28754	0.052	0.7893	1.4423	3.2958
-6.0579	1.017	1.1955	1.1338	3.5217	-6.28579	0.0518	0.7796	1.4321	3.2602
-6.0561	1.0055	1.1969	1.1292	3.5481	-6.28405	0.0515	0.7695	1.4211	3.2237
-6.0542	0.9934	1.1978	1.1245	3.5757	-6.2823	0.0512	0.7587	1.4093	3.1866
-6.0524	0.9805	1.1985	1.1198	3.604	-6.28056	0.0508	0.7476	1.3967	3.149
-6.0505	0.9669	1.1989	1.1151	3.6334	-6.27891	0.0505	0.7359	1.3833	3.111
-6.0486	0.9528	1.199	1.1105	3.6634	-6.27716	0.05	0.724	1.3694	3.0724
-6.0468	0.9381	1.1988	1.106	3.6947	-6.27541	0.0496	0.7116	1.3549	3.0335
-6.0449	0.923	1.1985	1.1016	3.7269	-6.27367	0.049	0.6989	1.3399	2.9944
-6.0431	0.9074	1.1979	1.0974	3.76	-6.27192	0.0485	0.686	1.3243	2.955
-6.0412	0.8915	1.1972	1.0933	3.7941	-6.27018	0.048	0.6728	1.3083	2.9156
-6.0394	0.8752	1.1963	1.0894	3.8291	-6.26843	0.0475	0.6593	1.292	2.8764
-6.0375	0.8586	1.1954	1.0858	3.8648	-6.26678	0.0469	0.6459	1.2755	2.8371
-6.0357	0.8419	1.1944	1.0824	3.9013	-6.26504	0.0463	0.6321	1.2587	2.7983
-6.0338	0.8249	1.1933	1.0793	3.9386	-6.26329	0.0457	0.6184	1.2419	2.7599
-6.032	0.8078	1.1922	1.0765	3.9767	-6.26154	0.0451	0.6045	1.2249	2.7218
-6.0301	0.7907	1.1912	1.0742	4.0155	-6.2598	0.0445	0.5907	1.2079	2.6841
-6.0282	0.7735	1.1901	1.0721	4.0548	-6.25805	0.0438	0.577	1.191	2.6473
-6.0264	0.7563	1.189	1.0704	4.0947	-6.25631	0.0432	0.5632	1.1741	2.6112
-6.0245	0.7391	1.1881	1.0691	4.1349	-6.25466	0.0426	0.5496	1.1575	2.5758
-6.0227	0.7221	1.1871	1.0682	4.1753	-6.25291	0.0419	0.5362	1.1413	2.5415
-6.0208	0.7051	1.1863	1.0677	4.2163	-6.25116	0.0413	0.5228	1.1252	2.5081
-6.019	0.6882	1.1855	1.0677	4.2572	-6.24942	0.0406	0.5097	1.1095	2.476
-6.0171	0.6716	1.1849	1.0682	4.2983	-6.24767	0.04	0.4968	1.0943	2.4449
-6.0153	0.6551	1.1843	1.0691	4.3392	-6.24593	0.0394	0.4842	1.0795	2.4153
-6.0134	0.6388	1.1838	1.0704	4.3801	-6.24418	0.0388	0.4719	1.0653	2.3868
-6.0115	0.6227	1.1836	1.0724	4.4205	-6.24244	0.0382	0.46	1.0516	2.3597
-6.0097	0.6069	1.1834	1.0747	4.4608	-6.24079	0.0377	0.4484	1.0384	2.3342
-6.0078	0.5914	1.1834	1.0775	4.5006	-6.23904	0.037	0.4371	1.026	2.3102
-6.006	0.5761	1.1834	1.0809	4.5397	-6.23729	0.0365	0.4263	1.0143	2.2877
-6.0041	0.5611	1.1836	1.0848	4.578	-6.23555	0.036	0.4159	1.0033	2.267
-6.0023	0.5464	1.1839	1.089	4.6157	-6.2338	0.0355	0.4058	0.993	2.2479
-6.0004	0.532	1.1844	1.0938	4.6524	-6.23206	0.035	0.3963	0.9835	2.2306
-5.9986	0.5179	1.185	1.099	4.6881	-6.23031	0.0347	0.3873	0.9747	2.2147
-5.9967	0.5041	1.1856	1.1047	4.7227	-6.22866	0.0342	0.3787	0.9668	2.2009
-5.9948	0.4906	1.1863	1.1109	4.7561	-6.22692	0.0339	0.3707	0.9597	2.1888
-5.993	0.4774	1.1871	1.1176	4.788	-6.22517	0.0335	0.3632	0.9534	2.1784
-5.9911	0.4644	1.1881	1.1246	4.8186	-6.22342	0.0332	0.3562	0.9479	2.1698
-5.9893	0.4518	1.189	1.132	4.8477	-6.22168	0.033	0.3497	0.9433	2.1632
-5.9874	0.4395	1.19	1.1397	4.8754	-6.21993	0.0327	0.3438	0.9394	2.1583
-5.9856	0.4274	1.1911	1.1479	4.9013	-6.21819	0.0325	0.3385	0.9364	2.1549
-5.9837	0.4157	1.1923	1.1564	4.9253	-6.21654	0.0323	0.3336	0.9341	2.1537
-5.9819	0.4042	1.1933	1.1654	4.9477	-6.21479	0.0322	0.3294	0.9325	2.1539
-5.98	0.393	1.1944	1.1744	4.9683	-6.21304	0.0321	0.3257	0.9318	2.156
-5.9781	0.382	1.1954	1.1839	4.9871	-6.2113	0.0321	0.3226	0.9317	2.1597
-5.9763	0.3714	1.1965	1.1934	5.0038	-6.20955	0.0321	0.3199	0.9323	2.1651
-5.9744	0.3609	1.1975	1.2034	5.0184	-6.20781	0.0321	0.3179	0.9336	2.1722
-5.9726	0.3508	1.1983	1.2135	5.0313	-6.20606	0.0322	0.3165	0.9355	2.1807
-5.9707	0.3408	1.1992	1.2237	5.042	-6.20441	0.0323	0.3155	0.938	2.1909
-5.9689	0.3311	1.1999	1.2341	5.0506	-6.20266	0.0324	0.3152	0.941	2.2023
-5.967	0.3217	1.2004	1.2445	5.0572	-6.20092	0.0327	0.3153	0.9445	2.2153
-5.9652	0.3125	1.2009	1.255	5.062	-6.19917	0.0328	0.3159	0.9485	2.2298
-5.9633	0.3035	1.2012	1.2655	5.0644	-6.19743	0.0331	0.3171	0.9529	2.2455
-5.9614	0.2948	1.2013	1.2761	5.0652	-6.19568	0.0334	0.3188	0.9577	2.2624
-5.9596	0.2862	1.2013	1.2866	5.0637	-6.19394	0.0338	0.321	0.9627	2.2808
-5.9577	0.2779	1.2009	1.297	5.0604	-6.19229	0.0342	0.3237	0.9681	2.3002
-5.9559	0.2699	1.2004	1.3074	5.0549	-6.19054	0.0346	0.3269	0.9738	2.3207
-5.954	0.262	1.1996	1.3177	5.0479	-6.18879	0.0351	0.3306	0.9796	2.3425
-5.9522	0.2544	1.1986	1.3278	5.0388	-6.18705	0.0356	0.3347	0.9856	2.3653
-5.9503	0.247	1.1974	1.3378	5.0281	-6.1853	0.0361	0.3393	0.9917	2.3887
-5.9485	0.2399	1.1958	1.3475	5.0155	-6.18356	0.0367	0.3444	0.9978	2.4135
-5.9466	0.2329	1.194	1.3569	5.0014	-6.18181	0.0372	0.3499	1.0039	2.4391
-5.9447	0.2263	1.1919	1.3663	4.9857	-6.18006	0.0379	0.3557	1.0101	2.4654
-5.9429	0.2198	1.1895	1.3753	4.9686	-6.17842	0.0385	0.362	1.0162	2.4926
-5.941	0.2136	1.1867	1.3841	4.9501	-6.17667	0.0393	0.3688	1.0222	2.5207
-5.9392	0.2077	1.1837	1.3925	4.9303	-6.17492	0.04	0.3759	1.0281	2.5495
-5.9373	0.202	1.1804	1.4006	4.9092	-6.17318	0.0408	0.3834	1.034	2.579
-5.9355	0.1965	1.1768	1.4085	4.8872	-6.17143	0.0415	0.3913	1.0395	2.6093
-5.9336	0.1913	1.1728	1.416	4.864	-6.16969	0.0424	0.3996	1.0449	2.6401
-5.9318	0.1864	1.1686	1.4231	4.8401	-6.16794	0.0432	0.4083	1.0501	2.6717
-5.9299	0.1818	1.1641	1.43	4.8154	-6.16629	0.0442	0.4173	1.0552	2.7039
-5.928	0.1774	1.1593	1.4366	4.7902	-6.16454	0.0451	0.4266	1.0599	2.7364
-5.9262	0.1733	1.1543	1.4429	4.7644	-6.1628	0.046	0.4363	1.0643	2.7699
-5.9243	0.1695	1.149	1.4488	4.7383	-6.16105	0.0471	0.4462	1.0685	2.8037
-5.9225	0.166	1.1436	1.4544	4.7118	-6.15931	0.048	0.4566	1.0725	2.8384
-5.9206	0.1628	1.1378	1.4598	4.6852	-6.15756	0.049	0.4672	1.0763	2.8732
-5.9188	0.1599	1.1319	1.465	4.6588	-6.15581	0.0501	0.4782	1.0796	2.9089
-5.9169	0.1573	1.126	1.4701	4.6326	-6.15416	0.0512	0.4895	1.0828	2.9448
-5.9151	0.155	1.1197	1.4747	4.6065	-6.15242	0.0523	0.501	1.0858	2.9814
-5.9132	0.153	1.1136	1.4793	4.5806	-6.15067	0.0535	0.5129	1.0884	3.0185
-5.9113	0.1513	1.1073	1.4837	4.5558	-6.14893	0.0546	0.5251	1.091	3.0562
-5.9095	0.15	1.1009	1.4881	4.5314	-6.14718	0.0559	0.5375	1.0933	3.0943
-5.9076	0.149	1.0946	1.4923	4.5079	-6.14543	0.0571	0.5503	1.0954	3.1328
-5.9058	0.1483	1.0884	1.4965	4.4853	-6.14369	0.0583	0.5633	1.0973	3.172
-5.9039	0.148	1.0822	1.5009	4.4636	-6.14204	0.0596	0.5766	1.0992	3.2114
-5.9021	0.148	1.0761	1.5051	4.4432	-6.14029	0.0608	0.5902	1.1009	3.2513
-5.9002	0.1483	1.0702	1.5096	4.4241	-6.13855	0.0622	0.604	1.1026	3.2917
-5.8984	0.149	1.0646	1.514	4.4065	-6.1368	0.0636	0.6181	1.1041	3.3326
-5.8965	0.15	1.0591	1.5187	4.39	-6.13506	0.0649	0.6324	1.1056	3.3737
-5.8946	0.1513	1.054	1.5236	4.3755	-6.13331	0.0663	0.6471	1.1073	3.4152
-5.8928	0.153	1.0492	1.5287	4.3626	-6.13156	0.0677	0.662	1.1088	3.4571
-5.8909	0.155	1.0448	1.5341	4.3513	-6.12991	0.0691	0.6772	1.1105	3.4993
-5.8891	0.1573	1.0407	1.54	4.3419	-6.12817	0.0706	0.6926	1.1122	3.5416
-5.8872	0.1599	1.0371	1.546	4.3343	-6.12642	0.072	0.7082	1.1142	3.5844
-5.8854	0.1629	1.034	1.5526	4.3287	-6.12468	0.0736	0.7242	1.1161	3.6272
-5.8835	0.1662	1.0315	1.5596	4.325	-6.12293	0.0751	0.7403	1.1183	3.6703
-5.8817	0.1698	1.0295	1.567	4.3233	-6.12118	0.0766	0.7567	1.1207	3.7134
-5.8798	0.1737	1.028	1.575	4.3239	-6.11944	0.0781	0.7734	1.1234	3.7566
-5.878	0.1779	1.0272	1.5834	4.3263	-6.11779	0.0798	0.7901	1.1263	3.7998
-5.8761	0.1824	1.0269	1.5924	4.3309	-6.11604	0.0813	0.8073	1.1295	3.8429
-5.8742	0.1871	1.0274	1.6019	4.3373	-6.1143	0.0829	0.8246	1.1329	3.8861
-5.8724	0.1922	1.0285	1.6119	4.3461	-6.11255	0.0844	0.842	1.1368	3.9289
-5.8705	0.1975	1.0303	1.6225	4.3568	-6.11081	0.0861	0.8597	1.1408	3.9714
-5.8687	0.203	1.0327	1.6337	4.3694	-6.10906	0.0877	0.8776	1.1453	4.0136
-5.8668	0.2088	1.0359	1.6454	4.3839	-6.10731	0.0894	0.8956	1.1502	4.0552
-5.865	0.2148	1.0397	1.6575	4.4005	-6.10557	0.091	0.9139	1.1553	4.0964
-5.8631	0.221	1.0441	1.6703	4.4187	-6.10392	0.0926	0.9323	1.161	4.1372
-5.8613	0.2273	1.0493	1.6835	4.4387	-6.10217	0.0943	0.9508	1.1669	4.1773
-5.8594	0.2339	1.0552	1.6973	4.4605	-6.10043	0.0959	0.9694	1.1731	4.2166
-5.8575	0.2406	1.0617	1.7116	4.4839	-6.09868	0.0976	0.9881	1.1797	4.2551
-5.8557	0.2475	1.0688	1.7261	4.5087	-6.09693	0.0991	1.007	1.1867	4.2929
-5.8538	0.2545	1.0765	1.741	4.5352	-6.09519	0.1008	1.0259	1.194	4.3293
-5.852	0.2616	1.0848	1.7563	4.5628	-6.09344	0.1024	1.0448	1.2016	4.3648
-5.8501	0.2689	1.0936	1.7719	4.5917	-6.09179	0.104	1.0638	1.2094	4.3991
-5.8483	0.2762	1.1029	1.7877	4.6218	-6.09005	0.1057	1.0828	1.2177	4.4321
-5.8464	0.2835	1.1128	1.8036	4.6528	-6.0883	0.1072	1.1017	1.2261	4.4637
-5.8446	0.2909	1.123	1.8198	4.6847	-6.08656	0.1088	1.1207	1.2347	4.4939
-5.8427	0.2984	1.1336	1.8359	4.7172	-6.08481	0.1103	1.1395	1.2436	4.5226
-5.8408	0.3058	1.1445	1.852	4.7508	-6.08306	0.1118	1.1583	1.2526	4.5497
-5.839	0.3133	1.1557	1.8679	4.7846	-6.08132	0.1133	1.1769	1.2616	4.575
-5.8371	0.3207	1.1672	1.8839	4.8189	-6.07967	0.1148	1.1953	1.2708	4.5985
-5.8353	0.3281	1.1788	1.8995	4.8536	-6.07792	0.1163	1.2136	1.28	4.6201
-5.8334	0.3355	1.1905	1.9148	4.8885	-6.07618	0.1177	1.2316	1.2892	4.6399
-5.8316	0.3428	1.2023	1.9299	4.9235	-6.07443	0.119	1.2494	1.2984	4.6577
-5.8297	0.3501	1.2141	1.9444	4.9583	-6.07268	0.1204	1.2669	1.3074	4.6735
-5.8279	0.3573	1.2258	1.9584	4.9934	-6.07094	0.1216	1.2841	1.3163	4.6872
-5.826	0.3644	1.2374	1.9719	5.028	-6.06919	0.1228	1.3009	1.325	4.6987
-5.8241	0.3714	1.2489	1.9847	5.0623	-6.06754	0.124	1.3174	1.3334	4.7081
-5.8223	0.3783	1.2602	1.9967	5.0962	-6.0658	0.1251	1.3333	1.3416	4.715
-5.8204	0.3851	1.2712	2.0079	5.1298	-6.06405	0.1262	1.3489	1.3496	4.7201
-5.8186	0.3918	1.2818	2.0183	5.1626	-6.06231	0.1273	1.3638	1.357	4.7225
-5.8167	0.3984	1.2921	2.0278	5.1949	-6.06056	0.1282	1.3783	1.364	4.723
-5.8149	0.4048	1.302	2.0362	5.2266	-6.05881	0.1292	1.3923	1.3706	4.721
-5.813	0.4112	1.3115	2.0435	5.2573	-6.05707	0.1301	1.4055	1.3766	4.7169
-5.8112	0.4174	1.3203	2.0499	5.2875	-6.05542	0.1308	1.4181	1.382	4.7107
-5.8093	0.4236	1.3287	2.0549	5.3167	-6.05367	0.1316	1.4301	1.387	4.7019
-5.8074	0.4297	1.3365	2.0589	5.3447	-6.05193	0.1322	1.4414	1.3913	4.691
-5.8056	0.4356	1.3436	2.0617	5.3719	-6.05018	0.1329	1.4519	1.3948	4.6781
-5.8037	0.4415	1.3502	2.0631	5.3982	-6.04843	0.1333	1.4615	1.3977	4.663
-5.8019	0.4474	1.3561	2.0633	5.4234	-6.04669	0.1339	1.4706	1.3998	4.646
-5.8	0.4531	1.3613	2.0622	5.4476	-6.04494	0.1342	1.4786	1.4012	4.6267
-5.7982	0.4588	1.3657	2.0597	5.4709	-6.0432	0.1345	1.4858	1.4019	4.6057
-5.7963	0.4645	1.3695	2.0558	5.4927	-6.04155	0.1347	1.4922	1.4017	4.5828
-5.7945	0.4702	1.3726	2.0506	5.5136	-6.0398	0.1349	1.4977	1.4007	4.5582
[truncated: 2,043 more rows]

## Sheet: Figure 2f
Energy_ADM	Bnad_ADM	Weight_Terrace_ADM	Weight_Side_ADM
0	-8.54332	0.004	0
0.32907	-8.55919	0.038	0
0.65813	-8.73371	0.188	0
1.34765	-8.69175	0.002	0
1.3605	-8.69116	0.002	0
1.37336	-8.68938	0.002	0
1.38621	-8.68634	0.002	0
1.39907	-8.68198	0.002	0
1.41192	-8.67624	0.002	0
1.42478	-8.66907	0.002	0
1.43763	-8.66047	0.002	0
1.45048	-8.65044	0.002	0
1.46334	-8.63903	0.002	0
1.47619	-8.62629	0.002	0
1.48905	-8.61234	0.002	0
1.5019	-8.59736	0.002	0
1.51475	-8.58162	0.002	0
1.52761	-8.56565	0.002	0
1.54046	-8.55096	0.004	0
1.55332	-8.54332	0.004	0
1.57985	-8.54329	0.004	0
1.60639	-8.5432	0.004	0
1.63293	-8.54306	0.004	0
1.65947	-8.54291	0.004	0
1.686	-8.54279	0.004	0
1.71254	-8.54276	0.005	0
1.73908	-8.54291	0.006	0
1.76562	-8.54338	0.006	0
1.79216	-8.54438	0.008	0
1.81869	-8.54626	0.012	0
1.84523	-8.54963	0.018	0
1.87177	-8.55562	0.03	0
1.89831	-8.56642	0.055	0
1.92484	-8.58532	0.098	0
1.95138	-8.6134	0.145	0
1.97792	-8.64652	0.175	0
2.00446	-8.67941	0.191	0
2.03099	-8.70881	0.198	0
2.05753	-8.73299	0.202	0
2.08407	-8.75089	0.204	0
2.11061	-8.76185	0.203	0
2.13714	-8.7654	0.201	0
2.16368	-8.76121	0.198	0
2.19022	-8.74912	0.193	0
2.21676	-8.72907	0.186	0
2.24329	-8.70133	0.179	0
2.26983	-8.66651	0.165	0
2.29637	-8.62645	0.141	0
2.32291	-8.58618	0.1	0
2.34944	-8.55702	0.046	0
2.37598	-8.54751	0.025	0
	--	--
2.37598	-8.51291	0.01	0
2.34944	-8.51948	0.026	0
2.32291	-8.54296	0.081	0
2.29637	-8.58169	0.134	0
2.26983	-8.62257	0.161	0
2.24329	-8.65853	0.175	0
2.21676	-8.68732	0.184	0
2.19022	-8.70821	0.19	0
2.16368	-8.72098	0.195	0
2.13714	-8.72566	0.197	0
2.11061	-8.72243	0.199	0
2.08407	-8.71163	0.199	0
2.05753	-8.69372	0.199	0
2.03099	-8.66942	0.196	0
2.00446	-8.63983	0.187	0
1.97792	-8.60698	0.168	0
1.95138	-8.57482	0.129	0
1.92484	-8.54945	0.077	0
1.89831	-8.53364	0.038	0
1.87177	-8.52468	0.018	0
1.84523	-8.5195	0.01	0
1.81869	-8.51642	0.006	0
1.79216	-8.51461	0.004	0
1.76562	-8.51358	0.002	0
1.73908	-8.51305	0.002	0
1.71254	-8.51284	0.002	0
1.686	-8.51281	0	0
1.65947	-8.51289	0	0
1.63293	-8.513	0	0
1.60639	-8.51311	0	0
1.57985	-8.51319	0	0
1.55332	-8.51321	0	0
1.54046	-8.50752	0.002	0
1.52761	-8.49979	0.002	0
1.51475	-8.49837	0.002	0
1.5019	-8.50567	0.002	0
1.48905	-8.51951	0.002	0
1.47619	-8.53644	0.002	0
1.46334	-8.55418	0.002	0
1.45048	-8.57144	0.002	0
1.43763	-8.58754	0.002	0
1.42478	-8.60209	0	0
1.41192	-8.61483	0	0
1.39907	-8.62555	0	0
1.38621	-8.63409	0	0
1.37336	-8.64033	0	0
1.3605	-8.64412	0	0
1.34765	-8.6454	0	0
0.65813	-8.69214	0.185	0
0.32907	-8.52767	0.024	0
0	-8.51321	0	0
	--	--
0	-8.33623	0	0
0.32907	-8.41489	0.183	0
0.65813	-8.57513	0.006	0
1.34765	-8.08965	0	0
1.3605	-8.09735	0	0
1.37336	-8.11623	0.002	0
1.38621	-8.14046	0.002	0
1.39907	-8.16702	0.002	0
1.41192	-8.19454	0.002	0
1.42478	-8.22228	0.002	0
1.43763	-8.24975	0.002	0
1.45048	-8.27649	0.002	0
1.46334	-8.30196	0.002	0
1.47619	-8.32538	0.002	0
1.48905	-8.34543	0	0
1.5019	-8.35977	0	0
1.51475	-8.36504	0	0
1.52761	-8.35919	0	0
1.54046	-8.34555	0	0
1.55332	-8.33623	0	0
1.57985	-8.33621	0	0
1.60639	-8.33612	0	0
1.63293	-8.336	0	0
1.65947	-8.33588	0.002	0
1.686	-8.3358	0.002	0
1.71254	-8.33585	0.002	0
1.73908	-8.33616	0.004	0
1.76562	-8.33698	0.006	0
1.79216	-8.33881	0.01	0
1.81869	-8.34297	0.021	0
1.84523	-8.35367	0.059	0
1.87177	-8.39504	0.188	0
1.89831	-8.44233	0.167	0
1.92484	-8.47954	0.123	0
1.95138	-8.50504	0.077	0
1.97792	-8.52289	0.044	0
2.00446	-8.5382	0.028	0
2.03099	-8.55347	0.018	0
2.05753	-8.56858	0.012	0
2.08407	-8.58186	0.008	0
2.11061	-8.59137	0.006	0
2.13714	-8.59564	0.006	0
2.16368	-8.59384	0.004	0
2.19022	-8.58577	0.006	0
2.21676	-8.57197	0.006	0
2.24329	-8.55393	0.01	0
2.26983	-8.53408	0.016	0
2.29637	-8.51456	0.03	0
2.32291	-8.49338	0.059	0
2.34944	-8.46212	0.084	0
2.37598	-8.43197	0.042	0
	--	--
2.37598	-8.39309	0.034	0
2.34944	-8.43099	0.091	0
2.32291	-8.47219	0.065	0
2.29637	-8.49854	0.026	0
2.26983	-8.5203	0.01	0
2.24329	-8.54128	0.004	0
2.21676	-8.55991	0.002	0
2.19022	-8.57412	0.002	0
2.16368	-8.58264	0.002	0
2.13714	-8.58503	0.002	0
2.11061	-8.58146	0.002	0
2.08407	-8.57264	0.004	0
2.05753	-8.55976	0.006	0
2.03099	-8.54438	0.012	0
2.00446	-8.52791	0.02	0
1.97792	-8.51051	0.04	0
1.95138	-8.48965	0.076	0
1.92484	-8.46031	0.125	0
1.89831	-8.42127	0.153	0
1.87177	-8.38058	0.129	0
1.84523	-8.34226	0.192	0
1.81869	-8.295	0.11	0
1.79216	-8.28178	0.016	0
1.76562	-8.27951	0.006	0
1.73908	-8.27895	0.004	0
1.71254	-8.27897	0.004	0
1.686	-8.27924	0.004	0
1.65947	-8.27959	0.004	0
1.63293	-8.27993	0.002	0
1.60639	-8.28021	0.002	0
1.57985	-8.28039	0.002	0
1.55332	-8.28045	0.002	0
1.54046	-8.26637	0.002	0
1.52761	-8.23736	0.002	0
1.51475	-8.203	0.004	0
1.5019	-8.16575	0.004	0
1.48905	-8.12659	0.004	0
1.47619	-8.08611	0.004	0
1.46334	-8.0448	0.009	0.002
1.45048	-8.00324	0.009	0.002
1.43763	-7.96217	0.011	0.002
1.42478	-7.92273	0.013	0.002
1.41192	-7.89244	0.012	0.002
1.39907	-7.91136	0.008	0
1.38621	-7.93467	0.008	0
1.37336	-7.95671	0.008	0
1.3605	-7.9743	0.008	0
1.34765	-7.98157	0.008	0
0.65813	-8.56316	0.002	0
0.32907	-8.39615	0.145	0
0	-8.28045	0.002	0
	--	--
0	-7.85593	0.214	0
0.32907	-8.31456	0.044	0
0.65813	-8.54867	0.002	0
1.34765	-7.85587	0.214	0
1.3605	-7.85587	0.214	0
1.37336	-7.85588	0.214	0
1.38621	-7.85588	0.214	0
1.39907	-7.85588	0.214	0
1.41192	-7.87956	0.013	0
1.42478	-7.86315	0.01	0
1.43763	-7.8559	0.214	0
1.45048	-7.8559	0.214	0
1.46334	-7.85591	0.214	0
1.47619	-7.85591	0.214	0
1.48905	-7.85592	0.214	0
1.5019	-7.85592	0.214	0
1.51475	-7.85593	0.214	0
1.52761	-7.85593	0.214	0
1.54046	-7.85593	0.214	0
1.55332	-7.85593	0.214	0
1.57985	-7.86223	0.212	0
1.60639	-7.88044	0.212	0
1.63293	-7.90927	0.21	0
1.65947	-7.94722	0.21	0
1.686	-7.99269	0.211	0
1.71254	-8.04406	0.211	0
1.73908	-8.0997	0.21	0
1.76562	-8.15788	0.208	0
1.79216	-8.21625	0.198	0
1.81869	-8.26453	0.102	0
1.84523	-8.27904	0.014	0
1.87177	-8.30753	0.068	0
1.89831	-8.32162	0.024	0
1.92484	-8.3359	0.002	0
1.95138	-8.37967	0	0
1.97792	-8.42508	0	0
2.00446	-8.46633	0	0
2.03099	-8.50181	0	0
2.05753	-8.53075	0	0
2.08407	-8.55262	0	0
2.11061	-8.56701	0	0
2.13714	-8.57362	0.002	0
2.16368	-8.57218	0.002	0
2.19022	-8.56249	0.002	0
2.21676	-8.54436	0.002	0
2.24329	-8.51775	0.002	0
2.26983	-8.48268	0.002	0
2.29637	-8.43962	0.002	0
2.32291	-8.39029	0.004	0
2.34944	-8.35557	0.093	0
2.37598	-8.37793	0.238	0
	--	--
2.37598	-8.33725	0.236	0
2.34944	-8.32457	0.016	0
2.32291	-8.36324	0.009	0
2.29637	-8.40713	0.005	0
2.26983	-8.44875	0.004	0
2.24329	-8.48375	0.002	0
2.21676	-8.51079	0.002	0
2.19022	-8.52952	0.002	0
2.16368	-8.53984	0.002	0
2.13714	-8.54192	0.002	0
2.11061	-8.53602	0.002	0
2.08407	-8.52254	0.002	0
2.05753	-8.50198	0.002	0
2.03099	-8.47494	0.002	0
2.00446	-8.44205	0.002	0
1.97792	-8.4041	0.002	0
1.95138	-8.36218	0.002	0
1.92484	-8.32979	0.01	0
1.89831	-8.305	0.002	0
1.87177	-8.2883	0.006	0
1.84523	-8.27516	0.147	0
1.81869	-8.22396	0.188	0
1.79216	-8.16511	0.201	0
1.76562	-8.10406	0.207	0
1.73908	-8.04344	0.21	0
1.71254	-7.98516	0.212	0
1.686	-7.93098	0.212	0
1.65947	-7.88263	0.213	0
1.63293	-7.84196	0.213	0
1.60639	-7.81083	0.215	0
1.57985	-7.80163	0.048	0
1.55332	-7.80166	0.048	0
1.54046	-7.80166	0.048	0
1.52761	-7.80168	0.048	0
1.51475	-7.80172	0.046	0
1.5019	-7.80179	0.046	0
1.48905	-7.80198	0.044	0
1.47619	-7.8026	0.038	0
1.46334	-7.80664	0.018	0
1.45048	-7.82177	0.01	0
1.43763	-7.84162	0.01	0
1.42478	-7.85589	0.214	0
1.41192	-7.85589	0.214	0
1.39907	-7.85235	0.022	0.002
1.38621	-7.82868	0.03	0.002
1.37336	-7.8156	0.039	0
1.3605	-7.81077	0.043	0
1.34765	-7.80964	0.045	0
0.65813	-8.51521	0.002	0
0.32907	-8.29366	0.004	0
0	-7.80166	0.048	0
	--	--
0	-7.78428	0.216	0
0.32907	-8.22737	0	0
0.65813	-8.44387	0.009	0
1.34765	-7.78445	0.214	0
1.3605	-7.78445	0.214	0
1.37336	-7.78938	0.05	0.002
1.38621	-7.7948	0.049	0.002
1.39907	-7.79774	0.05	0.002
1.41192	-7.79905	0.05	0
1.42478	-7.79965	0.053	0
1.43763	-7.79982	0.054	0
1.45048	-7.79945	0.057	0
1.46334	-7.79625	0.055	0
1.47619	-7.78449	0.178	0
1.48905	-7.78432	0.216	0
1.5019	-7.78431	0.216	0
1.51475	-7.78431	0.216	0
1.52761	-7.78429	0.216	0
1.54046	-7.78429	0.216	0
1.55332	-7.78428	0.216	0
1.57985	-7.7911	0.214	0
1.60639	-7.80186	0.048	0
1.63293	-7.8029	0.048	0
1.65947	-7.80567	0.041	0
1.686	-7.81358	0.028	0
1.71254	-7.84035	0.005	0
1.73908	-7.89089	0	0
1.76562	-7.9504	0	0
1.79216	-8.01331	0	0
1.81869	-8.07741	0	0
1.84523	-8.1412	0	0
1.87177	-8.2033	0	0
1.89831	-8.26233	0	0
1.92484	-8.31597	0.002	0
1.95138	-8.33755	0.006	0
1.97792	-8.3569	0.002	0
2.00446	-8.39158	0.002	0
2.03099	-8.41791	0.004	0
2.05753	-8.43607	0.004	0
2.08407	-8.44736	0.006	0
2.11061	-8.45332	0.006	0
2.13714	-8.45517	0.006	0
2.16368	-8.45376	0.008	0
2.19022	-8.44951	0.009	0
2.21676	-8.44208	0.009	0
2.24329	-8.43016	0.009	0
2.26983	-8.41105	0.009	0
2.29637	-8.38159	0.006	0
2.32291	-8.33976	0.002	0
2.34944	-8.30307	0.098	0
2.37598	-8.28952	0	0
	--	--
2.37598	-8.28491	0	0
2.34944	-8.28901	0.01	0
2.32291	-8.32109	0.004	0
2.29637	-8.35857	0.008	0
2.26983	-8.38722	0.01	0
2.24329	-8.40693	0.01	0
2.21676	-8.42042	0.008	0
2.19022	-8.43002	0.008	0
2.16368	-8.43669	0.006	0
2.13714	-8.44029	0.006	0
2.11061	-8.44008	0.006	0
2.08407	-8.43511	0.006	0
2.05753	-8.42446	0.006	0
2.03099	-8.40716	0.004	0
2.00446	-8.38246	0.004	0
1.97792	-8.35203	0	0
1.95138	-8.31514	0	0
1.92484	-8.26849	0	0
1.89831	-8.21826	0	0
1.87177	-8.16353	0	0
1.84523	-8.10427	0	0
1.81869	-8.04205	0	0
1.79216	-7.97884	0.004	0
1.76562	-7.91661	0.004	0
1.73908	-7.85774	0.007	0
1.71254	-7.80585	0.014	0
1.686	-7.76983	0.057	0.002
1.65947	-7.76375	0.07	0.002
1.63293	-7.7618	0.076	0.002
1.60639	-7.7611	0.078	0.002
1.57985	-7.76088	0.08	0.002
1.55332	-7.76083	0.08	0.002
1.54046	-7.76107	0.079	0.002
1.52761	-7.76186	0.078	0.002
1.51475	-7.76357	0.074	0.002
1.5019	-7.76703	0.068	0
1.48905	-7.77381	0.053	0
1.47619	-7.7846	0.08	0
1.46334	-7.78435	0.215	0
1.45048	-7.78437	0.215	0
1.43763	-7.78439	0.215	0
1.42478	-7.7844	0.215	0
1.41192	-7.78442	0.215	0
1.39907	-7.78443	0.214	0
1.38621	-7.78444	0.214	0
1.37336	-7.78445	0.214	0
1.3605	-7.78412	0.052	0.004
1.34765	-7.78218	0.053	0.004
0.65813	-8.4226	0.008	0
0.32907	-8.18603	0	0
0	-7.76083	0.08	0.002
	--	--
0	-7.71366	0.008	0
0.32907	-8.17153	0.002	0
0.65813	-8.32946	0.002	0.002
1.34765	-7.73714	0.046	0.004
1.3605	-7.73861	0.049	0.004
1.37336	-7.74209	0.054	0.002
1.38621	-7.74569	0.06	0.002
1.39907	-7.74826	0.066	0.002
1.41192	-7.74977	0.068	0.002
1.42478	-7.75049	0.07	0.002
1.43763	-7.75063	0.069	0.002
1.45048	-7.7502	0.067	0.002
1.46334	-7.74902	0.062	0.002
1.47619	-7.74659	0.054	0.002
1.48905	-7.742	0.04	0.002
1.5019	-7.73494	0.024	0.002
1.51475	-7.72696	0.016	0
1.52761	-7.71996	0.011	0
1.54046	-7.7153	0.01	0
1.55332	-7.71366	0.008	0
1.57985	-7.71353	0.008	0
1.60639	-7.71315	0.008	0
1.63293	-7.7128	0.008	0
1.65947	-7.7232	0.014	0
1.686	-7.76446	0.019	0
1.71254	-7.79701	0.013	0.001
1.73908	-7.84483	0.003	0
1.76562	-7.89996	0.004	0
1.79216	-7.95846	0	0
1.81869	-8.02279	0	0
1.84523	-8.08639	0	0
1.87177	-8.14783	0.002	0
1.89831	-8.20591	0.002	0
1.92484	-8.25937	0.002	0
1.95138	-8.30664	0.004	0
1.97792	-8.34093	0.008	0
2.00446	-8.35181	0.004	0
2.03099	-8.35955	0.004	0
2.05753	-8.36507	0.004	0
2.08407	-8.36768	0.003	0
2.11061	-8.3669	0.003	0
2.13714	-8.36233	0.003	0.001
2.16368	-8.3537	0.003	0.001
2.19022	-8.34124	0.002	0.002
2.21676	-8.32645	0.002	0.002
2.24329	-8.31229	0.002	0.002
2.26983	-8.30142	0.002	0.002
2.29637	-8.29436	0.002	0
2.32291	-8.29053	0.006	0
2.34944	-8.28626	0.002	0
2.37598	-8.27566	0.002	0
	--	--
2.37598	-8.23301	0	0
2.34944	-8.27482	0.077	0
2.32291	-8.22965	0.158	0
2.29637	-8.21375	0.011	0
2.26983	-8.23589	0.009	0.002
2.24329	-8.27153	0.008	0.002
2.21676	-8.30396	0.008	0.002
2.19022	-8.32975	0.008	0.002
2.16368	-8.34825	0.008	0.002
2.13714	-8.35951	0.008	0.002
2.11061	-8.36384	0.008	0.002
2.08407	-8.36154	0.008	0.002
2.05753	-8.35276	0.008	0.002
2.03099	-8.33757	0.008	0.002
2.00446	-8.3162	0.008	0.002
1.97792	-8.28917	0.008	0.002
1.95138	-8.25758	0.008	0.002
1.92484	-8.22233	0.006	0.002
1.89831	-8.18004	0.006	0
1.87177	-8.12828	0.004	0
1.84523	-8.07158	0.004	0
1.81869	-8.01404	0.004	0
1.79216	-7.95679	0.004	0
1.76562	-7.89493	0	0
1.73908	-7.83425	0	0
1.71254	-7.79025	0.027	0.004
1.686	-7.75265	0.009	0.001
1.65947	-7.71437	0.013	0
1.63293	-7.69347	0.01	0
1.60639	-7.68506	0.016	0
1.57985	-7.68242	0.019	0
1.55332	-7.68177	0.02	0
1.54046	-7.68171	0.02	0
1.52761	-7.68156	0.02	0
1.51475	-7.6813	0.02	0
1.5019	-7.68092	0.02	0
1.48905	-7.68044	0.02	0
1.47619	-7.67987	0.019	0.001
1.46334	-7.67919	0.018	0.002
1.45048	-7.6784	0.018	0.002
1.43763	-7.67749	0.018	0.002
1.42478	-7.67644	0.016	0.002
1.41192	-7.67524	0.016	0.002
1.39907	-7.67387	0.014	0.002
1.38621	-7.6724	0.01	0.004
1.37336	-7.671	0.008	0.004
1.3605	-7.66995	0.006	0.004
1.34765	-7.66957	0.006	0.004
0.65813	-8.30968	0.008	0.002
0.32907	-8.14991	0.004	0
0	-7.68177	0.02	0
	--	--
0	-7.63601	0.128	0
0.32907	-8.12234	0.004	0
0.65813	-8.23058	0.004	0
1.34765	-7.63759	0.176	0.008
1.3605	-7.63789	0.174	0.008
1.37336	-7.63863	0.169	0.006
1.38621	-7.63943	0.161	0.006
1.39907	-7.64002	0.152	0.004
1.41192	-7.64027	0.145	0.004
1.42478	-7.6402	0.14	0.004
1.43763	-7.63988	0.135	0.002
1.45048	-7.63938	0.131	0.002
1.46334	-7.63877	0.129	0.002
1.47619	-7.63812	0.128	0.002
1.48905	-7.63749	0.128	0.002
1.5019	-7.63693	0.128	0.002
1.51475	-7.6365	0.126	0.002
1.52761	-7.6362	0.128	0
1.54046	-7.63605	0.128	0
1.55332	-7.63601	0.128	0
1.57985	-7.64225	0.067	0
1.60639	-7.65933	0.036	0
1.63293	-7.68605	0.028	0
1.65947	-7.71398	0.008	0
1.686	-7.73334	0.003	0
1.71254	-7.77909	0.002	0
1.73908	-7.83183	0.01	0.003
1.76562	-7.88246	0.006	0.002
1.79216	-7.93529	0.006	0.002
1.81869	-7.98791	0.004	0.002
1.84523	-8.04805	0.002	0
1.87177	-8.10261	0.004	0
1.89831	-8.14935	0.003	0
1.92484	-8.18532	0.002	0
1.95138	-8.20682	0.004	0
1.97792	-8.21983	0.004	0.002
2.00446	-8.23572	0.004	0
2.03099	-8.24579	0.004	0
2.05753	-8.25152	0.004	0
2.08407	-8.25415	0.004	0
2.11061	-8.2544	0.004	0
2.13714	-8.25255	0.004	0
2.16368	-8.2483	0.004	0
2.19022	-8.24063	0.004	0
2.21676	-8.22732	0.004	0
2.24329	-8.20641	0.005	0.002
2.26983	-8.1999	0.002	0.002
2.29637	-8.17725	0.008	0.002
2.32291	-8.20723	0.015	0
2.34944	-8.24281	0.086	0
2.37598	-8.23031	0	0
	--	--
2.37598	-8.22625	0	0
2.34944	-8.20797	0.007	0
2.32291	-8.19469	0.152	0
2.29637	-8.15117	0.15	0
2.26983	-8.1719	0.006	0.002
2.24329	-8.20518	0.004	0
2.21676	-8.20988	0.007	0
2.19022	-8.21272	0.007	0
2.16368	-8.21528	0.007	0
2.13714	-8.21761	0.007	0
2.11061	-8.21965	0.007	0
2.08407	-8.22131	0.007	0
2.05753	-8.22238	0.005	0
2.03099	-8.22254	0.004	0
2.00446	-8.22118	0.004	0
1.97792	-8.21694	0.004	0
1.95138	-8.19686	0.004	0.002
1.92484	-8.16649	0.004	0.002
1.89831	-8.12921	0.004	0.002
1.87177	-8.08617	0.004	0.002
1.84523	-8.03864	0.004	0.002
1.81869	-7.98687	0.001	0
1.79216	-7.92177	0	0
1.76562	-7.85534	0	0
1.73908	-7.79034	0.006	0
1.71254	-7.76515	0.044	0
1.686	-7.72338	0.022	0
1.65947	-7.68183	0.022	0
1.63293	-7.65207	0.034	0.001
1.60639	-7.63307	0.071	0
1.57985	-7.62981	0.061	0
1.55332	-7.63025	0.002	0
1.54046	-7.63022	0.002	0
1.52761	-7.63015	0.002	0
1.51475	-7.63004	0.002	0
1.5019	-7.62987	0.002	0
1.48905	-7.62966	0.003	0
1.47619	-7.62943	0.003	0
1.46334	-7.62916	0.004	0
1.45048	-7.62888	0.004	0
1.43763	-7.62859	0.004	0
1.42478	-7.62831	0.004	0
1.41192	-7.62804	0.004	0
1.39907	-7.62779	0.004	0
1.38621	-7.62759	0.004	0
1.37336	-7.62743	0.004	0
1.3605	-7.62733	0.004	0
1.34765	-7.6273	0.004	0
0.65813	-8.21048	0.007	0
0.32907	-8.104	0.004	0.002
0	-7.63025	0.002	0
	--	--
0	-7.61771	0.137	0.006
0.32907	-7.80012	0.06	0
0.65813	-7.91602	0.076	0
1.34765	-7.60458	0.004	0
1.3605	-7.60454	0.004	0
1.37336	-7.60442	0.004	0
1.38621	-7.60422	0.004	0
1.39907	-7.60395	0.004	0
1.41192	-7.60363	0.004	0
1.42478	-7.60328	0.004	0
1.43763	-7.6029	0.006	0
1.45048	-7.60339	0.126	0.004
1.46334	-7.60546	0.126	0.004
1.47619	-7.60765	0.127	0.004
1.48905	-7.60992	0.129	0.004
1.5019	-7.61218	0.13	0.004
1.51475	-7.61431	0.132	0.004
1.52761	-7.61609	0.133	0.006
1.54046	-7.61729	0.136	0.006
1.55332	-7.61771	0.137	0.006
1.57985	-7.6173	0.136	0.006
1.60639	-7.62275	0.009	0
1.63293	-7.64864	0.007	0
1.65947	-7.68136	0.01	0.001
1.686	-7.70506	0.018	0.002
1.71254	-7.72862	0.061	0
1.73908	-7.78401	0.055	0
1.76562	-7.79072	0.06	0
1.79216	-7.79379	0.06	0
1.81869	-7.79591	0.059	0
1.84523	-7.79772	0.057	0
1.87177	-7.79942	0.059	0
1.89831	-7.80118	0.06	0
1.92484	-7.8031	0.061	0
1.95138	-7.80524	0.059	0
1.97792	-7.80775	0.06	0
2.00446	-7.81079	0.061	0
2.03099	-7.81457	0.061	0
2.05753	-7.8194	0.062	0
2.08407	-7.82573	0.062	0
2.11061	-7.83421	0.062	0
2.13714	-7.84577	0.061	0
2.16368	-7.862	0.061	0
2.19022	-7.88615	0.064	0
2.21676	-7.92571	0.079	0
2.24329	-7.98903	0.109	0
2.26983	-8.06842	0.135	0
2.29637	-8.13207	0.041	0.002
2.32291	-8.15073	0.004	0.002
2.34944	-8.17411	0.004	0
2.37598	-8.21129	0.016	0
	--	--
2.37598	-8.17849	0.004	0
2.34944	-8.14873	0.015	0
2.32291	-8.08266	0.015	0
2.29637	-8.10995	0.094	0
2.26983	-8.03305	0.106	0
2.24329	-7.95604	0.083	0
2.21676	-7.88941	0.062	0
2.19022	-7.83806	0.051	0
2.16368	-7.80257	0.047	0.002
2.13714	-7.77982	0.047	0.002
2.11061	-7.76583	0.05	0.002
2.08407	-7.75734	0.052	0.002
2.05753	-7.7522	0.053	0.002
2.03099	-7.74908	0.054	0.002
2.00446	-7.74718	0.056	0.002
1.97792	-7.74606	0.058	0.002
1.95138	-7.74545	0.058	0.002
1.92484	-7.74518	0.06	0.002
1.89831	-7.74511	0.062	0.002
1.87177	-7.74519	0.065	0.002
1.84523	-7.74533	0.068	0.002
1.81869	-7.74537	0.07	0.002
1.79216	-7.74511	0.072	0
1.76562	-7.74403	0.074	0
1.73908	-7.74052	0.073	0
1.71254	-7.72699	0	0
1.686	-7.69254	0.024	0
1.65947	-7.65487	0.033	0.002
1.63293	-7.62894	0.015	0
1.60639	-7.61688	0.129	0.006
1.57985	-7.60617	0.007	0
1.55332	-7.60052	0.006	0
1.54046	-7.60057	0.006	0
1.52761	-7.60069	0.006	0
1.51475	-7.60088	0.006	0
1.5019	-7.60112	0.006	0
1.48905	-7.60142	0.006	0
1.47619	-7.60175	0.006	0
1.46334	-7.60212	0.006	0
1.45048	-7.6025	0.006	0
1.43763	-7.60145	0.128	0.004
1.42478	-7.59973	0.13	0.004
1.41192	-7.59824	0.131	0.004
1.39907	-7.59701	0.131	0.004
1.38621	-7.59608	0.132	0.004
1.37336	-7.59543	0.13	0.004
1.3605	-7.59505	0.129	0.004
1.34765	-7.59492	0.13	0.004
0.65813	-7.87783	0.058	0
0.32907	-7.74515	0.064	0.002
0	-7.60052	0.006	0
	--	--
0	-7.59672	0	0
0.32907	-7.67953	0.006	0
0.65813	-7.83769	0.055	0.004
1.34765	-7.58868	0.001	0
1.3605	-7.5892	0.001	0
1.37336	-7.59002	0	0
1.38621	-7.59085	0	0
1.39907	-7.59165	0	0
1.41192	-7.59239	0	0
1.42478	-7.59309	0	0
1.43763	-7.59373	0	0
1.45048	-7.59431	0	0
1.46334	-7.59484	0	0
1.47619	-7.59531	0	0
1.48905	-7.59572	0	0
1.5019	-7.59607	0	0
1.51475	-7.59635	0	0
1.52761	-7.59656	0	0
1.54046	-7.59668	0	0
1.55332	-7.59672	0	0
1.57985	-7.60368	0.004	0.002
1.60639	-7.61647	0.021	0
1.63293	-7.6247	0.083	0.004
1.65947	-7.65251	0.007	0
1.686	-7.67119	0.002	0
1.71254	-7.70174	0.007	0
1.73908	-7.70024	0.007	0
1.76562	-7.6975	0.007	0
1.79216	-7.69413	0.007	0
1.81869	-7.69028	0.007	0
1.84523	-7.68604	0.007	0
1.87177	-7.68145	0.006	0
1.89831	-7.67658	0.006	0
1.92484	-7.67727	0.026	0.002
1.95138	-7.68092	0.028	0.002
1.97792	-7.68554	0.03	0.002
2.00446	-7.69123	0.03	0.004
2.03099	-7.69801	0.03	0.004
2.05753	-7.70584	0.028	0.004
2.08407	-7.71473	0.028	0.006
2.11061	-7.72488	0.028	0.006
2.13714	-7.73746	0.032	0.006
2.16368	-7.75709	0.04	0.006
2.19022	-7.79477	0.053	0.006
2.21676	-7.84882	0.053	0.004
2.24329	-7.90169	0.038	0.002
2.26983	-7.95472	0.026	0.002
2.29637	-8.01536	0.019	0
2.32291	-8.0758	0.006	0.002
2.34944	-8.09269	0.061	0
2.37598	-8.1314	0.089	0
	--	--
2.37598	-8.11124	0.126	0
2.34944	-8.07581	0.103	0
2.32291	-8.0227	0.011	0.002
2.29637	-7.96417	0.006	0.002
2.26983	-7.88281	0.004	0.004
2.24329	-7.80062	0.007	0.006
2.21676	-7.73977	0.021	0.006
2.19022	-7.71043	0.027	0.002
2.16368	-7.67633	0.029	0
2.13714	-7.6405	0.026	0.002
2.11061	-7.63506	0.004	0
2.08407	-7.63938	0.002	0
2.05753	-7.64451	0.003	0
2.03099	-7.64986	0.003	0
2.00446	-7.65531	0.003	0
1.97792	-7.66078	0.003	0
1.95138	-7.66618	0.005	0
1.92484	-7.67147	0.005	0
1.89831	-7.67445	0.025	0.002
1.87177	-7.67235	0.025	0.002
1.84523	-7.67079	0.022	0
1.81869	-7.66962	0.02	0
1.79216	-7.66869	0.02	0
1.76562	-7.66783	0.018	0
1.73908	-7.66678	0.018	0
1.71254	-7.66496	0.018	0
1.686	-7.65909	0.012	0
1.65947	-7.61649	0.016	0
1.63293	-7.61581	0.055	0
1.60639	-7.59943	0.004	0.002
1.57985	-7.59414	0.022	0.01
1.55332	-7.59558	0.023	0.012
1.54046	-7.59539	0.023	0.012
1.52761	-7.59484	0.025	0.012
1.51475	-7.59395	0.025	0.012
1.5019	-7.59275	0.027	0.012
1.48905	-7.59131	0.029	0.011
1.47619	-7.58963	0.029	0.011
1.46334	-7.58769	0.03	0.01
1.45048	-7.58542	0.03	0.01
1.43763	-7.58264	0.027	0.01
1.42478	-7.58114	0.002	0
1.41192	-7.58238	0.002	0
1.39907	-7.58358	0.002	0
1.38621	-7.58474	0.002	0
1.37336	-7.58582	0.002	0
1.3605	-7.58681	0.001	0
1.34765	-7.58737	0.001	0
0.65813	-7.73263	0.024	0.004
0.32907	-7.67311	0.025	0.002
0	-7.59558	0.023	0.012
	--	--
0	-7.571	0.002	0
0.32907	-7.584	0.018	0.012
0.65813	-7.69533	0.02	0.002
1.34765	-7.53456	0	0
1.3605	-7.53476	0	0
1.37336	-7.54364	0.002	0.002
1.38621	-7.55717	0.007	0.004
1.39907	-7.5671	0.013	0.006
1.41192	-7.57409	0.018	0.008
1.42478	-7.57902	0.024	0.009
1.43763	-7.57986	0.002	0
1.45048	-7.57856	0.002	0
1.46334	-7.57725	0.002	0
1.47619	-7.57596	0.002	0
1.48905	-7.57472	0.002	0
1.5019	-7.57356	0.002	0
1.51475	-7.57254	0.002	0
1.52761	-7.57172	0.002	0
1.54046	-7.57119	0.002	0
1.55332	-7.571	0.002	0
1.57985	-7.57716	0.004	0
1.60639	-7.5885	0.026	0.008
1.63293	-7.59499	0.058	0.002
1.65947	-7.61421	0.063	0
1.686	-7.61054	0.076	0
1.71254	-7.60589	0.067	0.002
1.73908	-7.60119	0.057	0.002
1.76562	-7.59677	0.045	0.004
1.79216	-7.59283	0.036	0.006
1.81869	-7.58945	0.029	0.008
1.84523	-7.58671	0.024	0.01
1.87177	-7.58463	0.02	0.01
1.89831	-7.5833	0.016	0.012
1.92484	-7.58275	0.014	0.014
1.95138	-7.58297	0.012	0.014
1.97792	-7.584	0.01	0.014
2.00446	-7.58584	0.009	0.014
2.03099	-7.58864	0.008	0.014
2.05753	-7.59504	0.054	0.002
2.08407	-7.60878	0.046	0.002
2.11061	-7.6229	0.04	0.002
2.13714	-7.63784	0.024	0.002
2.16368	-7.65547	0.028	0.002
2.19022	-7.67389	0.024	0.002
2.21676	-7.70235	0.019	0.002
2.24329	-7.75287	0.022	0.002
2.26983	-7.83071	0.041	0
2.29637	-7.91976	0.053	0
2.32291	-8.0025	0.058	0
2.34944	-8.01336	0.008	0.004
2.37598	-7.97631	0.011	0.006
	--	--
2.37598	-7.94436	0.008	0.006
2.34944	-8.00018	0.016	0.002
2.32291	-8.00161	0.086	0
2.29637	-7.91195	0.09	0
2.26983	-7.81228	0.099	0
2.24329	-7.71933	0.027	0
2.21676	-7.69343	0.008	0.002
2.19022	-7.64796	0.01	0.008
2.16368	-7.62429	0.003	0
2.13714	-7.62791	0.01	0
2.11061	-7.61183	0.014	0.008
2.08407	-7.59938	0.01	0.012
2.05753	-7.59278	0.009	0.014
2.03099	-7.58292	0.065	0.002
2.00446	-7.57309	0.078	0.002
1.97792	-7.56595	0.09	0.002
1.95138	-7.56162	0.101	0.002
1.92484	-7.55998	0.11	0.004
1.89831	-7.56064	0.119	0.004
1.87177	-7.56316	0.125	0.004
1.84523	-7.56703	0.129	0.004
1.81869	-7.57177	0.131	0.004
1.79216	-7.57697	0.133	0.004
1.76562	-7.58231	0.133	0.004
1.73908	-7.58752	0.129	0.004
1.71254	-7.59237	0.127	0.004
1.686	-7.59655	0.123	0.004
1.65947	-7.59914	0.111	0.004
1.63293	-7.58809	0.036	0.011
1.60639	-7.57579	0.007	0
1.57985	-7.55843	0	0
1.55332	-7.55206	0	0
1.54046	-7.55185	0	0
1.52761	-7.55126	0	0
1.51475	-7.55034	0	0
1.5019	-7.54916	0	0
1.48905	-7.54781	0	0
1.47619	-7.54634	0	0
1.46334	-7.54481	0	0
1.45048	-7.54325	0	0
1.43763	-7.5417	0	0
1.42478	-7.54018	0	0
1.41192	-7.53875	0	0
1.39907	-7.53742	0	0
1.38621	-7.53627	0	0
1.37336	-7.53536	0	0
1.3605	-7.52705	0	0
1.34765	-7.52166	0	0
0.65813	-7.68456	0.005	0.004
0.32907	-7.56196	0.123	0.004
0	-7.55206	0	0
	--	--
0	-7.51374	0	0
0.32907	-7.50753	0.132	0.009
0.65813	-7.619	0.002	0
1.34765	-7.51443	0	0.002
1.3605	-7.52151	0	0
1.37336	-7.5211	0	0
1.38621	-7.5205	0	0
1.39907	-7.51977	0	0
1.41192	-7.519	0	0
1.42478	-7.5182	0	0
1.43763	-7.51744	0	0
1.45048	-7.51671	0	0
1.46334	-7.51605	0	0
1.47619	-7.51545	0	0
1.48905	-7.51494	0	0
1.5019	-7.51451	0	0
1.51475	-7.51418	0	0
1.52761	-7.51394	0	0
1.54046	-7.51379	0	0
1.55332	-7.51374	0	0
1.57985	-7.52068	0	0
1.60639	-7.54096	0	0
1.63293	-7.57337	0	0
1.65947	-7.58509	0.046	0.012
1.686	-7.58078	0.055	0.012
1.71254	-7.57505	0.069	0.012
1.73908	-7.56772	0.085	0.012
1.76562	-7.55875	0.1	0.011
1.79216	-7.54827	0.112	0.01
1.81869	-7.53662	0.121	0.01
1.84523	-7.52434	0.127	0.01
1.87177	-7.51215	0.131	0.01
1.89831	-7.50112	0.131	0.008
1.92484	-7.49252	0.125	0.008
1.95138	-7.48757	0.115	0.006
1.97792	-7.48733	0.103	0.006
2.00446	-7.49241	0.088	0.004
2.03099	-7.50319	0.077	0.004
2.05753	-7.51995	0.065	0.002
2.08407	-7.54256	0.055	0.004
2.11061	-7.56898	0.043	0.006
2.13714	-7.59298	0.029	0.01
2.16368	-7.61533	0.018	0.012
2.19022	-7.62085	0.003	0
2.21676	-7.61877	0.002	0
2.24329	-7.70494	0.109	0.002
2.26983	-7.72875	0.032	0
2.29637	-7.74192	0.033	0.002
2.32291	-7.80319	0.011	0.005
2.34944	-7.87622	0.009	0.004
2.37598	-7.92676	0.005	0.002
	--	--
2.37598	-7.9237	0.02	0.001
2.34944	-7.86342	0.019	0.002
2.32291	-7.79715	0.033	0.003
2.29637	-7.73992	0.059	0.002
2.26983	-7.6894	0.098	0.002
2.24329	-7.63176	0.113	0.002
2.21676	-7.59202	0.129	0.002
2.19022	-7.55215	0.035	0.002
2.16368	-7.51031	0.026	0.002
2.13714	-7.46503	0.02	0.002
2.11061	-7.42088	0.014	0.002
2.08407	-7.37985	0.012	0.002
2.05753	-7.34337	0.016	0.004
2.03099	-7.3169	0.041	0.059
2.00446	-7.31776	0.068	0.021
1.97792	-7.3361	0.049	0.012
1.95138	-7.35313	0.031	0.006
1.92484	-7.36752	0.018	0.002
1.89831	-7.37916	0.009	0.002
1.87177	-7.38868	0.003	0
1.84523	-7.39692	0.004	0
1.81869	-7.40468	0.006	0
1.79216	-7.41275	0.01	0
1.76562	-7.42174	0.018	0
1.73908	-7.43166	0.024	0
1.71254	-7.44171	0.027	0
1.686	-7.45106	0.028	0
1.65947	-7.45923	0.028	0
1.63293	-7.46597	0.027	0
1.60639	-7.47114	0.025	0
1.57985	-7.47451	0.024	0
1.55332	-7.4757	0.023	0
1.54046	-7.47557	0.023	0
1.52761	-7.47521	0.023	0
1.51475	-7.47462	0.022	0.001
1.5019	-7.47385	0.021	0.002
1.48905	-7.47295	0.021	0.003
1.47619	-7.47205	0.022	0.009
1.46334	-7.47181	0.033	0.033
1.45048	-7.47266	0.041	0.039
1.43763	-7.47368	0.044	0.038
1.42478	-7.4747	0.045	0.037
1.41192	-7.47569	0.045	0.036
1.39907	-7.4767	0.046	0.034
1.38621	-7.47796	0.041	0.03
1.37336	-7.48047	0.029	0.021
1.3605	-7.48803	0.008	0.006
1.34765	-7.49797	0	0
0.65813	-7.57833	0.047	0.002
0.32907	-7.38507	0.005	0
0	-7.4757	0.023	0
	--	--
0	-7.46593	0.034	0.046
0.32907	-7.36359	0.044	0.107
0.65813	-7.56897	0.133	0.002
1.34765	-7.47301	0.058	0.042
1.3605	-7.47189	0.051	0.036
1.37336	-7.46888	0.03	0.018
1.38621	-7.46698	0.019	0.008
1.39907	-7.46658	0.017	0.004
1.41192	-7.46691	0.017	0.003
1.42478	-7.46759	0.017	0.002
1.43763	-7.46848	0.018	0.001
1.45048	-7.46944	0.021	0.001
1.46334	-7.47025	0.028	0.007
1.47619	-7.46997	0.039	0.033
1.48905	-7.46901	0.04	0.039
1.5019	-7.46804	0.038	0.042
1.51475	-7.4672	0.036	0.044
1.52761	-7.46652	0.034	0.044
1.54046	-7.46608	0.034	0.045
1.55332	-7.46593	0.034	0.046
1.57985	-7.46492	0.034	0.046
1.60639	-7.46205	0.033	0.045
1.63293	-7.45764	0.032	0.046
1.65947	-7.45188	0.031	0.046
1.686	-7.44486	0.032	0.048
1.71254	-7.43664	0.032	0.052
1.73908	-7.42729	0.033	0.056
1.76562	-7.41691	0.034	0.061
1.79216	-7.40564	0.035	0.068
1.81869	-7.39367	0.037	0.077
1.84523	-7.38124	0.039	0.088
1.87177	-7.36862	0.042	0.101
1.89831	-7.35613	0.048	0.116
1.92484	-7.34412	0.053	0.133
1.95138	-7.33287	0.061	0.15
1.97792	-7.32282	0.069	0.164
2.00446	-7.31496	0.071	0.162
2.03099	-7.30293	0.078	0.036
2.05753	-7.30627	0.053	0.038
2.08407	-7.33112	0.035	0.024
2.11061	-7.36701	0.033	0.014
2.13714	-7.41105	0.035	0.008
2.16368	-7.46073	0.039	0.004
2.19022	-7.50877	0.048	0
2.21676	-7.58359	0.055	0.002
2.24329	-7.61528	0.055	0
2.26983	-7.63885	0.012	0.008
2.29637	-7.70878	0.017	0.004
2.32291	-7.72722	0.033	0
2.34944	-7.72855	0.031	0.002
2.37598	-7.72736	0.025	0.004
	--	--
2.37598	-7.72083	0.034	0
2.34944	-7.7129	0.026	0.002
2.32291	-7.69227	0.02	0.002
2.29637	-7.65765	0.018	0.002
2.26983	-7.61796	0.028	0
2.24329	-7.5924	0.017	0.002
2.21676	-7.54539	0.043	0
2.19022	-7.47418	0.138	0.002
2.16368	-7.35722	0.149	0.006
2.13714	-7.28374	0.087	0.274
2.11061	-7.28494	0.092	0.272
2.08407	-7.28838	0.091	0.262
2.05753	-7.29273	0.085	0.245
2.03099	-7.29322	0.053	0.17
2.00446	-7.27674	0.014	0.04
1.97792	-7.26037	0.008	0.008
1.95138	-7.26145	0.076	0.002
1.92484	-7.28416	0.073	0.002
1.89831	-7.30726	0.065	0.002
1.87177	-7.32938	0.058	0.004
1.84523	-7.34991	0.052	0.004
1.81869	-7.36838	0.045	0.004
1.79216	-7.38433	0.039	0.004
1.76562	-7.39735	0.031	0.004
1.73908	-7.40757	0.024	0.004
1.71254	-7.41583	0.021	0.004
1.686	-7.42301	0.018	0.004
1.65947	-7.42956	0.018	0.004
1.63293	-7.43552	0.017	0.004
1.60639	-7.44062	0.016	0.004
1.57985	-7.44423	0.016	0.004
1.55332	-7.44555	0.016	0.004
1.54046	-7.44545	0.016	0.004
1.52761	-7.44519	0.016	0.004
1.51475	-7.44479	0.015	0.004
1.5019	-7.4443	0.014	0.004
1.48905	-7.44378	0.012	0.004
1.47619	-7.44328	0.012	0.004
1.46334	-7.44283	0.012	0.004
1.45048	-7.44246	0.012	0.004
1.43763	-7.44221	0.012	0.004
1.42478	-7.44211	0.012	0.004
1.41192	-7.44225	0.012	0.004
1.39907	-7.44282	0.017	0.004
1.38621	-7.4445	0.022	0.004
1.37336	-7.44885	0.028	0.006
1.3605	-7.45377	0.028	0.002
1.34765	-7.45535	0.026	0
0.65813	-7.53864	0.043	0
0.32907	-7.3207	0.062	0.003
0	-7.44555	0.016	0.004
	--	--
0	-7.39053	0.035	0.032
0.32907	-7.27411	0.024	0.038
0.65813	-7.51346	0.161	0
1.34765	-7.4367	0.008	0
1.3605	-7.43605	0.008	0
1.37336	-7.43314	0.012	0.002
1.38621	-7.42604	0.019	0.008
1.39907	-7.41731	0.024	0.014
1.41192	-7.41005	0.025	0.018
1.42478	-7.40472	0.028	0.022
1.43763	-7.40089	0.028	0.024
1.45048	-7.39811	0.031	0.026
1.46334	-7.39603	0.031	0.028
1.47619	-7.39443	0.031	0.028
1.48905	-7.39318	0.032	0.03
1.5019	-7.39221	0.032	0.03
1.51475	-7.39148	0.033	0.03
1.52761	-7.39095	0.034	0.03
1.54046	-7.39063	0.034	0.031
1.55332	-7.39053	0.035	0.032
1.57985	-7.38877	0.035	0.032
1.60639	-7.38396	0.035	0.034
1.63293	-7.37706	0.037	0.036
1.65947	-7.36883	0.039	0.04
1.686	-7.3597	0.039	0.044
1.71254	-7.34987	0.039	0.046
1.73908	-7.33939	0.039	0.05
1.76562	-7.32828	0.039	0.052
1.79216	-7.31657	0.036	0.053
1.81869	-7.30433	0.033	0.052
1.84523	-7.29171	0.03	0.05
1.87177	-7.27904	0.026	0.043
1.89831	-7.26711	0.021	0.03
1.92484	-7.25763	0.014	0.014
1.95138	-7.254	0.009	0
1.97792	-7.24375	0.054	0.006
2.00446	-7.24167	0.017	0.014
2.03099	-7.25097	0.022	0.003
2.05753	-7.25116	0.075	0.008
2.08407	-7.23915	0.121	0.037
2.11061	-7.23053	0.137	0.061
2.13714	-7.25731	0.123	0.026
2.16368	-7.30889	0.156	0.056
2.19022	-7.42473	0.182	0.004
2.21676	-7.53377	0.151	0
2.24329	-7.57798	0.036	0.002
2.26983	-7.61186	0.023	0.002
2.29637	-7.61794	0.034	0
2.32291	-7.61894	0.057	0
2.34944	-7.62642	0.101	0
2.37598	-7.63151	0.107	0
	--	--
2.37598	-7.60711	0.006	0
2.34944	-7.60544	0.012	0
2.32291	-7.59567	0.032	0
2.29637	-7.59517	0.016	0.002
2.26983	-7.59675	0.015	0.002
2.24329	-7.54728	0.011	0.006
2.21676	-7.45015	0.007	0.008
2.19022	-7.34206	0.007	0.011
2.16368	-7.27762	0.179	0.211
2.13714	-7.18907	0.271	0.136
2.11061	-7.15013	0.182	0.162
2.08407	-7.14337	0.242	0.152
2.05753	-7.15552	0.291	0.057
2.03099	-7.17282	0.26	0.009
2.00446	-7.19139	0.201	0.006
1.97792	-7.20256	0.126	0.027
1.95138	-7.20521	0.09	0.035
1.92484	-7.20933	0.091	0.029
1.89831	-7.21711	0.102	0.021
1.87177	-7.22732	0.11	0.016
1.84523	-7.23868	0.115	0.013
1.81869	-7.25035	0.117	0.011
1.79216	-7.26195	0.117	0.01
1.76562	-7.27326	0.116	0.01
1.73908	-7.28422	0.114	0.009
1.71254	-7.29484	0.114	0.009
1.686	-7.30511	0.111	0.009
1.65947	-7.31496	0.11	0.009
1.63293	-7.32413	0.11	0.009
1.60639	-7.33198	0.109	0.009
1.57985	-7.33749	0.11	0.009
1.55332	-7.33951	0.11	0.009
1.54046	-7.33943	0.109	0.009
1.52761	-7.3392	0.109	0.009
1.51475	-7.33886	0.107	0.01
1.5019	-7.33845	0.107	0.01
1.48905	-7.33809	0.104	0.01
1.47619	-7.33787	0.103	0.011
1.46334	-7.33793	0.099	0.012
1.45048	-7.33843	0.094	0.012
1.43763	-7.33951	0.09	0.012
1.42478	-7.34132	0.085	0.012
1.41192	-7.34386	0.078	0.012
1.39907	-7.34696	0.072	0.012
1.38621	-7.35018	0.063	0.014
1.37336	-7.35293	0.056	0.015
1.3605	-7.35474	0.052	0.016
1.34765	-7.35537	0.051	0.016
0.65813	-7.42919	0.007	0.008
0.32907	-7.22304	0.107	0.018
0	-7.33951	0.11	0.009
	--	--
0	-7.17243	0.066	0.411
0.32907	-7.17039	0.071	0.329
0.65813	-7.37476	0.022	0.004
1.34765	-7.21528	0.062	0.378
1.3605	-7.2148	0.065	0.378
1.37336	-7.21345	0.072	0.378
1.38621	-7.21148	0.083	0.377
1.39907	-7.20915	0.093	0.377
1.41192	-7.20663	0.101	0.376
1.42478	-7.204	0.107	0.376
1.43763	-7.20124	0.112	0.376
1.45048	-7.19836	0.114	0.377
1.46334	-7.19533	0.115	0.379
1.47619	-7.19215	0.114	0.38
1.48905	-7.18882	0.111	0.383
1.5019	-7.18536	0.109	0.386
1.51475	-7.18183	0.103	0.389
1.52761	-7.17823	0.097	0.393
1.54046	-7.17472	0.087	0.399
1.55332	-7.17243	0.066	0.411
1.57985	-7.17224	0.067	0.41
1.60639	-7.17168	0.067	0.408
1.63293	-7.17086	0.072	0.403
1.65947	-7.16994	0.078	0.396
1.686	-7.16912	0.095	0.385
1.71254	-7.1686	0.119	0.374
1.73908	-7.16828	0.128	0.368
1.76562	-7.16799	0.135	0.363
1.79216	-7.16763	0.136	0.361
1.81869	-7.16722	0.127	0.355
1.84523	-7.16753	0.083	0.343
1.87177	-7.16934	0.074	0.331
1.89831	-7.17223	0.071	0.325
1.92484	-7.17545	0.069	0.322
1.95138	-7.17672	0.068	0.316
1.97792	-7.173	0.066	0.295
2.00446	-7.16414	0.07	0.267
2.03099	-7.15283	0.086	0.247
2.05753	-7.14149	0.115	0.236
2.08407	-7.13176	0.148	0.228
2.11061	-7.12536	0.19	0.22
2.13714	-7.18143	0.302	0
2.16368	-7.22983	0.014	0.016
2.19022	-7.30001	0.023	0.004
2.21676	-7.39179	0.022	0.004
2.24329	-7.46553	0.033	0.002
2.26983	-7.5135	0.052	0.001
2.29637	-7.54183	0.072	0.002
2.32291	-7.58118	0.044	0.002
2.34944	-7.5837	0.02	0.002
2.37598	-7.58228	0.02	0.002
	--	--
2.37598	-7.55287	0.072	0
2.34944	-7.55144	0.072	0
2.32291	-7.54665	0.07	0
2.29637	-7.53628	0.065	0
2.26983	-7.47823	0.077	0.004
2.24329	-7.40662	0.084	0.004
2.21676	-7.33403	0.094	0.004
2.19022	-7.28812	0.121	0.228
2.16368	-7.20113	0.202	0.11
2.13714	-7.14369	0.169	0.002
2.11061	-7.12221	0.212	0.002
2.08407	-7.1233	0.094	0.124
2.05753	-7.13028	0.025	0.27
2.03099	-7.13905	0.054	0.33
2.00446	-7.14623	0.109	0.333
1.97792	-7.15202	0.149	0.326
1.95138	-7.15677	0.168	0.327
1.92484	-7.1604	0.169	0.337
1.89831	-7.16293	0.163	0.346
1.87177	-7.16465	0.156	0.35
1.84523	-7.16572	0.141	0.353
1.81869	-7.16581	0.093	0.352
1.79216	-7.16565	0.081	0.36
1.76562	-7.16589	0.08	0.37
1.73908	-7.16645	0.081	0.377
1.71254	-7.16717	0.09	0.381
1.686	-7.1678	0.109	0.379
1.65947	-7.16817	0.124	0.375
1.63293	-7.16839	0.128	0.373
1.60639	-7.16854	0.129	0.374
1.57985	-7.16864	0.129	0.374
1.55332	-7.16867	0.13	0.374
1.54046	-7.16644	0.11	0.386
1.52761	-7.16309	0.099	0.392
1.51475	-7.15977	0.094	0.394
1.5019	-7.15659	0.09	0.394
1.48905	-7.1537	0.088	0.393
1.47619	-7.15115	0.089	0.39
1.46334	-7.149	0.091	0.383
1.45048	-7.14731	0.096	0.374
1.43763	-7.1461	0.104	0.361
1.42478	-7.14534	0.114	0.345
1.41192	-7.1449	0.123	0.326
1.39907	-7.14453	0.134	0.309
1.38621	-7.1439	0.141	0.298
1.37336	-7.14263	0.14	0.299
1.3605	-7.14064	0.133	0.324
1.34765	-7.13931	0.125	0.356
0.65813	-7.31943	0.1	0.006
0.32907	-7.16404	0.159	0.348
0	-7.16867	0.13	0.374
	--	--
0	-7.01102	0.217	0.003
0.32907	-7.05194	0.253	0.002
0.65813	-7.2983	0.081	0.206
1.34765	-7.12279	0.183	0.037
1.3605	-7.11905	0.166	0.083
1.37336	-7.11131	0.142	0.146
1.38621	-7.10419	0.126	0.175
1.39907	-7.09888	0.128	0.167
1.41192	-7.09422	0.134	0.146
1.42478	-7.0893	0.146	0.121
1.43763	-7.08365	0.157	0.098
1.45048	-7.07713	0.165	0.077
1.46334	-7.06972	0.173	0.061
1.47619	-7.0615	0.178	0.049
1.48905	-7.05257	0.181	0.039
1.5019	-7.04311	0.183	0.031
1.51475	-7.03335	0.186	0.024
1.52761	-7.02367	0.192	0.018
1.54046	-7.01512	0.204	0.01
1.55332	-7.01102	0.217	0.003
1.57985	-7.01093	0.217	0.003
1.60639	-7.01077	0.216	0.002
1.63293	-7.01082	0.215	0.002
1.65947	-7.01141	0.212	0.002
1.686	-7.01287	0.211	0.002
1.71254	-7.01541	0.211	0.002
1.73908	-7.0191	0.21	0.002
1.76562	-7.02391	0.212	0.004
1.79216	-7.02964	0.217	0.004
1.81869	-7.03603	0.222	0.004
1.84523	-7.04275	0.233	0.004
1.87177	-7.04938	0.247	0.003
1.89831	-7.05557	0.264	0.002
1.92484	-7.06076	0.284	0.003
1.95138	-7.06414	0.307	0.004
1.97792	-7.06474	0.327	0.006
2.00446	-7.0618	0.345	0.006
2.03099	-7.05546	0.357	0.006
2.05753	-7.04786	0.366	0.004
2.08407	-7.04702	0.378	0.003
2.11061	-7.08242	0.34	0.005
2.13714	-7.12418	0.163	0.218
2.16368	-7.19298	0.084	0.027
2.19022	-7.25385	0.067	0.034
2.21676	-7.30364	0.083	0.19
2.24329	-7.34638	0.116	0.021
2.26983	-7.38846	0.051	0.045
2.29637	-7.42802	0.048	0.029
2.32291	-7.45737	0.049	0.022
2.34944	-7.47615	0.05	0.02
2.37598	-7.4828	0.05	0.02
	--	--
2.37598	-7.44622	0.101	0.029
2.34944	-7.44266	0.102	0.029
2.32291	-7.43176	0.104	0.028
2.29637	-7.41283	0.108	0.027
2.26983	-7.38475	0.112	0.025
2.24329	-7.34165	0.063	0.094
2.21676	-7.29753	0.117	0.014
2.19022	-7.24052	0.115	0.002
2.16368	-7.17165	0.115	0.037
2.13714	-7.10725	0.037	0.038
2.11061	-7.06796	0.165	0.16
2.08407	-7.02463	0.161	0.086
2.05753	-7.01868	0.103	0.01
2.03099	-7.03614	0.089	0.006
2.00446	-7.0499	0.085	0.006
1.97792	-7.05771	0.08	0.004
1.95138	-7.05895	0.077	0.002
1.92484	-7.05472	0.073	0.002
1.89831	-7.04718	0.074	0.006
1.87177	-7.03831	0.073	0.014
1.84523	-7.02932	0.072	0.02
1.81869	-7.0208	0.071	0.026
1.79216	-7.01309	0.07	0.03
1.76562	-7.00633	0.068	0.034
1.73908	-7.00059	0.066	0.036
1.71254	-6.9959	0.065	0.038
1.686	-6.99223	0.062	0.039
1.65947	-6.98953	0.061	0.04
1.63293	-6.98768	0.061	0.04
1.60639	-6.98655	0.059	0.041
1.57985	-6.98597	0.059	0.042
1.55332	-6.98579	0.059	0.042
1.54046	-6.98196	0.072	0.036
1.52761	-6.9742	0.073	0.029
1.51475	-6.96576	0.065	0.024
1.5019	-6.95742	0.057	0.022
1.48905	-6.94927	0.045	0.02
1.47619	-6.94127	0.039	0.018
1.46334	-6.93376	0.038	0.018
1.45048	-6.92871	0.047	0.018
1.43763	-6.93492	0.057	0.014
1.42478	-6.9625	0.056	0.006
1.41192	-6.99795	0.062	0.002
1.39907	-7.0309	0.075	0
1.38621	-7.05703	0.087	0.008
1.37336	-7.07379	0.089	0.04
1.3605	-7.08167	0.084	0.079
1.34765	-7.08381	0.082	0.095
0.65813	-7.28666	0.117	0.012
0.32907	-7.04192	0.073	0.01
0	-6.98579	0.059	0.042
	--	--
0	-6.92917	0.016	0
0.32907	-6.93486	0.436	0.02
0.65813	-7.19671	0.191	0.204
1.34765	-6.8704	0.604	0.024
1.3605	-6.8706	0.596	0.024
1.37336	-6.87119	0.57	0.024
1.38621	-6.8723	0.51	0.024
1.39907	-6.8746	0.36	0.02
1.41192	-6.87962	0.124	0.012
1.42478	-6.88578	0.019	0.006
1.43763	-6.88563	0.046	0.002
1.45048	-6.87834	0.272	0.008
1.46334	-6.877	0.228	0.008
1.47619	-6.88526	0.057	0.002
1.48905	-6.89689	0.05	0.002
1.5019	-6.90775	0.042	0.002
1.51475	-6.91688	0.033	0.002
1.52761	-6.92366	0.024	0.002
1.54046	-6.92779	0.018	0
1.55332	-6.92917	0.016	0
1.57985	-6.92901	0.016	0
1.60639	-6.92854	0.016	0
1.63293	-6.92787	0.017	0
1.65947	-6.92711	0.018	0
1.686	-6.92636	0.02	0
1.71254	-6.92568	0.02	0
1.73908	-6.92511	0.02	0
1.76562	-6.92466	0.02	0
1.79216	-6.92434	0.021	0.002
1.81869	-6.92418	0.022	0.004
1.84523	-6.92421	0.023	0.006
1.87177	-6.93056	0.447	0.018
1.89831	-6.94101	0.422	0.022
1.92484	-6.94976	0.399	0.024
1.95138	-6.9555	0.382	0.026
1.97792	-6.9575	0.368	0.026
2.00446	-6.95571	0.358	0.024
2.03099	-6.95773	0.155	0.019
2.05753	-6.98501	0.118	0.022
2.08407	-6.99191	0.039	0.01
2.11061	-7.00783	0.104	0.032
2.13714	-7.10133	0.151	0.134
2.16368	-7.16906	0.079	0.063
2.19022	-7.195	0.235	0.204
2.21676	-7.19844	0.146	0.139
2.24329	-7.21696	0.052	0.258
2.26983	-7.23388	0.062	0.321
2.29637	-7.24216	0.124	0.016
2.32291	-7.24934	0.121	0.016
2.34944	-7.25345	0.119	0.016
2.37598	-7.25478	0.119	0.016
	--	--
2.37598	-7.24566	0.08	0.333
2.34944	-7.24525	0.079	0.333
2.32291	-7.24383	0.076	0.333
2.29637	-7.24072	0.072	0.33
2.26983	-7.23143	0.127	0.017
2.24329	-7.21654	0.118	0.055
2.21676	-7.19401	0.217	0.084
2.19022	-7.17081	0.145	0.021
2.16368	-7.13759	0.138	0.066
2.13714	-7.06684	0.004	0.002
2.11061	-6.97244	0.078	0.005
2.08407	-6.94168	0.095	0.025
2.05753	-6.94372	0.324	0.014
2.03099	-6.95073	0.346	0.019
2.00446	-6.94014	0.149	0.07
1.97792	-6.93259	0.094	0.078
1.95138	-6.92883	0.06	0.055
1.92484	-6.92657	0.042	0.034
1.89831	-6.92522	0.031	0.02
1.87177	-6.9245	0.026	0.012
1.84523	-6.9197	0.471	0.016
1.81869	-6.90935	0.497	0.014
1.79216	-6.90005	0.519	0.012
1.76562	-6.89201	0.538	0.01
1.73908	-6.88524	0.553	0.01
1.71254	-6.87968	0.566	0.01
1.686	-6.87523	0.578	0.008
1.65947	-6.87177	0.587	0.008
1.63293	-6.8692	0.593	0.008
1.60639	-6.86743	0.599	0.008
1.57985	-6.8664	0.6	0.008
1.55332	-6.86606	0.601	0.008
1.54046	-6.86631	0.599	0.01
1.52761	-6.86699	0.595	0.012
1.51475	-6.86795	0.593	0.016
1.5019	-6.86898	0.589	0.02
1.48905	-6.86997	0.588	0.022
1.47619	-6.87055	0.577	0.023
1.46334	-6.86788	0.391	0.018
1.45048	-6.86085	0.313	0.022
1.43763	-6.86412	0.546	0.032
1.42478	-6.86619	0.6	0.028
1.41192	-6.86464	0.511	0.022
1.39907	-6.85893	0.29	0.012
1.38621	-6.85108	0.195	0.015
1.37336	-6.84698	0.265	0.042
1.3605	-6.84612	0.303	0.056
1.34765	-6.84601	0.31	0.059
0.65813	-7.19094	0.176	0.019
0.32907	-6.92473	0.028	0.014
0	-6.86606	0.601	0.008
	--	--
0	-6.84623	0.382	0.126
0.32907	-6.87737	0.188	0.143
0.65813	-7.16749	0.029	0.228
1.34765	-6.81277	0.184	0.026
1.3605	-6.81903	0.187	0.034
1.37336	-6.82954	0.24	0.052
1.38621	-6.83704	0.362	0.082
1.39907	-6.83913	0.412	0.088
1.41192	-6.83926	0.42	0.085
1.42478	-6.83928	0.414	0.078
1.43763	-6.84096	0.341	0.059
1.45048	-6.8432	0.302	0.074
1.46334	-6.84155	0.36	0.098
1.47619	-6.84138	0.382	0.104
1.48905	-6.84201	0.39	0.108
1.5019	-6.84301	0.393	0.112
1.51475	-6.84417	0.392	0.116
1.52761	-6.84521	0.387	0.121
1.54046	-6.84595	0.384	0.125
1.55332	-6.84623	0.382	0.126
1.57985	-6.84616	0.382	0.127
1.60639	-6.846	0.377	0.128
1.63293	-6.84584	0.371	0.129
1.65947	-6.84583	0.361	0.131
1.686	-6.84615	0.35	0.134
1.71254	-6.84697	0.335	0.136
1.73908	-6.8485	0.319	0.14
1.76562	-6.85094	0.3	0.142
1.79216	-6.8545	0.278	0.146
1.81869	-6.85941	0.252	0.148
1.84523	-6.86585	0.226	0.15
1.87177	-6.8738	0.198	0.146
1.89831	-6.88306	0.172	0.135
1.92484	-6.89312	0.147	0.113
1.95138	-6.90335	0.124	0.076
1.97792	-6.91356	0.092	0.027
2.00446	-6.92332	0.045	0.004
2.03099	-6.92965	0.039	0.035
2.05753	-6.93315	0.056	0.046
2.08407	-6.94021	0.225	0.008
2.11061	-6.96789	0.01	0.016
2.13714	-7.04854	0.047	0.009
2.16368	-7.10866	0.147	0.174
2.19022	-7.1317	0.089	0.223
2.21676	-7.17764	0.024	0.233
2.24329	-7.19672	0.215	0.204
2.26983	-7.19819	0.195	0.212
2.29637	-7.19971	0.179	0.214
2.32291	-7.20108	0.165	0.213
2.34944	-7.20205	0.157	0.211
2.37598	-7.2024	0.154	0.211
	--	--
2.37598	-7.17207	0.004	0
2.34944	-7.16984	0.004	0
2.32291	-7.16318	0.004	0
2.29637	-7.15211	0.004	0
2.26983	-7.13671	0.006	0
2.24329	-7.11709	0.006	0.002
2.21676	-7.09327	0.008	0.002
2.19022	-7.06445	0.009	0
2.16368	-7.04134	0.022	0.115
2.13714	-7.02523	0.017	0.008
2.11061	-6.96388	0.072	0.002
2.08407	-6.92032	0.117	0.002
2.05753	-6.88305	0.104	0.072
2.03099	-6.85868	0.095	0.102
2.00446	-6.82785	0.097	0.098
1.97792	-6.80128	0.203	0.009
1.95138	-6.78623	0.241	0.013
1.92484	-6.77202	0.294	0.02
1.89831	-6.75981	0.36	0.028
1.87177	-6.75093	0.422	0.034
1.84523	-6.7454	0.469	0.04
1.81869	-6.7423	0.496	0.044
1.79216	-6.74073	0.513	0.045
1.76562	-6.74006	0.522	0.045
1.73908	-6.73992	0.528	0.045
1.71254	-6.74008	0.531	0.045
1.686	-6.74042	0.534	0.045
1.65947	-6.74083	0.534	0.044
1.63293	-6.74124	0.534	0.044
1.60639	-6.74159	0.534	0.044
1.57985	-6.74183	0.534	0.044
1.55332	-6.7419	0.534	0.043
1.54046	-6.74202	0.533	0.044
1.52761	-6.74237	0.531	0.045
1.51475	-6.74294	0.527	0.046
1.5019	-6.74366	0.521	0.048
1.48905	-6.74468	0.515	0.05
1.47619	-6.74736	0.47	0.049
1.46334	-6.78101	0.152	0.008
1.45048	-6.81577	0.227	0.021
1.43763	-6.82407	0.173	0.03
1.42478	-6.81468	0.088	0.014
1.41192	-6.80053	0.076	0.008
1.39907	-6.78621	0.091	0.006
1.38621	-6.77698	0.168	0.018
1.37336	-6.77944	0.199	0.039
1.3605	-6.7873	0.172	0.048
1.34765	-6.79266	0.151	0.055
0.65813	-7.08794	0.008	0.001
0.32907	-6.75405	0.4	0.032
0	-6.7419	0.534	0.043
	--	--
0	-6.50255	0.198	0.143
0.32907	-6.68139	0.067	0.013
0.65813	-7.06185	0.299	0.071
1.34765	-6.72033	0.183	0.031
1.3605	-6.73003	0.111	0.026
1.37336	-6.74417	0.095	0.032
1.38621	-6.75486	0.167	0.054
1.39907	-6.75583	0.295	0.067
1.41192	-6.75307	0.366	0.065
1.42478	-6.75048	0.409	0.063
1.43763	-6.74847	0.44	0.06
1.45048	-6.74684	0.462	0.057
1.46334	-6.74515	0.466	0.052
1.47619	-6.73094	0.122	0.008
1.48905	-6.68284	0.072	0.006
1.5019	-6.63294	0.066	0.009
1.51475	-6.58456	0.071	0.018
1.52761	-6.54079	0.102	0.044
1.54046	-6.51093	0.171	0.111
1.55332	-6.50255	0.198	0.143
1.57985	-6.50259	0.198	0.142
1.60639	-6.50273	0.198	0.139
1.63293	-6.50319	0.199	0.134
1.65947	-6.50432	0.198	0.124
1.686	-6.50691	0.19	0.107
1.71254	-6.51317	0.155	0.071
1.73908	-6.528	0.086	0.024
1.76562	-6.5534	0.033	0.003
1.79216	-6.58107	0.044	0.005
1.81869	-6.61056	0.043	0.002
1.84523	-6.64088	0.05	0.005
1.87177	-6.67013	0.061	0.01
1.89831	-6.69781	0.074	0.018
1.92484	-6.72463	0.09	0.032
1.95138	-6.75396	0.105	0.055
1.97792	-6.79012	0.108	0.079
2.00446	-6.8177	0.169	0.006
2.03099	-6.84008	0.12	0.003
2.05753	-6.87298	0.078	0
2.08407	-6.9056	0.136	0.002
2.11061	-6.95522	0.019	0
2.13714	-6.99806	0.123	0.114
2.16368	-7.03225	0.019	0.002
2.19022	-7.04506	0.051	0.168
2.21676	-7.06558	0.306	0.082
2.24329	-7.08263	0.112	0.067
2.26983	-7.10296	0.126	0.032
2.29637	-7.11907	0.138	0.014
2.32291	-7.13033	0.148	0.006
2.34944	-7.13692	0.156	0.002
2.37598	-7.13908	0.157	0.002
	--	--
2.37598	-7.08314	0.303	0.15
2.34944	-7.08294	0.304	0.15
2.32291	-7.08233	0.305	0.148
2.29637	-7.08121	0.307	0.142
2.26983	-7.07927	0.312	0.134
2.24329	-7.07544	0.315	0.118
2.21676	-7.06095	0.09	0.122
2.19022	-7.03456	0.248	0.026
2.16368	-6.99838	0.186	0.103
2.13714	-6.99724	0.039	0.01
2.11061	-6.94503	0.015	0.002
2.08407	-6.88458	0.163	0.053
2.05753	-6.807	0.11	0.004
2.03099	-6.78515	0.067	0.002
2.00446	-6.75536	0.031	0.02
1.97792	-6.73346	0.024	0.014
1.95138	-6.70077	0.026	0.012
1.92484	-6.68741	0.234	0.036
1.89831	-6.67539	0.186	0.028
1.87177	-6.65795	0.131	0.019
1.84523	-6.63526	0.089	0.012
1.81869	-6.60895	0.061	0.008
1.79216	-6.58034	0.04	0.002
1.76562	-6.55189	0.048	0.006
1.73908	-6.52743	0.025	0.002
1.71254	-6.50429	0.02	0.002
1.686	-6.48468	0.015	0
1.65947	-6.4689	0.012	0
1.63293	-6.45694	0.012	0
1.60639	-6.44864	0.011	0
1.57985	-6.44377	0.009	0
1.55332	-6.44217	0.009	0
1.54046	-6.4672	0.039	0.032
1.52761	-6.48806	0.109	0.082
1.51475	-6.50218	0.139	0.084
1.5019	-6.51667	0.148	0.069
1.48905	-6.53278	0.151	0.052
1.47619	-6.5503	0.154	0.038
1.46334	-6.56874	0.159	0.028
1.45048	-6.58766	0.164	0.02
1.43763	-6.60657	0.172	0.014
1.42478	-6.62503	0.182	0.01
1.41192	-6.64254	0.196	0.006
1.39907	-6.65866	0.207	0.006
1.38621	-6.67314	0.205	0.006
1.37336	-6.6862	0.179	0.006
1.3605	-6.69852	0.115	0.008
1.34765	-6.70719	0.026	0.002
0.65813	-7.05701	0.084	0.133
0.32907	-6.66562	0.152	0.022
0	-6.44217	0.009	0
	--	--
0	-6.42073	0.006	0.008
0.32907	-6.56325	0.05	0.014
0.65813	-6.95794	0.185	0.022
1.34765	-6.63666	0.339	0.012
1.3605	-6.63297	0.312	0.014
1.37336	-6.62259	0.252	0.014
1.38621	-6.60718	0.192	0.016
1.39907	-6.58838	0.144	0.018
1.41192	-6.56728	0.11	0.019
1.42478	-6.54451	0.084	0.022
1.43763	-6.52046	0.067	0.024
1.45048	-6.49541	0.054	0.028
1.46334	-6.46965	0.045	0.034
1.47619	-6.44375	0.045	0.044
1.48905	-6.41904	0.063	0.06
1.5019	-6.39883	0.119	0.08
1.51475	-6.38728	0.192	0.076
1.52761	-6.3825	0.222	0.044
1.54046	-6.39366	0.011	0.002
1.55332	-6.42073	0.006	0.008
1.57985	-6.42249	0.006	0.008
1.60639	-6.42779	0.006	0.008
1.63293	-6.43672	0.008	0.012
1.65947	-6.44926	0.013	0.016
1.686	-6.4649	0.028	0.028
1.71254	-6.48146	0.069	0.056
1.73908	-6.49375	0.148	0.094
1.76562	-6.50062	0.196	0.104
1.79216	-6.50557	0.22	0.098
1.81869	-6.51022	0.235	0.088
1.84523	-6.51512	0.248	0.076
1.87177	-6.53968	0.061	0.014
1.89831	-6.59845	0.047	0.014
1.92484	-6.6539	0.039	0.014
1.95138	-6.6964	0.242	0.037
1.97792	-6.71282	0.112	0.011
2.00446	-6.75019	0.038	0
2.03099	-6.77384	0.042	0.028
2.05753	-6.80411	0.133	0.032
2.08407	-6.84347	0.139	0.008
2.11061	-6.94266	0.022	0
2.13714	-6.95478	0.278	0.012
2.16368	-6.98173	0.238	0.014
2.19022	-6.98089	0.199	0.036
2.21676	-6.95167	0.182	0.024
2.24329	-6.939	0.04	0.217
2.26983	-6.94217	0.047	0.253
2.29637	-6.94378	0.053	0.274
2.32291	-6.94456	0.057	0.286
2.34944	-6.94492	0.057	0.291
2.37598	-6.94503	0.059	0.293
	--	--
2.37598	-6.91098	0.002	0.008
2.34944	-6.91121	0.002	0.008
2.32291	-6.91189	0	0.006
2.29637	-6.91307	0.002	0.004
2.26983	-6.91487	0.005	0.002
2.24329	-6.91953	0.082	0
2.21676	-6.9308	0.025	0.133
2.19022	-6.92486	0.01	0.014
2.16368	-6.93283	0.013	0.012
2.13714	-6.94785	0.021	0.012
2.11061	-6.92146	0.194	0.01
2.08407	-6.8434	0.009	0.015
2.05753	-6.76528	0.11	0.016
2.03099	-6.71001	0.263	0.067
2.00446	-6.69747	0.288	0.068
1.97792	-6.6839	0.219	0.052
1.95138	-6.6471	0.09	0.019
1.92484	-6.60171	0.094	0.012
1.89831	-6.55901	0.132	0.012
1.87177	-6.52259	0.187	0.012
1.84523	-6.49307	0.231	0.01
1.81869	-6.46903	0.257	0.01
1.79216	-6.44896	0.268	0.008
1.76562	-6.43198	0.273	0.008
1.73908	-6.4177	0.271	0.006
1.71254	-6.40594	0.268	0.006
1.686	-6.39658	0.264	0.006
1.65947	-6.38943	0.257	0.004
1.63293	-6.38427	0.253	0.004
1.60639	-6.38085	0.249	0.004
1.57985	-6.37891	0.248	0.004
1.55332	-6.37827	0.247	0.004
1.54046	-6.37846	0.236	0.014
1.52761	-6.35863	0.016	0.002
1.51475	-6.33706	0.049	0
1.5019	-6.34672	0.168	0.028
1.48905	-6.35157	0.24	0.076
1.47619	-6.34993	0.272	0.112
1.46334	-6.34481	0.289	0.138
1.45048	-6.33757	0.295	0.156
1.43763	-6.32887	0.301	0.168
1.42478	-6.31915	0.303	0.179
1.41192	-6.30878	0.305	0.187
1.39907	-6.29817	0.303	0.195
1.38621	-6.28788	0.301	0.203
1.37336	-6.27876	0.296	0.213
1.3605	-6.27215	0.291	0.222
1.34765	-6.26966	0.289	0.226
0.65813	-6.92898	0.023	0.123
0.32907	-6.5363	0.165	0.012
0	-6.37827	0.247	0.004
	--	--
0	-6.26942	0.153	0.054
0.32907	-6.52016	0.257	0.064
0.65813	-6.92061	0.014	0
1.34765	-6.19387	0.431	0.035
1.3605	-6.19218	0.426	0.035
1.37336	-6.18819	0.413	0.037
1.38621	-6.18427	0.391	0.033
1.39907	-6.18271	0.354	0.024
1.41192	-6.18498	0.306	0.015
1.42478	-6.19142	0.254	0.009
1.43763	-6.20165	0.206	0.006
1.45048	-6.21511	0.161	0.006
1.46334	-6.23138	0.122	0.006
1.47619	-6.25025	0.088	0.006
1.48905	-6.27171	0.062	0.008
1.5019	-6.29561	0.042	0.006
1.51475	-6.31676	0.061	0.004
1.52761	-6.30195	0.054	0.004
1.54046	-6.27889	0.079	0.026
1.55332	-6.26942	0.153	0.054
1.57985	-6.26926	0.153	0.056
1.60639	-6.2688	0.153	0.056
1.63293	-6.26818	0.152	0.06
1.65947	-6.26755	0.153	0.064
1.686	-6.26713	0.157	0.069
1.71254	-6.26729	0.161	0.076
1.73908	-6.26985	0.152	0.084
1.76562	-6.29895	0.031	0.028
1.79216	-6.35525	0.026	0.014
1.81869	-6.4155	0.033	0.012
1.84523	-6.47669	0.039	0.014
1.87177	-6.51787	0.242	0.068
1.89831	-6.52291	0.268	0.058
1.92484	-6.52701	0.278	0.048
1.95138	-6.53131	0.285	0.039
1.97792	-6.53943	0.277	0.028
2.00446	-6.57447	0.211	0.01
2.03099	-6.66547	0.186	0.006
2.05753	-6.74767	0.207	0.042
2.08407	-6.83554	0.098	0.004
2.11061	-6.90663	0.278	0.003
2.13714	-6.91361	0.094	0.028
2.16368	-6.91283	0.063	0.02
2.19022	-6.91971	0.034	0.054
2.21676	-6.91981	0.013	0
2.24329	-6.91397	0.106	0.002
2.26983	-6.88371	0.253	0.004
2.29637	-6.87707	0.627	0.007
2.32291	-6.87286	0.647	0.008
2.34944	-6.87025	0.659	0.008
2.37598	-6.86937	0.664	0.009
	--	--
2.37598	-6.82678	0.403	0.006
2.34944	-6.82903	0.39	0.006
2.32291	-6.83743	0.34	0.006
2.29637	-6.85577	0.259	0.006
2.26983	-6.8825	0.555	0.006
2.24329	-6.889	0.567	0.004
2.21676	-6.89503	0.529	0.004
2.19022	-6.89712	0.483	0.002
2.16368	-6.88314	0.416	0.002
2.13714	-6.89052	0.272	0.002
2.11061	-6.90609	0.111	0.064
2.08407	-6.83109	0.018	0.022
2.05753	-6.72087	0.035	0.002
2.03099	-6.5928	0.086	0.002
2.00446	-6.52889	0.409	0.008
1.97792	-6.50901	0.407	0.008
1.95138	-6.48852	0.383	0.008
1.92484	-6.4645	0.342	0.006
1.89831	-6.43476	0.279	0.004
1.87177	-6.39804	0.207	0.002
1.84523	-6.35574	0.143	0
1.81869	-6.31239	0.092	0
1.79216	-6.27545	0.046	0
1.76562	-6.26286	0.168	0.068
1.73908	-6.24314	0.004	0
1.71254	-6.23831	0.008	0
1.686	-6.23551	0.011	0
1.65947	-6.23376	0.015	0
1.63293	-6.23265	0.017	0
1.60639	-6.23198	0.018	0
1.57985	-6.23163	0.018	0
1.55332	-6.23151	0.018	0
1.54046	-6.23996	0.166	0.032
1.52761	-6.23546	0.229	0.041
1.51475	-6.22249	0.24	0.032
1.5019	-6.20527	0.236	0.022
1.48905	-6.18576	0.223	0.012
1.47619	-6.16519	0.206	0.008
1.46334	-6.14448	0.19	0.004
1.45048	-6.12433	0.175	0.006
1.43763	-6.10553	0.162	0.01
1.42478	-6.09002	0.155	0.028
1.41192	-6.08253	0.131	0.06
1.39907	-6.08245	0.088	0.07
1.38621	-6.08273	0.063	0.06
1.37336	-6.08102	0.057	0.048
1.3605	-6.07746	0.059	0.038
1.34765	-6.07298	0.078	0.012
0.65813	-6.89597	0.52	0.004
0.32907	-6.41355	0.237	0.002
0	-6.23151	0.018	0
	--	--
0	-6.21306	0.109	0.008
0.32907	-6.29217	0.171	0.092
0.65813	-6.82914	0.117	0.012
1.34765	-6.07227	0.054	0.052
1.3605	-6.06697	0.074	0.028
1.37336	-6.06083	0.079	0.026
1.38621	-6.05453	0.085	0.024
1.39907	-6.04932	0.079	0.028
1.41192	-6.05013	0.046	0.046
1.42478	-6.04995	0.058	0.084
1.43763	-6.04147	0.089	0.108
1.45048	-6.02892	0.11	0.116
1.46334	-6.01499	0.122	0.12
1.47619	-6.01258	0.006	0
1.48905	-6.04399	0.007	0.004
1.5019	-6.08163	0.008	0.002
1.51475	-6.11909	0.01	0.002
1.52761	-6.15561	0.02	0
1.54046	-6.18995	0.04	0.002
1.55332	-6.21306	0.109	0.008
1.57985	-6.21306	0.109	0.008
1.60639	-6.21311	0.108	0.01
1.63293	-6.21343	0.108	0.01
[truncated: 3,304 more rows]

## Sheet: Figure 3a
Energy	39eV	Energy	40eV	Energy	41eV	Energy	43eV	Energy	46eV	Energy	50eV	Energy	55eV	Energy	70eV	Energy	120eV	Energy	200eV
-26	9856.01	-26	7911.58	-26	6976.8	-26	6575.75	-26	7410.36	-26	6664.34	-26	5371.22	-26	4335.67	-26	3343.18	-26	3547.94
-25.99	9770.32	-25.99	7825.96	-25.99	6807.2	-25.99	6548.5	-25.99	7361.22	-25.99	6632.79	-25.99	5313.34	-25.99	4345.17	-25.99	3420.15	-25.99	3569.94
-25.98	9839.54	-25.98	7871.77	-25.98	6780.5	-25.98	6656.88	-25.98	7285.08	-25.98	6767.95	-25.98	5490.74	-25.98	4274.21	-25.98	3424.69	-25.98	3621.66
-25.97	9840.17	-25.97	7834.73	-25.97	6780.34	-25.97	6609.75	-25.97	7348.38	-25.97	6759.52	-25.97	5448.54	-25.97	4412.85	-25.97	3453.19	-25.97	3624.37
-25.96	9614.35	-25.96	7771.96	-25.96	6856.82	-25.96	6586.94	-25.96	7256.52	-25.96	6595.91	-25.96	5285.1	-25.96	4306.51	-25.96	3459.95	-25.96	3712.32
-25.95	9637.99	-25.95	7821.52	-25.95	6725.84	-25.95	6545.25	-25.95	7390.44	-25.95	6644.74	-25.95	5446.61	-25.95	4282.69	-25.95	3457.21	-25.95	3777.3
-25.94	9668.54	-25.94	7808.31	-25.94	6812.11	-25.94	6549.75	-25.94	7378.62	-25.94	6632.9	-25.94	5378.43	-25.94	4422.28	-25.94	3437.78	-25.94	3581.67
-25.93	9611.3	-25.93	7861.04	-25.93	6794.33	-25.93	6602.38	-25.93	7450.32	-25.93	6627.57	-25.93	5326.67	-25.93	4323.64	-25.93	3508.44	-25.93	3576.84
-25.92	9649.9	-25.92	7694.83	-25.92	6761.56	-25.92	6467.31	-25.92	7268.52	-25.92	6666.41	-25.92	5387.94	-25.92	4424.88	-25.92	3500.9	-25.92	3665.04
-25.91	9628.29	-25.91	7845.98	-25.91	6817.11	-25.91	6570.12	-25.91	7267.14	-25.91	6613.34	-25.91	5338.41	-25.91	4347.31	-25.91	3505.8	-25.91	3578.41
-25.9	9561.3	-25.9	7735.9	-25.9	6751.95	-25.9	6488.38	-25.9	7296.78	-25.9	6528.62	-25.9	5423.93	-25.9	4362.41	-25.9	3515.3	-25.9	3515.75
-25.89	9590.51	-25.89	7726.79	-25.89	6759.17	-25.89	6630.44	-25.89	7390.62	-25.89	6657.67	-25.89	5303.55	-25.89	4347.99	-25.89	3500.02	-25.89	3698.62
-25.88	9487.77	-25.88	7659.4	-25.88	6674.18	-25.88	6539.69	-25.88	7337.16	-25.88	6614.28	-25.88	5344	-25.88	4396.57	-25.88	3467.69	-25.88	3480.12
-25.87	9478.08	-25.87	7603.38	-25.87	6717.97	-25.87	6520.62	-25.87	7284.54	-25.87	6709.81	-25.87	5363.98	-25.87	4394.73	-25.87	3576.98	-25.87	3720.85
-25.86	9461.6	-25.86	7571.02	-25.86	6649.77	-25.86	6530.62	-25.86	7225.44	-25.86	6645.36	-25.86	5290.1	-25.86	4475.84	-25.86	3522.12	-25.86	3687.35
-25.85	9450.63	-25.85	7639.73	-25.85	6714.48	-25.85	6548.69	-25.85	7287.42	-25.85	6597.36	-25.85	5311.73	-25.85	4461.15	-25.85	3509.78	-25.85	3722.95
-25.84	9374.83	-25.84	7774.38	-25.84	6642.5	-25.84	6565.31	-25.84	7292.82	-25.84	6586.81	-25.84	5329.82	-25.84	4473	-25.84	3555.2	-25.84	3712.67
-25.83	9342.38	-25.83	7529.02	-25.83	6703.14	-25.83	6412.81	-25.83	7229.34	-25.83	6612.1	-25.83	5334.13	-25.83	4417.01	-25.83	3542.5	-25.83	3819.33
-25.82	9361.96	-25.82	7651.62	-25.82	6684.43	-25.82	6404.06	-25.82	7306.14	-25.82	6643.03	-25.82	5304.88	-25.82	4346.04	-25.82	3500.51	-25.82	3845
-25.81	9368.68	-25.81	7555.21	-25.81	6624.11	-25.81	6548	-25.81	7312.44	-25.81	6556.91	-25.81	5322.66	-25.81	4474.68	-25.81	3622.07	-25.81	3802
-25.8	9143.11	-25.8	7473.35	-25.8	6680.33	-25.8	6485.5	-25.8	7277.76	-25.8	6576.98	-25.8	5439.75	-25.8	4430.35	-25.8	3520.85	-25.8	3799.05
-25.79	9175.37	-25.79	7549.73	-25.79	6531.39	-25.79	6436.88	-25.79	7312.74	-25.79	6600.52	-25.79	5333.01	-25.79	4383.43	-25.79	3509.36	-25.79	3743.23
-25.78	9170.49	-25.78	7469.08	-25.78	6632.34	-25.78	6574.31	-25.78	7250.82	-25.78	6583.19	-25.78	5282.23	-25.78	4525.78	-25.78	3543.61	-25.78	3821.53
-25.77	9205.92	-25.77	7559.19	-25.77	6512.12	-25.77	6436.12	-25.77	7227.9	-25.77	6547.76	-25.77	5413.13	-25.77	4332.78	-25.77	3654.14	-25.77	3740.08
-25.76	9269.56	-25.76	7449.87	-25.76	6641.36	-25.76	6380.88	-25.76	7233	-25.76	6572.74	-25.76	5369.48	-25.76	4354.79	-25.76	3609.5	-25.76	3667.98
-25.75	9161.56	-25.75	7396.79	-25.75	6550.41	-25.75	6412.94	-25.75	7248.96	-25.75	6504.41	-25.75	5422.32	-25.75	4359.26	-25.75	3548.15	-25.75	3622.63
-25.74	9123.78	-25.74	7411.44	-25.74	6536.09	-25.74	6414.56	-25.74	7209.48	-25.74	6650.48	-25.74	5434.73	-25.74	4468.95	-25.74	3530.91	-25.74	3750.35
-25.73	9146.98	-25.73	7365.46	-25.73	6427.02	-25.73	6416.06	-25.73	7295.04	-25.73	6581.33	-25.73	5238.26	-25.73	4430.99	-25.73	3614.11	-25.73	3750.48
-25.72	9017.94	-25.72	7474.79	-25.72	6531.12	-25.72	6471.56	-25.72	7254.36	-25.72	6511.71	-25.72	5278.11	-25.72	4440.62	-25.72	3645.98	-25.72	3874.42
-25.71	8957.28	-25.71	7425.29	-25.71	6435.54	-25.71	6400.5	-25.71	7236.6	-25.71	6447.26	-25.71	5295.02	-25.71	4406.42	-25.71	3690.45	-25.71	3868.36
-25.7	9030.93	-25.7	7405.1	-25.7	6435.82	-25.7	6430.62	-25.7	7233.48	-25.7	6501.78	-25.7	5283.2	-25.7	4362.32	-25.7	3610.64	-25.7	3763.86
-25.69	8961.34	-25.69	7308.29	-25.69	6473.22	-25.69	6452.56	-25.69	7287.78	-25.69	6529.19	-25.69	5312.59	-25.69	4443.11	-25.69	3593.21	-25.69	3774.31
-25.68	9058.44	-25.68	7350.92	-25.68	6544.62	-25.68	6437.19	-25.68	7194.36	-25.68	6470.07	-25.68	5265.61	-25.68	4467.72	-25.68	3613.06	-25.68	3817.52
-25.67	9059.58	-25.67	7333.44	-25.67	6434.79	-25.67	6369.44	-25.67	7180.68	-25.67	6587.22	-25.67	5235.76	-25.67	4428.29	-25.67	3599.09	-25.67	3755.19
-25.66	9023.77	-25.66	7244.02	-25.66	6433.35	-25.66	6350.69	-25.66	7250.16	-25.66	6467.33	-25.66	5312.19	-25.66	4515.2	-25.66	3659.43	-25.66	3908.7
-25.65	8857.9	-25.65	7249.33	-25.65	6474.27	-25.65	6369.31	-25.65	7077.9	-25.65	6538.4	-25.65	5371.17	-25.65	4459.63	-25.65	3748.28	-25.65	3936.23
-25.64	8824.06	-25.64	7178.37	-25.64	6345.82	-25.64	6380	-25.64	7181.64	-25.64	6546.21	-25.64	5283.35	-25.64	4458.4	-25.64	3649.37	-25.64	3889.22
-25.63	8802.38	-25.63	7260.75	-25.63	6387.51	-25.63	6412.19	-25.63	7088.76	-25.63	6506.12	-25.63	5200.94	-25.63	4483.33	-25.63	3662.82	-25.63	3860.21
-25.62	8696.85	-25.62	7291.56	-25.62	6379.22	-25.62	6350.75	-25.62	7098.24	-25.62	6457.09	-25.62	5256.4	-25.62	4478.26	-25.62	3751.61	-25.62	4000.52
-25.61	8759.22	-25.61	7285.62	-25.61	6336.69	-25.61	6327.62	-25.61	7328.22	-25.61	6519.57	-25.61	5307.26	-25.61	4580.67	-25.61	3746.45	-25.61	4002
-25.6	8748.7	-25.6	7125.58	-25.6	6335.77	-25.6	6312.94	-25.6	7308.9	-25.6	6556.6	-25.6	5277.35	-25.6	4540.79	-25.6	3649.83	-25.6	4048.96
-25.59	8640.38	-25.59	7156.5	-25.59	6378.2	-25.59	6418.12	-25.59	7230.96	-25.59	6493.76	-25.59	5384.14	-25.59	4493.66	-25.59	3784.62	-25.59	3824.65
-25.58	8675.3	-25.58	7155.58	-25.58	6408.54	-25.58	6406.12	-25.58	7101.06	-25.58	6465.62	-25.58	5288.34	-25.58	4515.59	-25.58	3742.92	-25.58	3900.29
-25.57	8734.44	-25.57	7149.69	-25.57	6341.52	-25.57	6323.19	-25.57	7216.08	-25.57	6459.21	-25.57	5321.7	-25.57	4532.3	-25.57	3668.6	-25.57	3943.01
-25.56	8594.49	-25.56	7126.21	-25.56	6252.55	-25.56	6341.56	-25.56	7042.86	-25.56	6507.41	-25.56	5258.39	-25.56	4467.68	-25.56	3748.9	-25.56	3949.7
-25.55	8701.48	-25.55	7149.23	-25.55	6384.24	-25.55	6274.38	-25.55	7089.72	-25.55	6482.59	-25.55	5244.34	-25.55	4521.08	-25.55	3713.24	-25.55	3995.61
-25.54	8674.35	-25.54	7077.69	-25.54	6241.22	-25.54	6360.38	-25.54	7162.74	-25.54	6389.9	-25.54	5257.59	-25.54	4501.24	-25.54	3761.01	-25.54	4033.23
-25.53	8629.1	-25.53	7091.48	-25.53	6306.6	-25.53	6391.5	-25.53	7200.66	-25.53	6435.1	-25.53	5273.39	-25.53	4451.86	-25.53	3790.82	-25.53	3999.16
-25.52	8602.04	-25.52	7137.17	-25.52	6334.26	-25.52	6326.5	-25.52	7185.36	-25.52	6363.26	-25.52	5339.69	-25.52	4463	-25.52	3766.43	-25.52	4130.36
-25.51	8468.68	-25.51	6971.54	-25.51	6253.59	-25.51	6412.31	-25.51	7067.7	-25.51	6436.91	-25.51	5442.35	-25.51	4525.19	-25.51	3817.44	-25.51	3987.43
-25.5	8483.89	-25.5	7016.65	-25.5	6308.46	-25.5	6315.31	-25.5	7141.2	-25.5	6362.74	-25.5	5315.59	-25.5	4473.19	-25.5	3801.89	-25.5	4086.55
-25.49	8439.4	-25.49	7059.81	-25.49	6293.77	-25.49	6197.52	-25.49	7129.8	-25.49	6468.21	-25.49	5305.21	-25.49	4581.19	-25.49	3794.74	-25.49	4234.41
-25.48	8496.63	-25.48	6959.19	-25.48	6239.7	-25.48	6370.81	-25.48	7089.6	-25.48	6501.16	-25.48	5387.98	-25.48	4575.88	-25.48	3795.82	-25.48	4179.96
-25.47	8453.85	-25.47	7025.13	-25.47	6105.11	-25.47	6252.62	-25.47	7269.96	-25.47	6406.55	-25.47	5292.7	-25.47	4564.79	-25.47	3897.86	-25.47	4341.91
-25.46	8505.51	-25.46	6935.13	-25.46	6266.14	-25.46	6332.5	-25.46	7152.42	-25.46	6457.45	-25.46	5334.79	-25.46	4630.87	-25.46	3804.51	-25.46	4076.57
-25.45	8365.31	-25.45	7046.54	-25.45	6152.52	-25.45	6377.81	-25.45	7127.52	-25.45	6459.78	-25.45	5256.2	-25.45	4562.07	-25.45	3979.82	-25.45	4165.29
-25.44	8378.37	-25.44	6984.29	-25.44	6149.06	-25.44	6306.25	-25.44	7125.24	-25.44	6467.69	-25.44	5244.26	-25.44	4594.34	-25.44	3881.08	-25.44	4150.29
-25.43	8354.54	-25.43	6879.58	-25.43	6135.31	-25.43	6209.45	-25.43	7053.78	-25.43	6476.59	-25.43	5349.71	-25.43	4476.7	-25.43	3899.56	-25.43	4142.92
-25.42	8375.89	-25.42	6935.83	-25.42	6178.92	-25.42	6256.69	-25.42	7026.18	-25.42	6413.22	-25.42	5336.68	-25.42	4502.06	-25.42	3934.17	-25.42	4047.55
-25.41	8372.22	-25.41	6867.23	-25.41	6123.09	-25.41	6336.69	-25.41	7158.12	-25.41	6388.19	-25.41	5302.03	-25.41	4608.37	-25.41	3863.84	-25.41	4206.32
-25.4	8214.91	-25.4	6893.08	-25.4	6001.36	-25.4	6233.68	-25.4	7068.24	-25.4	6477.57	-25.4	5305.89	-25.4	4534.3	-25.4	3973.26	-25.4	4194.38
-25.39	8365.06	-25.39	6908.31	-25.39	6136.17	-25.39	6264.31	-25.39	7113.42	-25.39	6487.24	-25.39	5398.4	-25.39	4536.98	-25.39	3989.52	-25.39	4297.7
-25.38	8265.99	-25.38	6897.75	-25.38	6301.6	-25.38	6311.31	-25.38	7100.76	-25.38	6462.47	-25.38	5214.95	-25.38	4497.92	-25.38	3941.22	-25.38	4239.39
-25.37	8264.15	-25.37	6836.25	-25.37	6200.12	-25.37	6323.25	-25.37	7082.22	-25.37	6416.22	-25.37	5356.28	-25.37	4602.74	-25.37	4008.33	-25.37	4318.18
-25.36	8209.65	-25.36	6798.81	-25.36	6136.95	-25.36	6336.62	-25.36	7160.22	-25.36	6402.78	-25.36	5323.3	-25.36	4658.75	-25.36	3983.84	-25.36	4274.81
-25.35	8165.85	-25.35	6817.21	-25.35	6079.19	-25.35	6444.88	-25.35	7079.16	-25.35	6390.62	-25.35	5262.49	-25.35	4559.07	-25.35	3942.47	-25.35	4277.15
-25.34	8126.87	-25.34	6714.69	-25.34	6112.39	-25.34	6268.44	-25.34	7087.2	-25.34	6345.36	-25.34	5231.86	-25.34	4590.26	-25.34	3949.39	-25.34	4193.45
-25.33	8013.8	-25.33	6799.85	-25.33	6098.86	-25.33	6281.5	-25.33	6997.86	-25.33	6442.14	-25.33	5250.27	-25.33	4617.91	-25.33	4031.9	-25.33	4358.18
-25.32	8089.04	-25.32	6763.27	-25.32	6020.23	-25.32	6269.5	-25.32	7092.96	-25.32	6526.03	-25.32	5305.18	-25.32	4601.77	-25.32	4056.2	-25.32	4255.64
-25.31	8035.61	-25.31	6798.23	-25.31	6165.11	-25.31	6246.88	-25.31	7069.2	-25.31	6358.24	-25.31	5241.3	-25.31	4573.56	-25.31	4046.82	-25.31	4387.82
-25.3	8104.94	-25.3	6723.23	-25.3	6016.47	-25.3	6243.4	-25.3	7092.72	-25.3	6420.26	-25.3	5266.79	-25.3	4719.73	-25.3	4095.28	-25.3	4492.24
-25.29	8075.09	-25.29	6716.02	-25.29	6001.5	-25.29	6205.47	-25.29	7034.46	-25.29	6414	-25.29	5327.84	-25.29	4673.93	-25.29	4046.96	-25.29	4524.42
-25.28	8023.56	-25.28	6806.25	-25.28	6006.28	-25.28	6245.89	-25.28	7119.48	-25.28	6460.55	-25.28	5298.88	-25.28	4556.15	-25.28	4041.44	-25.28	4450.86
-25.27	8040.93	-25.27	6781.79	-25.27	5968.26	-25.27	6277.31	-25.27	7099.38	-25.27	6452.59	-25.27	5334.73	-25.27	4598.67	-25.27	4128.1	-25.27	4480.69
-25.26	8036.24	-25.26	6778.62	-25.26	6009.48	-25.26	6231.66	-25.26	7040.1	-25.26	6307.71	-25.26	5356.92	-25.26	4719.49	-25.26	4073.83	-25.26	4393.97
-25.25	8104.44	-25.25	6606.29	-25.25	6045.92	-25.25	6207.14	-25.25	7021.08	-25.25	6320.9	-25.25	5380.21	-25.25	4766.55	-25.25	4208.36	-25.25	4497.87
-25.24	7971.27	-25.24	6625.1	-25.24	6005.75	-25.24	6326.5	-25.24	7040.94	-25.24	6464.53	-25.24	5246.26	-25.24	4672.44	-25.24	4248.88	-25.24	4560.57
-25.23	7953.97	-25.23	6551.94	-25.23	5987.73	-25.23	6226.31	-25.23	7025.88	-25.23	6434.64	-25.23	5397.17	-25.23	4668.87	-25.23	4180.67	-25.23	4536.83
-25.22	7941.99	-25.22	6582.92	-25.22	5975.11	-25.22	6111.93	-25.22	6946.2	-25.22	6500.79	-25.22	5329.26	-25.22	4705.94	-25.22	4153.31	-25.22	4501.21
-25.21	7876.96	-25.21	6652.56	-25.21	5999.08	-25.21	6252.69	-25.21	7017.78	-25.21	6410.02	-25.21	5268.16	-25.21	4716.22	-25.21	4266.22	-25.21	4639.83
-25.2	7898.45	-25.2	6589.62	-25.2	5954.36	-25.2	6218.34	-25.2	7067.46	-25.2	6309.93	-25.2	5335.59	-25.2	4768.75	-25.2	4222.33	-25.2	4544.27
-25.19	7895.35	-25.19	6617.88	-25.19	6051.32	-25.19	6221.89	-25.19	6996.54	-25.19	6317.74	-25.19	5375.51	-25.19	4795.57	-25.19	4222.47	-25.19	4741.75
-25.18	7826.45	-25.18	6607.79	-25.18	5928.92	-25.18	6261.25	-25.18	7049.16	-25.18	6266.9	-25.18	5361.99	-25.18	4732.48	-25.18	4272.16	-25.18	4637.65
-25.17	7838.3	-25.17	6678.06	-25.17	5952.56	-25.17	6019.12	-25.17	6997.32	-25.17	6368.07	-25.17	5303.02	-25.17	4796.64	-25.17	4326.04	-25.17	4640.71
-25.16	7809.53	-25.16	6686.54	-25.16	5889.81	-25.16	6205.95	-25.16	6963.66	-25.16	6367.6	-25.16	5279.26	-25.16	4751.92	-25.16	4318.69	-25.16	4947.27
-25.15	7745.13	-25.15	6582.98	-25.15	5967.12	-25.15	6213.72	-25.15	7054.2	-25.15	6406.97	-25.15	5402.37	-25.15	4781.41	-25.15	4329.18	-25.15	4781.87
-25.14	7767.25	-25.14	6569.54	-25.14	5983.84	-25.14	6252.88	-25.14	7016.16	-25.14	6306.83	-25.14	5384.71	-25.14	4770.52	-25.14	4357.03	-25.14	4807.93
-25.13	7747.86	-25.13	6565.56	-25.13	5946.76	-25.13	6214	-25.13	6984.6	-25.13	6327.67	-25.13	5378.31	-25.13	4699.3	-25.13	4301.13	-25.13	4752.88
-25.12	7743.93	-25.12	6513.69	-25.12	5901.46	-25.12	6294.44	-25.12	7008.18	-25.12	6311.69	-25.12	5310.37	-25.12	4827.81	-25.12	4410.55	-25.12	4805.4
-25.11	7689.3	-25.11	6509.77	-25.11	5869.29	-25.11	6218.02	-25.11	6983.82	-25.11	6383.9	-25.11	5265.14	-25.11	4825.52	-25.11	4410.25	-25.11	5044.37
-25.1	7668.13	-25.1	6558	-25.1	5830.05	-25.1	6242.88	-25.1	6979.8	-25.1	6400.19	-25.1	5302.51	-25.1	4950.01	-25.1	4380.54	-25.1	4866.27
-25.09	7712.56	-25.09	6420.81	-25.09	5962.94	-25.09	6221.77	-25.09	6961.08	-25.09	6343.19	-25.09	5300.87	-25.09	4947.16	-25.09	4545.27	-25.09	4999.64
-25.08	7668.82	-25.08	6452.37	-25.08	5912.17	-25.08	6236.21	-25.08	7044.48	-25.08	6440.9	-25.08	5345.28	-25.08	4861.46	-25.08	4487.61	-25.08	5111.82
-25.07	7617.99	-25.07	6403.56	-25.07	5824.17	-25.07	6223.99	-25.07	7015.98	-25.07	6416.17	-25.07	5410.36	-25.07	4797.16	-25.07	4483.82	-25.07	4926.32
-25.06	7589.47	-25.06	6457.04	-25.06	5856.33	-25.06	6237.09	-25.06	7003.26	-25.06	6347.79	-25.06	5425.14	-25.06	4816.41	-25.06	4545.67	-25.06	4890.85
-25.05	7523.81	-25.05	6440.13	-25.05	5905.03	-25.05	6202.08	-25.05	6992.64	-25.05	6354.16	-25.05	5371.47	-25.05	4829.03	-25.05	4480.65	-25.05	5000.97
-25.04	7639.67	-25.04	6522.81	-25.04	5957.97	-25.04	6226.82	-25.04	6963.54	-25.04	6490.4	-25.04	5297.01	-25.04	4869.17	-25.04	4454.56	-25.04	5017.26
-25.03	7549.48	-25.03	6414.58	-25.03	5874.18	-25.03	6281.19	-25.03	6960.78	-25.03	6353.59	-25.03	5384.54	-25.03	4726.45	-25.03	4608.07	-25.03	5183.74
-25.02	7475.26	-25.02	6364.27	-25.02	5856.52	-25.02	6184.54	-25.02	7069.8	-25.02	6284.9	-25.02	5279.02	-25.02	4745.24	-25.02	4681.47	-25.02	5202.47
-25.01	7491.99	-25.01	6455.71	-25.01	5872.14	-25.01	6174.99	-25.01	6953.52	-25.01	6364.24	-25.01	5396.31	-25.01	4904.26	-25.01	4650.25	-25.01	5250.12
-25	7421.77	-25	6445.21	-25	5835.75	-25	6245.06	-25	7092.78	-25	6348.16	-25	5381.8	-25	4769.07	-25	4752.82	-25	5176.24
-24.99	7491.87	-24.99	6409.04	-24.99	5778.69	-24.99	6212.12	-24.99	7069.8	-24.99	6396.31	-24.99	5445.79	-24.99	4790.52	-24.99	4741.06	-24.99	5240.95
-24.98	7459.8	-24.98	6342	-24.98	5781.16	-24.98	6252.56	-24.98	7015.26	-24.98	6408.57	-24.98	5403.38	-24.98	4928.42	-24.98	4704.78	-24.98	5269.17
-24.97	7630.1	-24.97	6326.88	-24.97	5709.48	-24.97	6279.56	-24.97	7054.2	-24.97	6358.97	-24.97	5315.56	-24.97	4888	-24.97	4826.58	-24.97	5181.59
-24.96	7528.44	-24.96	6289.04	-24.96	5907.21	-24.96	6180.89	-24.96	7149	-24.96	6312.88	-24.96	5395.4	-24.96	5065.53	-24.96	4826.06	-24.96	5312.89
-24.95	7417.39	-24.95	6355.56	-24.95	5736.93	-24.95	6267.88	-24.95	7089.48	-24.95	6333.67	-24.95	5331.52	-24.95	5001.04	-24.95	4767.28	-24.95	5343.7
-24.94	7449.46	-24.94	6340.33	-24.94	5840.61	-24.94	6179.65	-24.94	7052.82	-24.94	6378.72	-24.94	5390.21	-24.94	4940.95	-24.94	4855.8	-24.94	5559.64
-24.93	7538.64	-24.93	6343.1	-24.93	5733.21	-24.93	6259.81	-24.93	7068.3	-24.93	6396.88	-24.93	5531.76	-24.93	4977.53	-24.93	4796.24	-24.93	5518.38
-24.92	7497.76	-24.92	6227.65	-24.92	5664.67	-24.92	6260.62	-24.92	7038.36	-24.92	6442.5	-24.92	5418.76	-24.92	4996.55	-24.92	4857.34	-24.92	5589.47
-24.91	7407.95	-24.91	6397.56	-24.91	5808.31	-24.91	6275.31	-24.91	7064.4	-24.91	6325.91	-24.91	5398.59	-24.91	5024.59	-24.91	4886.2	-24.91	5592.88
-24.9	7388.43	-24.9	6268.67	-24.9	5774.05	-24.9	6194.76	-24.9	7008.72	-24.9	6310.6	-24.9	5484.76	-24.9	5166.88	-24.9	4914.84	-24.9	5738.93
-24.89	7323.78	-24.89	6222.29	-24.89	5773.2	-24.89	6321.5	-24.89	7027.02	-24.89	6429.1	-24.89	5480.15	-24.89	5015.11	-24.89	4964.31	-24.89	5883.12
-24.88	7438.75	-24.88	6307.15	-24.88	5704.84	-24.88	6067.56	-24.88	7008.6	-24.88	6384.62	-24.88	5475.56	-24.88	5171.18	-24.88	4987.98	-24.88	5824.24
-24.87	7261.48	-24.87	6249.92	-24.87	5666.18	-24.87	6166.96	-24.87	6944.16	-24.87	6419.95	-24.87	5524.57	-24.87	5071.74	-24.87	5074.61	-24.87	5723.31
-24.86	7289.68	-24.86	6291.63	-24.86	5679.18	-24.86	6109.54	-24.86	6997.44	-24.86	6412.34	-24.86	5594.03	-24.86	5034.17	-24.86	5051.27	-24.86	5904.35
-24.85	7294.25	-24.85	6288.69	-24.85	5790.01	-24.85	6185.53	-24.85	7046.88	-24.85	6338.95	-24.85	5541.39	-24.85	5110.39	-24.85	5040.33	-24.85	5848.86
-24.84	7264.9	-24.84	6260.88	-24.84	5746.13	-24.84	6236.86	-24.84	7057.08	-24.84	6284.22	-24.84	5515.87	-24.84	5302.64	-24.84	5173.49	-24.84	5953.48
-24.83	7246.52	-24.83	6262.44	-24.83	5646.93	-24.83	6205.34	-24.83	7024.86	-24.83	6386.53	-24.83	5434.2	-24.83	5129.45	-24.83	5153.27	-24.83	6125.71
-24.82	7346.47	-24.82	6220.44	-24.82	5731.35	-24.82	6208.57	-24.82	7036.8	-24.82	6432.57	-24.82	5641	-24.82	5137.16	-24.82	5135.54	-24.82	6158.39
-24.81	7249.25	-24.81	6190.67	-24.81	5737.59	-24.81	6247.39	-24.81	7014.66	-24.81	6361.6	-24.81	5615.97	-24.81	5096.32	-24.81	5187.89	-24.81	5883.93
-24.8	7235.87	-24.8	6234.35	-24.8	5726.73	-24.8	6219.5	-24.8	7051.26	-24.8	6403.19	-24.8	5506.99	-24.8	5121.51	-24.8	5328.07	-24.8	6028.29
-24.79	7255.14	-24.79	6212.88	-24.79	5600.29	-24.79	6143.96	-24.79	7065.96	-24.79	6381.72	-24.79	5622.26	-24.79	5201.93	-24.79	5329.14	-24.79	6101.71
-24.78	7340.39	-24.78	6107.65	-24.78	5701.22	-24.78	6119.29	-24.78	7092	-24.78	6510.93	-24.78	5539.63	-24.78	5154.88	-24.78	5360.91	-24.78	6286.83
-24.77	7236.82	-24.77	6170.02	-24.77	5684.84	-24.77	6197.39	-24.77	6973.14	-24.77	6518.33	-24.77	5482.16	-24.77	5312.78	-24.77	5338.91	-24.77	6208.89
-24.76	7170.4	-24.76	6142.67	-24.76	5771.16	-24.76	6082.84	-24.76	7068.78	-24.76	6430.81	-24.76	5626.17	-24.76	5300.91	-24.76	5314.74	-24.76	6170.9
-24.75	7232.77	-24.75	6138	-24.75	5747.38	-24.75	6193.65	-24.75	7089.06	-24.75	6491.84	-24.75	5561.33	-24.75	5301.42	-24.75	5375.54	-24.75	6414.55
-24.74	7268.83	-24.74	6132.23	-24.74	5597.48	-24.74	6227.99	-24.74	7056.78	-24.74	6347.22	-24.74	5619.19	-24.74	5356.89	-24.74	5438.63	-24.74	6401.59
-24.73	7282.27	-24.73	6111.23	-24.73	5717.64	-24.73	6296.19	-24.73	7085.22	-24.73	6452.79	-24.73	5623.21	-24.73	5257.59	-24.73	5538.25	-24.73	6437.36
-24.72	7183.27	-24.72	6033.4	-24.72	5670.25	-24.72	6198.76	-24.72	7054.2	-24.72	6460.91	-24.72	5617.73	-24.72	5390.77	-24.72	5512.82	-24.72	6364.16
-24.71	7115.83	-24.71	6113.65	-24.71	5677.53	-24.71	6132.68	-24.71	7039.92	-24.71	6382.4	-24.71	5588.25	-24.71	5303.29	-24.71	5409.01	-24.71	6659.03
-24.7	7043.96	-24.7	6116.94	-24.7	5547.14	-24.7	6148.26	-24.7	7006.86	-24.7	6553.66	-24.7	5584.96	-24.7	5224.22	-24.7	5585.5	-24.7	6643.03
-24.69	7132.06	-24.69	6127.85	-24.69	5690.33	-24.69	6148.68	-24.69	7089.6	-24.69	6377.33	-24.69	5722.88	-24.69	5364.51	-24.69	5684.54	-24.69	6462.05
-24.68	6997.75	-24.68	6093.17	-24.68	5623.39	-24.68	6174.77	-24.68	6996.18	-24.68	6439.14	-24.68	5663.09	-24.68	5251.14	-24.68	5639.74	-24.68	6436.47
-24.67	7076.41	-24.67	6112.79	-24.67	5562.24	-24.67	6093.26	-24.67	6994.38	-24.67	6487.55	-24.67	5717.5	-24.67	5366.23	-24.67	5728.98	-24.67	6845.53
-24.66	7136.81	-24.66	6073.1	-24.66	5552.59	-24.66	6203.89	-24.66	7043.58	-24.66	6528.98	-24.66	5603.3	-24.66	5328.66	-24.66	5753.7	-24.66	6827.2
-24.65	7078.63	-24.65	6011.31	-24.65	5602.82	-24.65	6185.09	-24.65	7101.66	-24.65	6554.43	-24.65	5703.1	-24.65	5427.92	-24.65	5865.6	-24.65	6644.46
-24.64	7080.91	-24.64	6083.37	-24.64	5576.87	-24.64	6191.54	-24.64	7108.08	-24.64	6541.86	-24.64	5624.51	-24.64	5445.3	-24.64	5871.09	-24.64	6776.26
-24.63	7059.8	-24.63	6055.44	-24.63	5594.32	-24.63	6206.03	-24.63	7116.6	-24.63	6499.91	-24.63	5705.31	-24.63	5513.76	-24.63	5930.38	-24.63	7116.88
-24.62	6992.43	-24.62	6042.81	-24.62	5643.26	-24.62	6283.94	-24.62	7137.96	-24.62	6571.81	-24.62	5691.32	-24.62	5528.48	-24.62	5738.02	-24.62	6977.79
-24.61	7019.05	-24.61	6059.71	-24.61	5560.48	-24.61	6235.18	-24.61	7143.96	-24.61	6494.69	-24.61	5797.64	-24.61	5369.97	-24.61	5901.88	-24.61	7121.08
-24.6	6972.27	-24.6	6077.08	-24.6	5562.33	-24.6	6264.25	-24.6	7158.6	-24.6	6515.69	-24.6	5710.07	-24.6	5453.39	-24.6	6018.64	-24.6	7115.4
-24.59	7050.87	-24.59	6039.06	-24.59	5579.87	-24.59	6218.06	-24.59	7081.74	-24.59	6505.55	-24.59	5623.99	-24.59	5617.6	-24.59	6071.54	-24.59	7276.99
-24.58	7058.09	-24.58	5914.38	-24.58	5648.92	-24.58	6299.31	-24.58	7185.42	-24.58	6561.78	-24.58	5722.94	-24.58	5628.02	-24.58	6170.45	-24.58	7134.27
-24.57	6901.8	-24.57	6014.37	-24.57	5605.14	-24.57	6192.84	-24.57	7141.44	-24.57	6555.88	-24.57	5837.45	-24.57	5594.7	-24.57	6176.26	-24.57	7232.87
-24.56	6920.49	-24.56	5989.21	-24.56	5667.81	-24.56	6220.91	-24.56	7170.06	-24.56	6531.21	-24.56	5889.04	-24.56	5567.27	-24.56	6133.91	-24.56	7514.82
-24.55	6984	-24.55	5964.4	-24.55	5669.58	-24.55	6269.38	-24.55	7120.2	-24.55	6535.24	-24.55	5679.47	-24.55	5635.59	-24.55	6279.41	-24.55	7590.64
-24.54	7000.42	-24.54	6024.23	-24.54	5515.73	-24.54	6180.58	-24.54	7178.4	-24.54	6554.64	-24.54	5958.12	-24.54	5698.02	-24.54	6289.27	-24.54	7602.46
-24.53	6938.37	-24.53	5971.1	-24.53	5561.17	-24.53	6253.69	-24.53	7185.36	-24.53	6543.31	-24.53	5864.38	-24.53	5805.12	-24.53	6391.97	-24.53	7793.18
-24.52	6971.58	-24.52	5964.29	-24.52	5548.3	-24.52	6311.19	-24.52	7178.7	-24.52	6507.36	-24.52	5799.65	-24.52	5758.63	-24.52	6356.11	-24.52	7600.71
-24.51	7024.56	-24.51	6035.88	-24.51	5525.53	-24.51	6310.5	-24.51	7149.36	-24.51	6586.71	-24.51	5916.56	-24.51	5723.67	-24.51	6404.11	-24.51	7719.77
-24.5	6926.39	-24.5	5863.79	-24.5	5537.14	-24.5	6239.95	-24.5	7048.26	-24.5	6509.22	-24.5	5868.94	-24.5	5853.86	-24.5	6349.55	-24.5	7887.57
-24.49	6993.82	-24.49	5940.35	-24.49	5638.53	-24.49	6310.88	-24.49	7106.34	-24.49	6598.24	-24.49	5915.63	-24.49	5899.47	-24.49	6441.8	-24.49	7855.05
-24.48	6903.06	-24.48	5960.65	-24.48	5669.07	-24.48	6278.31	-24.48	7117.08	-24.48	6550.97	-24.48	5998.03	-24.48	6030.13	-24.48	6467.1	-24.48	7958.21
-24.47	6964.67	-24.47	5999.48	-24.47	5640.21	-24.47	6233.6	-24.47	7251.48	-24.47	6669.41	-24.47	6057.23	-24.47	5896.29	-24.47	6648.42	-24.47	8087.29
-24.46	6900.21	-24.46	5988.23	-24.46	5517.35	-24.46	6249.72	-24.46	7174.5	-24.46	6534.62	-24.46	5880.74	-24.46	6023.12	-24.46	6648.26	-24.46	8191.47
-24.45	6823.33	-24.45	5921.6	-24.45	5564.98	-24.45	6285.19	-24.45	7260.96	-24.45	6621.26	-24.45	5920.95	-24.45	5997.84	-24.45	6715.85	-24.45	8235.99
-24.44	6958.96	-24.44	5978.77	-24.44	5583.98	-24.44	6326.69	-24.44	7152.54	-24.44	6630.1	-24.44	6046.42	-24.44	5941.25	-24.44	6812.54	-24.44	8282.99
-24.43	6937.42	-24.43	5946.81	-24.43	5637.09	-24.43	6355.19	-24.43	7132.5	-24.43	6621.31	-24.43	5984.53	-24.43	6042.74	-24.43	6793.5	-24.43	8423.88
-24.42	6992.43	-24.42	5938.21	-24.42	5454.96	-24.42	6232.59	-24.42	7138.98	-24.42	6677.22	-24.42	5979.16	-24.42	5933.58	-24.42	6782.6	-24.42	8451.73
-24.41	6925.06	-24.41	5990.31	-24.41	5550.73	-24.41	6281.94	-24.41	7153.38	-24.41	6580.71	-24.41	5965.71	-24.41	5971.81	-24.41	6843.82	-24.41	8446.35
-24.4	6829.54	-24.4	6028.1	-24.4	5493.66	-24.4	6293.88	-24.4	7278.24	-24.4	6504.83	-24.4	6123.45	-24.4	5985.92	-24.4	6941.91	-24.4	8652.02
-24.39	6871.94	-24.39	5911.62	-24.39	5502.68	-24.39	6338.69	-24.39	7222.98	-24.39	6586.24	-24.39	6030.47	-24.39	6019.85	-24.39	6936.52	-24.39	8763.49
-24.38	6788.85	-24.38	6012.23	-24.38	5538.43	-24.38	6331.25	-24.38	7189.32	-24.38	6639.1	-24.38	6059.34	-24.38	6182.47	-24.38	7010.35	-24.38	8635.71
-24.37	6854.26	-24.37	5896.85	-24.37	5544.52	-24.37	6189.98	-24.37	7327.26	-24.37	6641.17	-24.37	6119.53	-24.37	6081.34	-24.37	7033.04	-24.37	8866.79
-24.36	6862.5	-24.36	5873.02	-24.36	5597.33	-24.36	6258.62	-24.36	7332.96	-24.36	6643.03	-24.36	6156.18	-24.36	5990.55	-24.36	7113.27	-24.36	8799.48
-24.35	6812.3	-24.35	5863.79	-24.35	5553.58	-24.35	6308.12	-24.35	7277.82	-24.35	6690	-24.35	6143.49	-24.35	6150.13	-24.35	7179.46	-24.35	8890.04
-24.34	6773.89	-24.34	5911.9	-24.34	5495.97	-24.34	6337.94	-24.34	7261.62	-24.34	6652.19	-24.34	6136.25	-24.34	6281.3	-24.34	7287.97	-24.34	9199.09
-24.33	6925.88	-24.33	5909.42	-24.33	5534.8	-24.33	6357.12	-24.33	7190.16	-24.33	6614.48	-24.33	6159.62	-24.33	6197.37	-24.33	7214.47	-24.33	9281.61
-24.32	6826.94	-24.32	5880.63	-24.32	5536.38	-24.32	6248.54	-24.32	7351.56	-24.32	6508.19	-24.32	6173.65	-24.32	6197.37	-24.32	7354.58	-24.32	9220.03
-24.31	6797.15	-24.31	5862.52	-24.31	5494.17	-24.31	6337.06	-24.31	7260.12	-24.31	6700.24	-24.31	6165.47	-24.31	6346.26	-24.31	7447.41	-24.31	9534.34
-24.3	6751.71	-24.3	5869.79	-24.3	5552.29	-24.3	6417.75	-24.3	7277.22	-24.3	6671.38	-24.3	6085.64	-24.3	6410.23	-24.3	7479.05	-24.3	9544.7
-24.29	6815.73	-24.29	5802.35	-24.29	5607.36	-24.29	6298.06	-24.29	7292.22	-24.29	6653.43	-24.29	6170.49	-24.29	6254.57	-24.29	7488.72	-24.29	9384.59
-24.28	6761.73	-24.28	5791.04	-24.28	5578.51	-24.28	6363.62	-24.28	7315.92	-24.28	6812.53	-24.28	6192.76	-24.28	6348.08	-24.28	7455.74	-24.28	9545.27
-24.27	6773.64	-24.27	5859.98	-24.27	5529.62	-24.27	6331.31	-24.27	7287.42	-24.27	6742.86	-24.27	6197.84	-24.27	6134.1	-24.27	7663.8	-24.27	9541.91
-24.26	6850.9	-24.26	5775.52	-24.26	5534	-24.26	6424.19	-24.26	7255.32	-24.26	6723.83	-24.26	6280.66	-24.26	6425.74	-24.26	7649.99	-24.26	9845.35
-24.25	6752.22	-24.25	5790.4	-24.25	5557.03	-24.25	6343.56	-24.25	7472.16	-24.25	6782.74	-24.25	6291.41	-24.25	6569.06	-24.25	7641.6	-24.25	9857.4
-24.24	6625.84	-24.24	5823.98	-24.24	5441.39	-24.24	6344	-24.24	7340.82	-24.24	6754.03	-24.24	6301.69	-24.24	6514.02	-24.24	7848.33	-24.24	10024.6
-24.23	6747.46	-24.23	5798.54	-24.23	5480.34	-24.23	6385.19	-24.23	7295.76	-24.23	6705.62	-24.23	6355.34	-24.23	6418.36	-24.23	7878.33	-24.23	9914.81
-24.22	6731.49	-24.22	5720.36	-24.22	5536.32	-24.22	6328.25	-24.22	7342.86	-24.22	6730.5	-24.22	6428.16	-24.22	6518.74	-24.22	7973.62	-24.22	10008.9
-24.21	6663.23	-24.21	5770.1	-24.21	5486.55	-24.21	6282.75	-24.21	7291.86	-24.21	6781.55	-24.21	6335.53	-24.21	6556.91	-24.21	7932.31	-24.21	10013.5
-24.2	6742.2	-24.2	5787.92	-24.2	5497.34	-24.2	6398.56	-24.2	7270.38	-24.2	6742.66	-24.2	6398.12	-24.2	6640.65	-24.2	8123.23	-24.2	10096.8
-24.19	6744.8	-24.19	5742.79	-24.19	5514	-24.19	6358.62	-24.19	7488.9	-24.19	6862.4	-24.19	6388.07	-24.19	6693.32	-24.19	7998.5	-24.19	10283.6
-24.18	6695.24	-24.18	5688.57	-24.18	5474.17	-24.18	6386.19	-24.18	7467.6	-24.18	6827.38	-24.18	6461.59	-24.18	6710.61	-24.18	8192.16	-24.18	10520.1
-24.17	6683.96	-24.17	5775.06	-24.17	5521.76	-24.17	6422.69	-24.17	7348.2	-24.17	6811.91	-24.17	6419.57	-24.17	6711.59	-24.17	8262.82	-24.17	10764
-24.16	6599.47	-24.16	5750.82	-24.16	5499.37	-24.16	6379.06	-24.16	7338.54	-24.16	6806.69	-24.16	6395.32	-24.16	6695.75	-24.16	8231.93	-24.16	10614.7
-24.15	6618.04	-24.15	5773.56	-24.15	5464.56	-24.15	6375.81	-24.15	7332.24	-24.15	6813.1	-24.15	6503.79	-24.15	6747.29	-24.15	8209.83	-24.15	10743
-24.14	6683.7	-24.14	5854.73	-24.14	5475.94	-24.14	6373.75	-24.14	7380.54	-24.14	6876.1	-24.14	6406.13	-24.14	6720.7	-24.14	8271.15	-24.14	10642.3
-24.13	6657.02	-24.13	5804.77	-24.13	5591.9	-24.13	6544.31	-24.13	7359.3	-24.13	6767.79	-24.13	6530.2	-24.13	6797.15	-24.13	8363.4	-24.13	11051
-24.12	6617.41	-24.12	5800.9	-24.12	5549.14	-24.12	6489.25	-24.12	7356.06	-24.12	6851.59	-24.12	6606.82	-24.12	6843.98	-24.12	8424.33	-24.12	10772.6
-24.11	6672.8	-24.11	5829.98	-24.11	5528.72	-24.11	6500.31	-24.11	7397.58	-24.11	6827.59	-24.11	6447.68	-24.11	6764.68	-24.11	8442.58	-24.11	11021.7
-24.1	6632.37	-24.1	5832.98	-24.1	5504.13	-24.1	6404	-24.1	7369.02	-24.1	6781.29	-24.1	6590.34	-24.1	6856.97	-24.1	8747.23	-24.1	11057
-24.09	6720.91	-24.09	5855.54	-24.09	5533.03	-24.09	6429	-24.09	7417.98	-24.09	6891.1	-24.09	6465.56	-24.09	7025.8	-24.09	8740.44	-24.09	11263.5
-24.08	6708.68	-24.08	5799.23	-24.08	5582.37	-24.08	6409.19	-24.08	7409.1	-24.08	6856.34	-24.08	6592.27	-24.08	6940.33	-24.08	8848.88	-24.08	11140.3
-24.07	6679.96	-24.07	5808.92	-24.07	5481.52	-24.07	6508.38	-24.07	7388.22	-24.07	6813.36	-24.07	6722.65	-24.07	6985.61	-24.07	8964.44	-24.07	11266.3
-24.06	6625.2	-24.06	5857.27	-24.06	5492.67	-24.06	6551.38	-24.06	7546.92	-24.06	6963.26	-24.06	6757.71	-24.06	7099.36	-24.06	8967.87	-24.06	11546.9
-24.05	6550.04	-24.05	5851.44	-24.05	5508.88	-24.05	6439.19	-24.05	7388.34	-24.05	6893.9	-24.05	6651.7	-24.05	6999.77	-24.05	8954.51	-24.05	11509.8
-24.04	6696.76	-24.04	5683.77	-24.04	5525.66	-24.04	6438.12	-24.04	7405.38	-24.04	6941.53	-24.04	6592.5	-24.04	6932.95	-24.04	8877.29	-24.04	11801.3
-24.03	6561.44	-24.03	5842.67	-24.03	5403	-24.03	6420.25	-24.03	7475.22	-24.03	6789.31	-24.03	6692.26	-24.03	7102.3	-24.03	8978.91	-24.03	11754.4
-24.02	6592.88	-24.02	5874.75	-24.02	5608.2	-24.02	6522.56	-24.02	7424.34	-24.02	6954.93	-24.02	6703.48	-24.02	7259.92	-24.02	9072.82	-24.02	11963.7
-24.01	6654.99	-24.01	5871.69	-24.01	5631.42	-24.01	6546.56	-24.01	7463.4	-24.01	6921.93	-24.01	6673.09	-24.01	7183.94	-24.01	9145.73	-24.01	11873.3
-24	6613.61	-24	5782.9	-24	5578.22	-24	6510.38	-24	7357.98	-24	6896.69	-24	6841.99	-24	7247.86	-24	9136.52	-24	11962.2
-23.99	6616.84	-23.99	5617.37	-23.99	5480.03	-23.99	6586.44	-23.99	7449	-23.99	6949.14	-23.99	6732.18	-23.99	7190.39	-23.99	9322.48	-23.99	12102.2
-23.98	6621.27	-23.98	5739.2	-23.98	5582.15	-23.98	6539.06	-23.98	7573.32	-23.98	6981.26	-23.98	6869.16	-23.98	7234.87	-23.98	9303.58	-23.98	12525.8
-23.97	6580.27	-23.97	5768.65	-23.97	5617.7	-23.97	6529.69	-23.97	7521.36	-23.97	6881.33	-23.97	6737.84	-23.97	7258.42	-23.97	9367.64	-23.97	12238.4
-23.96	6663.17	-23.96	5826.69	-23.96	5559.51	-23.96	6500.62	-23.96	7506.3	-23.96	6959.38	-23.96	6775.54	-23.96	7200.9	-23.96	9368.2	-23.96	12455.3
-23.95	6623.68	-23.95	5753.3	-23.95	5522.59	-23.95	6532.19	-23.95	7541.52	-23.95	7074.57	-23.95	6803.36	-23.95	7177.96	-23.95	9581.32	-23.95	12937.2
-23.94	6638.01	-23.94	5723.5	-23.94	5544.55	-23.94	6564.69	-23.94	7530.18	-23.94	7012.4	-23.94	6895.81	-23.94	7367.21	-23.94	9495.28	-23.94	12676.5
-23.93	6589.84	-23.93	5768.45	-23.93	5546.22	-23.93	6496.25	-23.93	7417.26	-23.93	6952.19	-23.93	6802.42	-23.93	7436.75	-23.93	9678.79	-23.93	13014
-23.92	6581.6	-23.92	5722.03	-23.92	5534.29	-23.92	6617.69	-23.92	7427.28	-23.92	7015.4	-23.92	6899.79	-23.92	7423.43	-23.92	9777.63	-23.92	12745.4
-23.91	6573.8	-23.91	5694.07	-23.91	5554.81	-23.91	6615.94	-23.91	7527.96	-23.91	7008.26	-23.91	6941.69	-23.91	7380.11	-23.91	9757.98	-23.91	13289.7
-23.9	6480.25	-23.9	5798.42	-23.9	5565.27	-23.9	6592.06	-23.9	7597.5	-23.9	7093.6	-23.9	6951.21	-23.9	7474.46	-23.9	9900.21	-23.9	13147.7
-23.89	6562.01	-23.89	5799.69	-23.89	5573.55	-23.89	6621.31	-23.89	7672.32	-23.89	7252.55	-23.89	6891.02	-23.89	7511.23	-23.89	9913.93	-23.89	13297.4
-23.88	6475.94	-23.88	5762.67	-23.88	5559.23	-23.88	6624.5	-23.88	7504.68	-23.88	7108.81	-23.88	6880.15	-23.88	7484.92	-23.88	9978.29	-23.88	13038.5
-23.87	6535.77	-23.87	5743.83	-23.87	5558.51	-23.87	6604.75	-23.87	7517.4	-23.87	7076.38	-23.87	7027.77	-23.87	7473.76	-23.87	9991.87	-23.87	13387.3
-23.86	6499.46	-23.86	5853.4	-23.86	5496.56	-23.86	6640.06	-23.86	7581.12	-23.86	7073.74	-23.86	7039.23	-23.86	7627.64	-23.86	10034.6	-23.86	13472.1
-23.85	6507.44	-23.85	5847.58	-23.85	5563.03	-23.85	6677.56	-23.85	7589.4	-23.85	7095.62	-23.85	7072.19	-23.85	7588.06	-23.85	10128.5	-23.85	13654.7
-23.84	6550.67	-23.84	5790.17	-23.84	5641.82	-23.84	6576.5	-23.84	7633.2	-23.84	7022.74	-23.84	6994.4	-23.84	7510.44	-23.84	10143.5	-23.84	13542.2
-23.83	6559.04	-23.83	5842.62	-23.83	5647.05	-23.83	6616.81	-23.83	7561.26	-23.83	7105.29	-23.83	7160.03	-23.83	7501.98	-23.83	10326.2	-23.83	13914.9
-23.82	6507.38	-23.82	5720.04	-23.82	5580.15	-23.82	6554.75	-23.82	7561.68	-23.82	7082.02	-23.82	7101.58	-23.82	7674.55	-23.82	10362.6	-23.82	13816.8
-23.81	6549.53	-23.81	5837.48	-23.81	5582.34	-23.81	6651.81	-23.81	7521.96	-23.81	7170.88	-23.81	7156.75	-23.81	7829.04	-23.81	10396.4	-23.81	14083.5
-23.8	6473.15	-23.8	5783.02	-23.8	5686.37	-23.8	6648.5	-23.8	7621.62	-23.8	7132.45	-23.8	7172.77	-23.8	7892.08	-23.8	10466.8	-23.8	14298.6
-23.79	6603.85	-23.79	5778.06	-23.79	5639.01	-23.79	6733.31	-23.79	7602.84	-23.79	7080.78	-23.79	7146.12	-23.79	7642.59	-23.79	10482.2	-23.79	14222.9
-23.78	6571.58	-23.78	5708.18	-23.78	5622.58	-23.78	6638.25	-23.78	7578.6	-23.78	7206.52	-23.78	7186.79	-23.78	7815.87	-23.78	10597.6	-23.78	14074.5
-23.77	6553.71	-23.77	5736.81	-23.77	5656.55	-23.77	6635.44	-23.77	7590.6	-23.77	7143.21	-23.77	7209.82	-23.77	7852.83	-23.77	10669.6	-23.77	14152.8
-23.76	6486.97	-23.76	5734.87	-23.76	5506.05	-23.76	6743.94	-23.76	7585.5	-23.76	7153.19	-23.76	7235.47	-23.76	7759.79	-23.76	10745.2	-23.76	14254.9
-23.75	6388.92	-23.75	5697.36	-23.75	5538.62	-23.75	6655.75	-23.75	7581.36	-23.75	7270.55	-23.75	7378.95	-23.75	7809.14	-23.75	10881.2	-23.75	14416.6
-23.74	6499.52	-23.74	5795.54	-23.74	5600.68	-23.74	6769	-23.74	7635	-23.74	7067.9	-23.74	7169.49	-23.74	7813.25	-23.74	10918	-23.74	14669.4
-23.73	6472.71	-23.73	5774.25	-23.73	5594.6	-23.73	6777.19	-23.73	7695	-23.73	7236.26	-23.73	7344.76	-23.73	7973.67	-23.73	11114.9	-23.73	14769.5
-23.72	6499.14	-23.72	5817	-23.72	5563.05	-23.72	6668.19	-23.72	7665.42	-23.72	7244.48	-23.72	7380.53	-23.72	7974.98	-23.72	11022.9	-23.72	14373.9
-23.71	6490.58	-23.71	5811.29	-23.71	5620.33	-23.71	6699.88	-23.71	7750.56	-23.71	7316.38	-23.71	7257.16	-23.71	7852.78	-23.71	11074	-23.71	14981.2
-23.7	6568.86	-23.7	5787.63	-23.7	5589.88	-23.7	6824.06	-23.7	7662.42	-23.7	7285.6	-23.7	7408.11	-23.7	8011.48	-23.7	11144.8	-23.7	15181
-23.69	6453.7	-23.69	5791.44	-23.69	5651.52	-23.69	6729.38	-23.69	7675.86	-23.69	7277.59	-23.69	7391.86	-23.69	8054.14	-23.69	11242.7	-23.69	14916.4
-23.68	6534.63	-23.68	5746.89	-23.68	5790	-23.68	6790.5	-23.68	7767.42	-23.68	7197.36	-23.68	7412.84	-23.68	8018.95	-23.68	11365.5	-23.68	15106.1
-23.67	6526.39	-23.67	5721.82	-23.67	5733.42	-23.67	6831	-23.67	7749.18	-23.67	7236.98	-23.67	7516.11	-23.67	8121.06	-23.67	11186.3	-23.67	15081.6
-23.66	6479.94	-23.66	5818.1	-23.66	5672.22	-23.66	6850.75	-23.66	7764.18	-23.66	7338.78	-23.66	7546.5	-23.66	8177.23	-23.66	11331.8	-23.66	15359.7
-23.65	6470.68	-23.65	5829.87	-23.65	5666.28	-23.65	6792.12	-23.65	7736.28	-23.65	7272.83	-23.65	7526.34	-23.65	8076.76	-23.65	11437.9	-23.65	15477.8
-23.64	6458.89	-23.64	5741.86	-23.64	5760.03	-23.64	6667.12	-23.64	7797.24	-23.64	7291.6	-23.64	7461.06	-23.64	8109.28	-23.64	11397.1	-23.64	15293.1
-23.63	6371.56	-23.63	5649.81	-23.63	5759.57	-23.63	6722.12	-23.63	7815.06	-23.63	7227.62	-23.63	7540.07	-23.63	8185.97	-23.63	11496.1	-23.63	15602.3
-23.62	6377.96	-23.62	5812.21	-23.62	5826.41	-23.62	6835.88	-23.62	7831.26	-23.62	7406.43	-23.62	7538.44	-23.62	8195.64	-23.62	11538.2	-23.62	15754.1
-23.61	6400.84	-23.61	5766.2	-23.61	5690.26	-23.61	6908.25	-23.61	7735.68	-23.61	7400.59	-23.61	7574.96	-23.61	8073.16	-23.61	11669.4	-23.61	15843.8
-23.6	6458.2	-23.6	5758.88	-23.6	5718.7	-23.6	6889.5	-23.6	7788.18	-23.6	7302.52	-23.6	7616.69	-23.6	8135.12	-23.6	11661.3	-23.6	15819.1
-23.59	6439.31	-23.59	5677.17	-23.59	5737.34	-23.59	6885.56	-23.59	7774.08	-23.59	7339.14	-23.59	7518.27	-23.59	8337.98	-23.59	11697.1	-23.59	16103.9
-23.58	6528.49	-23.58	5714.86	-23.58	5789.42	-23.58	6935.62	-23.58	7788.9	-23.58	7313.02	-23.58	7569.99	-23.58	8282.84	-23.58	11686	-23.58	15821.2
-23.57	6506.24	-23.57	5837.77	-23.57	5771.38	-23.57	6842.56	-23.57	7723.02	-23.57	7490.22	-23.57	7518.1	-23.57	8200.64	-23.57	11710.5	-23.57	15942.4
-23.56	6438.23	-23.56	5828.65	-23.56	5787.73	-23.56	6757.5	-23.56	7722.24	-23.56	7407.78	-23.56	7569.7	-23.56	8245.64	-23.56	11891.9	-23.56	16036.9
-23.55	6394.82	-23.55	5817.69	-23.55	5805.24	-23.55	6859.75	-23.55	7864.08	-23.55	7549.34	-23.55	7713.82	-23.55	8291.81	-23.55	11857.4	-23.55	16273.1
-23.54	6481.9	-23.54	5808.46	-23.54	5699.39	-23.54	6865.56	-23.54	7797	-23.54	7339.6	-23.54	7672.79	-23.54	8343.35	-23.54	11856	-23.54	16677.4
-23.53	6485.07	-23.53	5845.62	-23.53	5748.99	-23.53	6806.56	-23.53	7821.54	-23.53	7480.34	-23.53	7755.02	-23.53	8335.69	-23.53	11885.9	-23.53	16100.3
-23.52	6374.41	-23.52	5822.65	-23.52	5799.1	-23.52	6982.06	-23.52	7917.36	-23.52	7479	-23.52	7769.63	-23.52	8387.75	-23.52	11954.8	-23.52	16250.3
-23.51	6451.92	-23.51	5736.87	-23.51	5776.74	-23.51	6992.56	-23.51	7859.22	-23.51	7461.72	-23.51	7883.24	-23.51	8259.33	-23.51	11956.3	-23.51	16254.4
-23.5	6439.18	-23.5	5775.98	-23.5	5788.58	-23.5	6935.12	-23.5	7805.52	-23.5	7487.33	-23.5	7757.18	-23.5	8286.95	-23.5	12107.8	-23.5	16668.4
-23.49	6356.15	-23.49	5783.48	-23.49	5812.53	-23.49	6876.44	-23.49	7820.64	-23.49	7468.86	-23.49	7750.75	-23.49	8375.83	-23.49	12109.7	-23.49	16707.9
-23.48	6352.29	-23.48	5788.9	-23.48	5801.82	-23.48	6908.69	-23.48	7847.52	-23.48	7502.02	-23.48	7849.05	-23.48	8347.65	-23.48	12192.1	-23.48	16525.2
-23.47	6361.67	-23.47	5734.67	-23.47	5797.14	-23.47	6905.94	-23.47	7825.8	-23.47	7500.21	-23.47	7896.04	-23.47	8433.17	-23.47	12282	-23.47	16376.8
-23.46	6445.46	-23.46	5837.77	-23.46	5903.19	-23.46	6958.12	-23.46	7864.86	-23.46	7383.98	-23.46	7922.92	-23.46	8420.83	-23.46	12302.3	-23.46	16825.8
-23.45	6476.96	-23.45	5740.67	-23.45	5870.97	-23.45	6995.62	-23.45	7949.1	-23.45	7538.43	-23.45	7848.23	-23.45	8542.7	-23.45	12317.3	-23.45	16600.4
-23.44	6376.31	-23.44	5785.33	-23.44	5807.8	-23.44	6941.31	-23.44	7906.32	-23.44	7560.1	-23.44	7822.52	-23.44	8502.14	-23.44	12403.1	-23.44	16615.8
-23.43	6453	-23.43	5811.81	-23.43	5842.97	-23.43	7005.75	-23.43	7823.4	-23.43	7489.29	-23.43	7894.75	-23.43	8581.44	-23.43	12267.9	-23.43	16748.4
-23.42	6452.49	-23.42	5847.29	-23.42	5910.77	-23.42	6912.75	-23.42	7871.34	-23.42	7495.86	-23.42	7956.99	-23.42	8577.94	-23.42	12444.8	-23.42	17080.2
-23.41	6332.23	-23.41	5738.45	-23.41	5800.67	-23.41	6941.62	-23.41	7872.42	-23.41	7673.79	-23.41	7968.56	-23.41	8601.86	-23.41	12419.4	-23.41	17150.1
-23.4	6339.55	-23.4	5837.08	-23.4	5895.91	-23.4	6894.69	-23.4	7903.02	-23.4	7598.17	-23.4	7933.15	-23.4	8621.82	-23.4	12430	-23.4	16939.7
-23.39	6350.58	-23.39	5758.34	-23.39	5971.01	-23.39	6954.31	-23.39	7993.2	-23.39	7612.81	-23.39	7958.22	-23.39	8476.53	-23.39	12563.2	-23.39	17378.9
-23.38	6411.74	-23.38	5838.35	-23.38	5943.79	-23.38	7062.5	-23.38	7934.04	-23.38	7587.52	-23.38	7951.97	-23.38	8596.21	-23.38	12584.6	-23.38	17109.2
-23.37	6361.35	-23.37	5781.12	-23.37	5915.41	-23.37	7039.75	-23.37	7953.36	-23.37	7581.05	-23.37	8026.36	-23.37	8625.93	-23.37	12671.5	-23.37	17222.6
-23.36	6444.82	-23.36	5795.19	-23.36	6002.53	-23.36	7049.19	-23.36	8048.34	-23.36	7722.21	-23.36	8136.35	-23.36	8662.01	-23.36	12570.5	-23.36	17234.2
-23.35	6455.6	-23.35	5823.69	-23.35	5949.99	-23.35	7083.56	-23.35	8010.18	-23.35	7569.47	-23.35	7999.48	-23.35	8553.97	-23.35	12744.1	-23.35	17445.8
-23.34	6338.66	-23.34	5792.02	-23.34	5926.93	-23.34	6949.75	-23.34	7926.84	-23.34	7663.24	-23.34	7967.69	-23.34	8550.88	-23.34	12747.5	-23.34	17314.6
-23.33	6414.65	-23.33	5872.04	-23.33	5966.83	-23.33	7028.94	-23.33	7932.06	-23.33	7551.05	-23.33	8138.86	-23.33	8574.95	-23.33	12795.2	-23.33	17353.3
-23.32	6298.73	-23.32	5853	-23.32	5977.64	-23.32	7106.5	-23.32	7942.8	-23.32	7610.53	-23.32	8054.47	-23.32	8598.13	-23.32	12767.7	-23.32	17540.5
-23.31	6334.81	-23.31	5794.15	-23.31	5945.15	-23.31	7127.12	-23.31	7911.84	-23.31	7630.91	-23.31	8202.27	-23.31	8587.47	-23.31	12950	-23.31	17644.2
-23.3	6394.63	-23.3	5769.01	-23.3	6010.42	-23.3	7021.69	-23.3	7959.36	-23.3	7601.02	-23.3	8079.72	-23.3	8700.65	-23.3	12973.9	-23.3	17378.2
-23.29	6406.1	-23.29	5904.06	-23.29	5894.5	-23.29	7032.75	-23.29	7901.52	-23.29	7756.97	-23.29	8178.66	-23.29	8820.28	-23.29	12956	-23.29	17405.1
-23.28	6218.41	-23.28	5860.62	-23.28	5907.01	-23.28	7143.25	-23.28	7938.36	-23.28	7737.78	-23.28	8146.69	-23.28	8722.43	-23.28	12912.8	-23.28	17453.7
-23.27	6359.64	-23.27	5790.17	-23.27	5946	-23.27	7059.88	-23.27	8026.5	-23.27	7627.91	-23.27	8217.35	-23.27	8585.46	-23.27	12992.5	-23.27	17357.5
-23.26	6381.13	-23.26	5847.81	-23.26	6016.76	-23.26	7120.75	-23.26	7936.38	-23.26	7672.81	-23.26	8151.84	-23.26	8706.68	-23.26	12985.7	-23.26	17870.2
-23.25	6251.82	-23.25	5799.87	-23.25	6088.32	-23.25	7171.88	-23.25	8040.3	-23.25	7667.95	-23.25	8217.99	-23.25	8640.37	-23.25	13013.7	-23.25	17761.3
-23.24	6270.53	-23.24	5866.73	-23.24	6053.59	-23.24	7067.94	-23.24	7998.78	-23.24	7739.69	-23.24	8126.59	-23.24	8708.59	-23.24	12965.7	-23.24	17693.1
-23.23	6297.95	-23.23	5868.23	-23.23	6023.64	-23.23	7219.56	-23.23	7968.72	-23.23	7694.38	-23.23	8192.81	-23.23	8603.78	-23.23	13011.1	-23.23	17875.8
-23.22	6313.19	-23.22	5864.6	-23.22	6071.32	-23.22	7180.25	-23.22	8043.36	-23.22	7662.05	-23.22	8199.23	-23.22	8696.26	-23.22	13085.9	-23.22	17625.9
-23.21	6294.25	-23.21	5917.73	-23.21	6077.6	-23.21	7106.69	-23.21	7978.26	-23.21	7728.52	-23.21	8219.22	-23.21	8737.47	-23.21	13019	-23.21	17825.6
-23.2	6316.15	-23.2	5913.23	-23.2	6016.58	-23.2	7251.5	-23.2	7989.18	-23.2	7739.07	-23.2	8117.65	-23.2	8663.45	-23.2	13098.7	-23.2	17931.6
-23.19	6351.97	-23.19	5914.62	-23.19	5985.12	-23.19	7215.88	-23.19	8066.76	-23.19	7783.4	-23.19	8429.96	-23.19	8791.68	-23.19	12974.5	-23.19	17826.2
-23.18	6327.48	-23.18	5894.31	-23.18	5993.51	-23.18	7246.81	-23.18	7997.04	-23.18	7693.4	-23.18	8192.16	-23.18	8863.55	-23.18	13063.2	-23.18	17712.3
-23.17	6244.64	-23.17	5930.42	-23.17	5994.69	-23.17	7212.81	-23.17	8040	-23.17	7677.88	-23.17	8275.73	-23.17	8718.92	-23.17	13139.5	-23.17	17805.6
-23.16	6314.57	-23.16	5945.71	-23.16	5988.6	-23.16	7144.88	-23.16	7977.9	-23.16	7743.21	-23.16	8141.14	-23.16	8741.59	-23.16	13110.3	-23.16	18063.3
-23.15	6286.14	-23.15	5978.94	-23.15	6123.74	-23.15	7109.88	-23.15	8041.62	-23.15	7802.79	-23.15	8245.69	-23.15	8698.64	-23.15	13164.5	-23.15	17799.3
-23.14	6434.24	-23.14	5872.04	-23.14	6034.03	-23.14	7228.25	-23.14	8085.84	-23.14	7802.84	-23.14	8365.5	-23.14	8815.33	-23.14	13217.8	-23.14	18127.9
-23.13	6312.42	-23.13	5864.08	-23.13	6140.51	-23.13	7177.81	-23.13	8155.68	-23.13	7825.03	-23.13	8303.38	-23.13	8922.06	-23.13	13085.9	-23.13	17566
-23.12	6386.96	-23.12	5876.42	-23.12	6195.25	-23.12	7286.31	-23.12	8085.6	-23.12	7808.69	-23.12	8213.73	-23.12	8836.4	-23.12	13304.5	-23.12	18049.3
-23.11	6341.2	-23.11	5945.02	-23.11	6066.66	-23.11	7318.88	-23.11	8136.66	-23.11	7787.95	-23.11	8275.73	-23.11	8759.9	-23.11	13265.7	-23.11	18279.3
-23.1	6355.39	-23.1	6005.83	-23.1	6168.41	-23.1	7174.44	-23.1	7978.02	-23.1	7915.86	-23.1	8305.77	-23.1	8775.65	-23.1	13214.1	-23.1	18034.6
-23.09	6361.23	-23.09	5866.21	-23.09	6176.17	-23.09	7271.75	-23.09	8005.26	-23.09	7810.24	-23.09	8245.34	-23.09	8832.24	-23.09	13236.6	-23.09	17691.8
-23.08	6389.87	-23.08	5977.67	-23.08	6070.2	-23.08	7333.31	-23.08	8165.7	-23.08	7706.48	-23.08	8450.47	-23.08	8814.81	-23.08	13194.2	-23.08	17886.7
-23.07	6332.66	-23.07	5939.94	-23.07	6198.24	-23.07	7208.75	-23.07	8148.3	-23.07	7832.17	-23.07	8440.95	-23.07	8755.51	-23.07	13256.9	-23.07	17677.8
-23.06	6316.12	-23.06	5847.06	-23.06	6066.75	-23.06	7166.69	-23.06	7955.76	-23.06	7747.76	-23.06	8387.18	-23.06	8911.26	-23.06	13273.4	-23.06	18293.1
-23.05	6320.33	-23.05	5911.73	-23.05	6145.93	-23.05	7249.19	-23.05	8070.06	-23.05	7786.24	-23.05	8366.14	-23.05	8893.74	-23.05	13193	-23.05	18046.1
-23.04	6379.42	-23.04	5906.83	-23.04	6193.08	-23.04	7360.75	-23.04	8096.58	-23.04	7908.05	-23.04	8511.19	-23.04	8860.19	-23.04	13403.3	-23.04	18032.4
-23.03	6304.8	-23.03	5829.58	-23.03	6226.82	-23.03	7305.31	-23.03	8059.74	-23.03	7905.88	-23.03	8459.06	-23.03	8866.82	-23.03	13367.5	-23.03	18077.7
-23.02	6265.56	-23.02	5973.58	-23.02	6131.42	-23.02	7240.06	-23.02	8042.82	-23.02	7865.22	-23.02	8445.39	-23.02	8873.13	-23.02	13235.4	-23.02	17981.6
-23.01	6240	-23.01	5884.15	-23.01	6208.08	-23.01	7341.5	-23.01	8139.9	-23.01	7869.88	-23.01	8403.84	-23.01	8836.54	-23.01	13319.1	-23.01	17939.4
-23	6347.35	-23	5823.4	-23	6131.94	-23	7240.12	-23	8041.38	-23	7771.24	-23	8404.6	-23	8901.36	-23	13210.8	-23	17976.9
-22.99	6245.54	-22.99	5883.17	-22.99	6208.37	-22.99	7342.38	-22.99	8066.58	-22.99	7824.67	-22.99	8504.65	-22.99	8974.02	-22.99	13280.7	-22.99	17908.2
-22.98	6335.35	-22.98	5914.1	-22.98	6238.11	-22.98	7319.25	-22.98	8065.62	-22.98	7821.47	-22.98	8437.97	-22.98	8895.14	-22.98	13236.2	-22.98	18081.1
-22.97	6334.04	-22.97	5901.06	-22.97	6262.08	-22.97	7408.38	-22.97	8124.12	-22.97	7909.76	-22.97	8471.1	-22.97	8962.06	-22.97	13316.8	-22.97	17937.2
-22.96	6265.62	-22.96	5949.35	-22.96	6312.27	-22.96	7324.44	-22.96	8029.2	-22.96	7935.1	-22.96	8502.31	-22.96	8983.04	-22.96	13265.1	-22.96	18028.1
-22.95	6316.92	-22.95	5942.54	-22.95	6253.44	-22.95	7306.25	-22.95	7923	-22.95	7959.21	-22.95	8550.18	-22.95	8922.52	-22.95	13223.8	-22.95	18229.8
-22.94	6290.97	-22.94	6046.85	-22.94	6213.12	-22.94	7240.81	-22.94	8025.06	-22.94	7939.5	-22.94	8414.53	-22.94	8872.8	-22.94	13391.9	-22.94	17915.8
-22.93	6271.23	-22.93	5933.37	-22.93	6251.15	-22.93	7254.69	-22.93	8114.88	-22.93	7914.93	-22.93	8411.03	-22.93	8872.8	-22.93	13306.7	-22.93	18065.1
-22.92	6217.88	-22.92	5958.75	-22.92	6231.88	-22.92	7327.94	-22.92	8088.6	-22.92	7861.91	-22.92	8432.71	-22.92	9051.13	-22.92	13290.7	-22.92	17918.6
-22.91	6235.51	-22.91	5977.96	-22.91	6216.4	-22.91	7333	-22.91	8117.52	-22.91	7861.86	-22.91	8507.81	-22.91	8925.19	-22.91	13223	-22.91	17658.4
-22.9	6301.64	-22.9	5934.23	-22.9	6362.8	-22.9	7355.81	-22.9	8121.72	-22.9	7873.76	-22.9	8354.4	-22.9	8942.57	-22.9	13183.5	-22.9	17793.8
-22.89	6202.22	-22.89	5983.33	-22.89	6207.71	-22.89	7373.12	-22.89	8048.1	-22.89	7906.24	-22.89	8520.55	-22.89	8829.95	-22.89	13176	-22.89	18173.1
-22.88	6256.28	-22.88	5934.58	-22.88	6173.33	-22.88	7382.56	-22.88	8026.26	-22.88	7921.09	-22.88	8475.72	-22.88	8942.85	-22.88	13230.7	-22.88	17993.6
-22.87	6267.28	-22.87	5926.85	-22.87	6253.09	-22.87	7358.5	-22.87	8097.12	-22.87	7942.91	-22.87	8359.71	-22.87	8971.5	-22.87	13148.6	-22.87	17829.2
-22.86	6186.19	-22.86	6038.83	-22.86	6217.64	-22.86	7325.38	-22.86	8064.06	-22.86	7941.52	-22.86	8389.58	-22.86	8889.44	-22.86	13122.7	-22.86	17890.3
-22.85	6241.13	-22.85	6101.54	-22.85	6268.31	-22.85	7443.44	-22.85	8026.8	-22.85	7887.47	-22.85	8373.86	-22.85	8837.66	-22.85	13227.7	-22.85	17707.1
-22.84	6213.92	-22.84	6075.52	-22.84	6371.34	-22.84	7440.31	-22.84	8034.48	-22.84	7894.09	-22.84	8509.44	-22.84	8807.34	-22.84	13112.6	-22.84	17428.9
-22.83	6299.45	-22.83	5879.19	-22.83	6306.2	-22.83	7448.94	-22.83	8101.5	-22.83	7896	-22.83	8491.15	-22.83	8892.57	-22.83	13142.1	-22.83	17758.8
-22.82	6282.53	-22.82	6032.19	-22.82	6257.48	-22.82	7332.38	-22.82	8039.1	-22.82	7889.79	-22.82	8528.44	-22.82	8948.18	-22.82	13145.8	-22.82	17905.7
-22.81	6215.69	-22.81	6039.4	-22.81	6366.73	-22.81	7389.19	-22.81	8163.96	-22.81	7977.1	-22.81	8567.88	-22.81	8901.4	-22.81	12978.8	-22.81	17919.8
-22.8	6267	-22.8	6015.81	-22.8	6294.04	-22.8	7387.06	-22.8	8218.62	-22.8	7994.02	-22.8	8389.75	-22.8	8857.29	-22.8	13123.6	-22.8	17849.7
-22.79	6282.86	-22.79	5926.56	-22.79	6346.23	-22.79	7500.38	-22.79	8148.18	-22.79	8013.16	-22.79	8613	-22.79	8831.21	-22.79	13117.1	-22.79	17700.6
-22.78	6152.86	-22.78	6064.44	-22.78	6389.76	-22.78	7492.19	-22.78	8151.18	-22.78	7980.05	-22.78	8525.57	-22.78	8718.88	-22.78	13097.5	-22.78	17463.4
-22.77	6273.86	-22.77	6040.33	-22.77	6327.57	-22.77	7383.62	-22.77	8038.26	-22.77	7882.4	-22.77	8424	-22.77	8864.49	-22.77	13110.8	-22.77	17504.2
-22.76	6269.03	-22.76	5992.04	-22.76	6376.89	-22.76	7484.31	-22.76	8078.58	-22.76	7923.83	-22.76	8473.73	-22.76	8817.8	-22.76	13064.4	-22.76	17414.9
-22.75	6291.02	-22.75	6074.88	-22.75	6356.87	-22.75	7404.19	-22.75	8156.82	-22.75	7899.1	-22.75	8406.47	-22.75	8780.93	-22.75	13128.8	-22.75	17263.7
-22.74	6222.28	-22.74	6065.42	-22.74	6392.51	-22.74	7454.69	-22.74	8129.28	-22.74	7897.55	-22.74	8459.65	-22.74	8750.04	-22.74	13058.1	-22.74	17265.1
-22.73	6160.64	-22.73	6093.98	-22.73	6480.89	-22.73	7487.38	-22.73	8137.5	-22.73	7816.4	-22.73	8374.62	-22.73	8832.43	-22.73	12978.2	-22.73	17433.7
-22.72	6190.08	-22.72	6061.67	-22.72	6460.73	-22.72	7491	-22.72	8102.64	-22.72	7969.14	-22.72	8433.94	-22.72	8896.17	-22.72	13085.6	-22.72	17533
-22.71	6297.6	-22.71	6029.83	-22.71	6391.1	-22.71	7499.88	-22.71	8067.54	-22.71	7915.4	-22.71	8370.06	-22.71	8725.98	-22.71	13106.5	-22.71	17311
-22.7	6231.94	-22.7	6115.44	-22.7	6429.45	-22.7	7472.31	-22.7	8172.24	-22.7	7952.48	-22.7	8363.98	-22.7	8865	-22.7	12815.5	-22.7	17305.4
-22.69	6228.37	-22.69	6075.87	-22.69	6411.64	-22.69	7483.25	-22.69	8056.74	-22.69	7996.86	-22.69	8291.22	-22.69	8711.68	-22.69	12948	-22.69	17506.5
-22.68	6252.5	-22.68	6051.63	-22.68	6358	-22.68	7468.12	-22.68	8142.06	-22.68	7834.29	-22.68	8385.6	-22.68	8723.64	-22.68	12928.4	-22.68	17015.6
-22.67	6260.61	-22.67	6031.44	-22.67	6392.77	-22.67	7506.62	-22.67	8039.4	-22.67	7904.22	-22.67	8485.6	-22.67	8601.35	-22.67	12794.2	-22.67	16865.2
-22.66	6216.93	-22.66	6072.58	-22.66	6337.84	-22.66	7489.25	-22.66	8103.84	-22.66	7828.03	-22.66	8470.4	-22.66	8678.31	-22.66	12877.3	-22.66	17412.9
-22.65	6150.75	-22.65	6058.56	-22.65	6529.22	-22.65	7470.06	-22.65	8101.14	-22.65	7897.5	-22.65	8397	-22.65	8653.13	-22.65	12809.9	-22.65	17057.8
-22.64	6141.58	-22.64	5981.65	-22.64	6403.59	-22.64	7452.62	-22.64	8031.06	-22.64	7852.45	-22.64	8352.88	-22.64	8694.76	-22.64	12803.8	-22.64	17087.3
-22.63	6112.58	-22.63	6087.75	-22.63	6396.17	-22.63	7484.38	-22.63	8119.2	-22.63	8041.76	-22.63	8393.84	-22.63	8755.98	-22.63	12782	-22.63	17010
-22.62	6215.05	-22.62	6207.46	-22.62	6501.01	-22.62	7545.44	-22.62	8172.6	-22.62	8015.59	-22.62	8379.58	-22.62	8666.07	-22.62	12773.4	-22.62	17034.8
-22.61	6194.81	-22.61	6107.31	-22.61	6411.24	-22.61	7509.19	-22.61	8088.72	-22.61	7891.97	-22.61	8375.32	-22.61	8685.14	-22.61	12814.8	-22.61	16874.8
-22.6	6204.23	-22.6	6036.12	-22.6	6417.69	-22.6	7449.69	-22.6	8040.54	-22.6	7904.22	-22.6	8299.11	-22.6	8733.69	-22.6	12741.9	-22.6	16804.6
-22.59	6266.85	-22.59	6023.31	-22.59	6382.52	-22.59	7511.31	-22.59	8060.1	-22.59	7965.83	-22.59	8360.47	-22.59	8581.54	-22.59	12538.4	-22.59	16642.9
-22.58	6214.75	-22.58	6143.08	-22.58	6609.72	-22.58	7441.69	-22.58	8094.12	-22.58	7919.48	-22.58	8313.72	-22.58	8685.79	-22.58	12627.6	-22.58	16699.2
-22.57	6188.96	-22.57	6162.35	-22.57	6468.06	-22.57	7497.75	-22.57	8087.34	-22.57	7784.69	-22.57	8233.19	-22.57	8588.13	-22.57	12608.9	-22.57	16524.7
-22.56	6152.3	-22.56	6010.1	-22.56	6445.83	-22.56	7680.5	-22.56	8049.18	-22.56	7808.59	-22.56	8454.1	-22.56	8639.76	-22.56	12492.7	-22.56	16707.3
-22.55	6220.82	-22.55	6142.9	-22.55	6413.03	-22.55	7469.12	-22.55	8022.96	-22.55	7939.34	-22.55	8265.21	-22.55	8685.28	-22.55	12515.3	-22.55	16787.1
-22.54	6142.84	-22.54	6026.48	-22.54	6531.47	-22.54	7451.19	-22.54	8062.86	-22.54	7840.14	-22.54	8409.16	-22.54	8711.4	-22.54	12423.6	-22.54	16597.3
-22.53	6120.39	-22.53	6068.65	-22.53	6550.78	-22.53	7545	-22.53	7969.02	-22.53	7866.98	-22.53	8330.38	-22.53	8740.18	-22.53	12339.2	-22.53	16573.6
-22.52	6160.09	-22.52	6181.56	-22.52	6489.03	-22.52	7465.44	-22.52	8038.08	-22.52	7861.91	-22.52	8281.87	-22.52	8591.82	-22.52	12359.3	-22.52	16326.2
-22.51	6209.37	-22.51	6071.02	-22.51	6366.81	-22.51	7526.44	-22.51	7972.08	-22.51	8046.26	-22.51	8184.51	-22.51	8571.96	-22.51	12343.5	-22.51	16472.2
-22.5	6101.49	-22.5	5990.83	-22.5	6524.43	-22.5	7525.94	-22.5	7984.08	-22.5	7885.76	-22.5	8283.04	-22.5	8661.44	-22.5	12339.2	-22.5	16361.4
-22.49	6115.94	-22.49	6045	-22.49	6481.76	-22.49	7470.5	-22.49	7988.46	-22.49	7830.21	-22.49	8104.32	-22.49	8603.73	-22.49	12369.9	-22.49	16361.1
-22.48	6124.99	-22.48	6080.83	-22.48	6471.19	-22.48	7585.06	-22.48	8035.44	-22.48	7818.26	-22.48	8244.53	-22.48	8609.43	-22.48	12274.7	-22.48	15840.9
-22.47	6084.74	-22.47	6141.4	-22.47	6568.67	-22.47	7580.69	-22.47	8127.84	-22.47	7845.31	-22.47	8205.9	-22.47	8600.37	-22.47	12332.3	-22.47	16046.3
-22.46	6137	-22.46	6008.65	-22.46	6367.54	-22.46	7466.44	-22.46	7933.08	-22.46	7940.17	-22.46	8135.24	-22.46	8426.11	-22.46	12215.2	-22.46	15814.7
-22.45	6141.66	-22.45	6062.13	-22.45	6403.62	-22.45	7589.38	-22.45	7993.2	-22.45	7808.79	-22.45	8158.03	-22.45	8513.22	-22.45	12245.2	-22.45	15947.7
-22.44	6089.86	-22.44	6042.87	-22.44	6547.11	-22.44	7565.88	-22.44	8117.82	-22.44	7883.33	-22.44	8168.84	-22.44	8514.39	-22.44	12141.4	-22.44	15884.6
-22.43	5973.28	-22.43	6073.15	-22.43	6496.6	-22.43	7575.88	-22.43	8014.38	-22.43	7807.66	-22.43	8205.84	-22.43	8469.38	-22.43	12083.8	-22.43	15920
-22.42	6150.5	-22.42	6124.73	-22.42	6486.58	-22.42	7545.94	-22.42	8084.82	-22.42	7905.88	-22.42	8213.38	-22.42	8630.7	-22.42	12131.9	-22.42	16156.1
-22.41	6118.65	-22.41	6095.02	-22.41	6491.38	-22.41	7485.88	-22.41	8094.54	-22.41	7799.22	-22.41	8272.81	-22.41	8586.3	-22.41	12097.4	-22.41	16187.8
-22.4	6112.62	-22.4	6150.4	-22.4	6483.05	-22.4	7513	-22.4	7939.32	-22.4	7926.47	-22.4	8161.54	-22.4	8451.91	-22.4	12063.8	-22.4	15593.6
-22.39	5982.69	-22.39	6117.92	-22.39	6552.87	-22.39	7531.81	-22.39	8036.7	-22.39	7869.47	-22.39	8140.91	-22.39	8408.31	-22.39	12022.1	-22.39	15618.3
-22.38	6114.07	-22.38	6101.31	-22.38	6490.47	-22.38	7476.38	-22.38	8071.56	-22.38	7840.97	-22.38	8297.47	-22.38	8587.28	-22.38	11923.5	-22.38	15389.7
-22.37	6102.48	-22.37	6152.13	-22.37	6512.25	-22.37	7466.12	-22.37	7980.48	-22.37	7785.83	-22.37	8158.15	-22.37	8610.6	-22.37	11922.3	-22.37	15547.9
-22.36	6162.63	-22.36	6087.58	-22.36	6518.98	-22.36	7412.31	-22.36	7950.9	-22.36	7744.45	-22.36	8241.9	-22.36	8424.24	-22.36	11830.9	-22.36	15352.4
-22.35	6051.26	-22.35	6205.21	-22.35	6619.58	-22.35	7440.56	-22.35	7854.3	-22.35	7919.22	-22.35	8125.36	-22.35	8402.19	-22.35	11778.5	-22.35	15216.1
-22.34	6058.58	-22.34	6196.85	-22.34	6457.13	-22.34	7456.5	-22.34	7886.7	-22.34	7673.48	-22.34	7963.42	-22.34	8458.59	-22.34	11795.5	-22.34	15419.1
-22.33	6077.64	-22.33	6173.19	-22.33	6552.84	-22.33	7480.19	-22.33	7864.8	-22.33	7783.24	-22.33	8035.83	-22.33	8508.22	-22.33	11708.7	-22.33	15219.4
-22.32	6076.53	-22.32	6186.46	-22.32	6623.55	-22.32	7501.5	-22.32	7859.64	-22.32	7910.53	-22.32	8098.6	-22.32	8399.38	-22.32	11715.5	-22.32	15243.1
-22.31	6011.16	-22.31	6221.02	-22.31	6630.52	-22.31	7462.25	-22.31	7900.56	-22.31	7860.83	-22.31	7986.86	-22.31	8385.32	-22.31	11704	-22.31	15298.4
-22.3	6160.47	-22.3	6274.27	-22.3	6490.99	-22.3	7501.31	-22.3	7952.76	-22.3	7770.52	-22.3	8021.28	-22.3	8348.21	-22.3	11655.7	-22.3	15205.6
-22.29	6041.65	-22.29	6231.63	-22.29	6568.26	-22.29	7502	-22.29	7868.34	-22.29	7664.48	-22.29	8128.34	-22.29	8402.84	-22.29	11669.9	-22.29	14797.5
-22.28	6107.95	-22.28	6114.35	-22.28	6508.83	-22.28	7465.62	-22.28	7885.74	-22.28	7722.62	-22.28	7893.64	-22.28	8275.13	-22.28	11660.2	-22.28	15048.2
-22.27	5948.97	-22.27	6231.06	-22.27	6421.8	-22.27	7521.12	-22.27	7919.88	-22.27	7733.48	-22.27	8035.6	-22.27	8441.16	-22.27	11521.1	-22.27	14922.8
-22.26	6171.72	-22.26	6200.88	-22.26	6509.86	-22.26	7430.25	-22.26	7903.8	-22.26	7707.36	-22.26	8080.01	-22.26	8320.74	-22.26	11479.8	-22.26	15155.8
-22.25	6044.98	-22.25	6173.37	-22.25	6480.56	-22.25	7571.12	-22.25	7804.26	-22.25	7742.53	-22.25	8016.37	-22.25	8312.14	-22.25	11472.6	-22.25	14814
-22.24	6155.36	-22.24	6170.6	-22.24	6558	-22.24	7565.38	-22.24	7867.74	-22.24	7658.95	-22.24	8043.55	-22.24	8338.07	-22.24	11394.8	-22.24	14708.3
-22.23	6137.11	-22.23	6147.23	-22.23	6495.68	-22.23	7423.31	-22.23	7870.5	-22.23	7691.59	-22.23	8038.05	-22.23	8226.58	-22.23	11386.5	-22.23	14586.4
-22.22	6076	-22.22	6101.94	-22.22	6461.74	-22.22	7485.12	-22.22	7832.76	-22.22	7663.29	-22.22	7979.38	-22.22	8303.96	-22.22	11292.2	-22.22	14460.5
-22.21	5932.57	-22.21	6140.6	-22.21	6538.6	-22.21	7564.94	-22.21	7805.7	-22.21	7679.53	-22.21	7989.66	-22.21	8355.69	-22.21	11264.9	-22.21	14238.5
-22.2	5954.39	-22.2	6183.46	-22.2	6695.09	-22.2	7548.5	-22.2	7871.16	-22.2	7723.55	-22.2	7856.24	-22.2	8287.89	-22.2	11295.1	-22.2	14543.3
-22.19	6082.24	-22.19	6173.83	-22.19	6569.81	-22.19	7470.25	-22.19	7879.8	-22.19	7618.91	-22.19	7926.55	-22.19	8149.19	-22.19	11213.1	-22.19	14358.2
-22.18	6135.08	-22.18	6212.77	-22.18	6498.1	-22.18	7468	-22.18	7834.68	-22.18	7751.22	-22.18	7993.93	-22.18	8114.38	-22.18	11239.2	-22.18	14302.8
-22.17	6081.75	-22.17	6150.12	-22.17	6531.3	-22.17	7463.69	-22.17	7808.94	-22.17	7792.09	-22.17	7865.82	-22.17	8243.26	-22.17	11264.3	-22.17	14421.4
-22.16	5994.01	-22.16	6199.5	-22.16	6669.26	-22.16	7401.25	-22.16	7813.8	-22.16	7694.9	-22.16	7785.82	-22.16	8288.07	-22.16	11156.5	-22.16	14396.2
-22.15	6001.47	-22.15	6251.19	-22.15	6616.99	-22.15	7501.5	-22.15	7802.58	-22.15	7671.05	-22.15	7785.82	-22.15	8187.18	-22.15	11202.6	-22.15	14203.9
-22.14	5958.18	-22.14	6192.69	-22.14	6576.37	-22.14	7492.5	-22.14	7861.92	-22.14	7660.19	-22.14	7734.33	-22.14	8049.33	-22.14	11015.1	-22.14	14240.8
-22.13	5940.59	-22.13	6164.25	-22.13	6650.21	-22.13	7408.75	-22.13	7821.12	-22.13	7617.1	-22.13	7972.31	-22.13	8139.84	-22.13	11120.5	-22.13	14049.1
-22.12	6073.08	-22.12	6171.29	-22.12	6552.69	-22.12	7488.12	-22.12	7825.98	-22.12	7643.28	-22.12	7723.75	-22.12	8059.52	-22.12	11062.3	-22.12	14288
-22.11	6111.38	-22.11	6171.29	-22.11	6664.36	-22.11	7331.69	-22.11	7818.78	-22.11	7568.22	-22.11	7858.87	-22.11	8134.1	-22.11	11015.1	-22.11	13842.4
-22.1	6112.31	-22.1	6200.65	-22.1	6598.27	-22.1	7455.44	-22.1	7714.5	-22.1	7735.4	-22.1	7765.42	-22.1	8158.16	-22.1	10953.8	-22.1	13819.4
-22.09	6047.8	-22.09	6143.71	-22.09	6661.87	-22.09	7433.69	-22.09	7755.12	-22.09	7693.71	-22.09	7660.87	-22.09	8107.23	-22.09	10940.8	-22.09	13884
-22.08	5979.52	-22.08	6223.73	-22.08	6546.34	-22.08	7498.44	-22.08	7765.44	-22.08	7665.57	-22.08	7633.34	-22.08	8005.82	-22.08	10904.7	-22.08	13744.4
-22.07	6063.42	-22.07	6245.54	-22.07	6420.43	-22.07	7402.75	-22.07	7728.12	-22.07	7507.14	-22.07	7841.92	-22.07	8163.63	-22.07	10717.3	-22.07	13661.6
-22.06	5937.89	-22.06	6255.75	-22.06	6614.92	-22.06	7432.44	-22.06	7810.2	-22.06	7675.45	-22.06	7834.97	-22.06	8066.9	-22.06	10881.1	-22.06	13812.6
-22.05	6034.57	-22.05	6206.37	-22.05	6644.87	-22.05	7359.81	-22.05	7770.06	-22.05	7638.98	-22.05	7700.38	-22.05	8058.11	-22.05	10826.4	-22.05	13598.8
-22.04	6046.46	-22.04	6237.52	-22.04	6491.69	-22.04	7463.88	-22.04	7660.26	-22.04	7614.88	-22.04	7704.64	-22.04	8019.98	-22.04	10684.6	-22.04	13526.1
-22.03	6003.96	-22.03	6293.77	-22.03	6618.84	-22.03	7453	-22.03	7593.06	-22.03	7604.9	-22.03	7648.89	-22.03	8091.11	-22.03	10732.7	-22.03	13538.3
-22.02	6016.54	-22.02	6205.9	-22.02	6582.29	-22.02	7320.31	-22.02	7671.06	-22.02	7671.78	-22.02	7797.45	-22.02	8088.96	-22.02	10701.8	-22.02	13442.8
-22.01	5947.91	-22.01	6127.5	-22.01	6605.82	-22.01	7436.5	-22.01	7740	-22.01	7527.41	-22.01	7660.11	-22.01	8152.98	-22.01	10764.2	-22.01	13280
-22	6073.32	-22	6232.5	-22	6578.74	-22	7477.5	-22	7657.92	-22	7533.36	-22	7651.46	-22	8062.93	-22	10548	-22	13363.4
-21.99	6074.56	-21.99	6234.69	-21.99	6698.54	-21.99	7390.31	-21.99	7633.44	-21.99	7624.91	-21.99	7615.58	-21.99	8143.54	-21.99	10390.3	-21.99	13088
-21.98	6035.97	-21.98	6272.77	-21.98	6597.93	-21.98	7383	-21.98	7721.76	-21.98	7563.88	-21.98	7607.57	-21.98	8074	-21.98	10374.1	-21.98	13113.6
-21.97	6023.9	-21.97	6265.96	-21.97	6647.98	-21.97	7356.19	-21.97	7668.84	-21.97	7577.38	-21.97	7683.78	-21.97	8079.19	-21.97	10428.9	-21.97	13176.2
-21.96	6020.82	-21.96	6142.04	-21.96	6625.53	-21.96	7348.44	-21.96	7718.4	-21.96	7529.28	-21.96	7495.13	-21.96	8137.23	-21.96	10434.4	-21.96	13099
-21.95	6096.75	-21.95	6226.27	-21.95	6702.9	-21.95	7285.5	-21.95	7703.16	-21.95	7508.64	-21.95	7408.34	-21.95	8075.4	-21.95	10362.4	-21.95	12987.5
-21.94	6068.33	-21.94	6207.75	-21.94	6557.27	-21.94	7472.12	-21.94	7610.34	-21.94	7451.48	-21.94	7580.45	-21.94	7987.18	-21.94	10351.8	-21.94	13026.8
-21.93	6023.17	-21.93	6269.31	-21.93	6585.07	-21.93	7405.5	-21.93	7773.6	-21.93	7368.05	-21.93	7596.29	-21.93	8066.2	-21.93	10294.7	-21.93	12957.2
-21.92	5998.86	-21.92	6309.46	-21.92	6619.53	-21.92	7419.81	-21.92	7668.12	-21.92	7493.43	-21.92	7474.56	-21.92	8123.26	-21.92	10250.2	-21.92	12939.2
-21.91	6064.3	-21.91	6359.31	-21.91	6631.3	-21.91	7419.25	-21.91	7675.08	-21.91	7438.81	-21.91	7560.06	-21.91	8060.54	-21.91	10196.9	-21.91	13020.3
-21.9	6011.2	-21.9	6291	-21.9	6473.31	-21.9	7307.5	-21.9	7545.36	-21.9	7539.98	-21.9	7525.93	-21.9	7880.59	-21.9	10197.6	-21.9	12884.1
-21.89	6080.77	-21.89	6280.15	-21.89	6562.85	-21.89	7351.56	-21.89	7569.36	-21.89	7557.57	-21.89	7562.4	-21.89	8031.66	-21.89	10115.9	-21.89	12726.1
-21.88	6186.23	-21.88	6310.33	-21.88	6591.05	-21.88	7285.81	-21.88	7629.84	-21.88	7512.41	-21.88	7533.53	-21.88	7916.57	-21.88	10065.1	-21.88	12769.3
-21.87	6131.28	-21.87	6226.1	-21.87	6554.52	-21.87	7411.69	-21.87	7695.42	-21.87	7411.66	-21.87	7602.72	-21.87	7963.63	-21.87	10063	-21.87	12794.2
-21.86	6107.7	-21.86	6355.04	-21.86	6483.56	-21.86	7416.38	-21.86	7560.18	-21.86	7380.62	-21.86	7584.55	-21.86	7825.21	-21.86	10199.3	-21.86	12651.2
-21.85	6182.44	-21.85	6388.85	-21.85	6691.99	-21.85	7380	-21.85	7663.8	-21.85	7364.64	-21.85	7527.51	-21.85	7877.32	-21.85	9891.79	-21.85	12481
-21.84	6157.01	-21.84	6489.46	-21.84	6663.31	-21.84	7354.12	-21.84	7720.32	-21.84	7468.66	-21.84	7356.68	-21.84	7920.21	-21.84	9956.34	-21.84	12604.9
-21.83	6137.45	-21.83	6403.27	-21.83	6621.62	-21.83	7353.56	-21.83	7601.34	-21.83	7511.95	-21.83	7358.96	-21.83	8023.11	-21.83	10026.7	-21.83	12562.4
-21.82	6047.78	-21.82	6352.73	-21.82	6685.91	-21.82	7307.5	-21.82	7595.88	-21.82	7463.69	-21.82	7536.97	-21.82	7988.25	-21.82	10049.1	-21.82	12394.1
-21.81	6078.38	-21.81	6395.37	-21.81	6478.21	-21.81	7417.12	-21.81	7646.16	-21.81	7467.52	-21.81	7362.12	-21.81	7789.32	-21.81	9904.39	-21.81	12440.2
-21.8	6122.26	-21.8	6371.02	-21.8	6693.48	-21.8	7513.31	-21.8	7591.44	-21.8	7361.43	-21.8	7337.22	-21.8	7870.73	-21.8	9899.85	-21.8	12385.9
-21.79	6088.89	-21.79	6373.67	-21.79	6618.16	-21.79	7530.69	-21.79	7587.9	-21.79	7420.4	-21.79	7357.97	-21.79	7864.75	-21.79	9821.49	-21.79	12310.8
-21.78	6140.9	-21.78	6520.73	-21.78	6486.13	-21.78	7389.62	-21.78	7582.5	-21.78	7423.19	-21.78	7366.38	-21.78	7908.25	-21.78	9754.91	-21.78	11968.8
-21.77	6132.97	-21.77	6403.44	-21.77	6626.17	-21.77	7347.5	-21.77	7630.92	-21.77	7363.45	-21.77	7391.1	-21.77	7919.14	-21.77	9794.48	-21.77	11958.8
-21.76	6126.71	-21.76	6488.19	-21.76	6704.37	-21.76	7447.19	-21.76	7542.66	-21.76	7382.43	-21.76	7292.4	-21.76	7855.45	-21.76	9901.03	-21.76	12183.4
-21.75	6034.91	-21.75	6439.44	-21.75	6671.53	-21.75	7473.81	-21.75	7517.16	-21.75	7325.64	-21.75	7493.49	-21.75	7747.03	-21.75	9814.66	-21.75	12051.1
-21.74	6048.06	-21.74	6430.21	-21.74	6641.43	-21.74	7343.81	-21.74	7586.1	-21.74	7381.5	-21.74	7300.58	-21.74	7821.57	-21.74	9749.42	-21.74	12159.8
-21.73	6150.01	-21.73	6446.08	-21.73	6665.95	-21.73	7440.81	-21.73	7537.32	-21.73	7376.74	-21.73	7222.03	-21.73	7846.52	-21.73	9719.35	-21.73	12112.4
-21.72	6170.73	-21.72	6372	-21.72	6655.2	-21.72	7478	-21.72	7426.68	-21.72	7401.26	-21.72	7221.62	-21.72	7942.08	-21.72	9622.6	-21.72	11911
-21.71	6128.59	-21.71	6434.65	-21.71	6693.24	-21.71	7365.69	-21.71	7459.38	-21.71	7440.57	-21.71	7207.19	-21.71	7870.63	-21.71	9673.89	-21.71	11907.7
-21.7	6136.07	-21.7	6552.46	-21.7	6739.8	-21.7	7317.19	-21.7	7478.46	-21.7	7380.52	-21.7	7360.01	-21.7	7899.65	-21.7	9536.98	-21.7	11825.8
-21.69	6192.32	-21.69	6491.31	-21.69	6686.99	-21.69	7410.81	-21.69	7598.94	-21.69	7308.98	-21.69	7330.44	-21.69	7777.08	-21.69	9631.54	-21.69	11951.6
-21.68	6143.28	-21.68	6466.62	-21.68	6667.62	-21.68	7485.62	-21.68	7545.66	-21.68	7388.64	-21.68	7222.73	-21.68	7835.68	-21.68	9662.66	-21.68	11642.1
-21.67	6234.71	-21.67	6414.29	-21.67	6712.37	-21.67	7382.38	-21.67	7594.08	-21.67	7379.28	-21.67	7274.34	-21.67	7821.66	-21.67	9612.21	-21.67	11834.9
-21.66	6150.16	-21.66	6413.31	-21.66	6758.22	-21.66	7394.19	-21.66	7453.56	-21.66	7405.66	-21.66	7198.48	-21.66	7786.33	-21.66	9541.26	-21.66	11863
-21.65	6130.45	-21.65	6479.42	-21.65	6675.18	-21.65	7406.44	-21.65	7439.82	-21.65	7344.88	-21.65	7220.45	-21.65	7837.97	-21.65	9564.87	-21.65	11886.6
-21.64	6162.41	-21.64	6476.42	-21.64	6671.44	-21.64	7398.88	-21.64	7436.28	-21.64	7382.38	-21.64	7200.7	-21.64	7794.74	-21.64	9492.8	-21.64	11658.7
-21.63	6058.72	-21.63	6531.63	-21.63	6653.24	-21.63	7338.31	-21.63	7549.98	-21.63	7378.91	-21.63	7179.08	-21.63	7780.58	-21.63	9464.59	-21.63	11553
-21.62	6114.52	-21.62	6547.21	-21.62	6683.61	-21.62	7395.31	-21.62	7516.86	-21.62	7330.03	-21.62	7311.45	-21.62	7857.22	-21.62	9340.9	-21.62	11387.8
-21.61	6215.6	-21.61	6564	-21.61	6813.69	-21.61	7475.75	-21.61	7495.02	-21.61	7316.17	-21.61	7241.2	-21.61	7634.83	-21.61	9388.18	-21.61	11582.9
-21.6	6149.36	-21.6	6568.96	-21.6	6801.6	-21.6	7457.12	-21.6	7474.44	-21.6	7383.93	-21.6	7149.97	-21.6	7692.97	-21.6	9344.62	-21.6	11516.6
-21.59	6246.98	-21.59	6642.52	-21.59	6738.99	-21.59	7444.81	-21.59	7415.52	-21.59	7275.41	-21.59	7176.74	-21.59	7798.11	-21.59	9299.27	-21.59	11281.5
-21.58	6201.34	-21.58	6613.44	-21.58	6714.19	-21.58	7472.25	-21.58	7410.12	-21.58	7203.83	-21.58	7195.73	-21.58	7813.67	-21.58	9432.1	-21.58	11404.2
-21.57	6288.59	-21.57	6551.83	-21.57	6736.73	-21.57	7485.81	-21.57	7467.84	-21.57	7254.05	-21.57	7219.23	-21.57	7714.37	-21.57	9305.11	-21.57	11342.8
-21.56	6333.51	-21.56	6674.25	-21.56	6793.92	-21.56	7454	-21.56	7417.14	-21.56	7370.43	-21.56	7151.14	-21.56	7711.28	-21.56	9241.08	-21.56	11230.6
-21.55	6306.1	-21.55	6600.06	-21.55	6737.1	-21.55	7505.12	-21.55	7463.04	-21.55	7237.66	-21.55	7105.91	-21.55	7621.28	-21.55	9313.04	-21.55	11023.1
-21.54	6268.88	-21.54	6667.38	-21.54	6764.55	-21.54	7411.94	-21.54	7493.82	-21.54	7265.79	-21.54	7156.29	-21.54	7807.73	-21.54	9276.47	-21.54	10986.7
-21.53	6291.22	-21.53	6672.29	-21.53	6715.42	-21.53	7349.06	-21.53	7439.22	-21.53	7374.72	-21.53	7004.86	-21.53	7699.37	-21.53	9170.51	-21.53	11163.5
-21.52	6222.85	-21.52	6696.35	-21.52	6828.2	-21.52	7427.5	-21.52	7485.36	-21.52	7237.6	-21.52	7047.23	-21.52	7685.35	-21.52	9111.58	-21.52	11272.1
-21.51	6273.55	-21.51	6687.87	-21.51	6691.07	-21.51	7504.19	-21.51	7461.72	-21.51	7238.64	-21.51	7019.77	-21.51	7664.18	-21.51	9190.96	-21.51	10874.6
-21.5	6209.18	-21.5	6740.77	-21.5	6816.05	-21.5	7497.88	-21.5	7403.46	-21.5	7346.02	-21.5	7103.45	-21.5	7577.73	-21.5	9153.8	-21.5	10926.9
-21.49	6270.08	-21.49	6723.23	-21.49	6883.37	-21.49	7516.31	-21.49	7369.44	-21.49	7362.31	-21.49	7114.27	-21.49	7737.59	-21.49	8966.14	-21.49	11070.3
-21.48	6338.03	-21.48	6635.02	-21.48	6777.89	-21.48	7429.31	-21.48	7370.82	-21.48	7367.02	-21.48	7214.2	-21.48	7739.23	-21.48	8881.08	-21.48	11030.3
-21.47	6292.62	-21.47	6681.63	-21.47	6682.23	-21.47	7445.44	-21.47	7521.96	-21.47	7189.29	-21.47	7109.3	-21.47	7733.2	-21.47	8967.9	-21.47	10779.9
-21.46	6206.94	-21.46	6787.15	-21.46	6877.95	-21.46	7365.19	-21.46	7461.36	-21.46	7391.22	-21.46	7046.36	-21.46	7724.13	-21.46	8966.89	-21.46	10882
-21.45	6355.77	-21.45	6837.69	-21.45	6782.57	-21.45	7395.06	-21.45	7417.68	-21.45	7230.1	-21.45	7176.04	-21.45	7798.11	-21.45	8916.77	-21.45	11062.6
-21.44	6362.81	-21.44	6717.4	-21.44	6676.75	-21.44	7475.56	-21.44	7464.42	-21.44	7346.84	-21.44	6988.97	-21.44	7639.46	-21.44	8910.76	-21.44	10857.9
-21.43	6405.46	-21.43	6737.54	-21.43	6860.51	-21.43	7406.5	-21.43	7472.34	-21.43	7248.47	-21.43	7024.03	-21.43	7716.94	-21.43	8891.98	-21.43	10808.8
-21.42	6322.3	-21.42	6829.96	-21.42	6867.69	-21.42	7384.56	-21.42	7490.88	-21.42	7208.43	-21.42	7039.17	-21.42	7570.81	-21.42	8897.5	-21.42	10506.9
-21.41	6252.35	-21.41	6792.46	-21.41	6959.7	-21.41	7456.31	-21.41	7542.36	-21.41	7173.83	-21.41	7051.44	-21.41	7556.65	-21.41	8892.08	-21.41	10647
-21.4	6331.92	-21.4	6890.54	-21.4	6808.92	-21.4	7562.44	-21.4	7408.86	-21.4	7354.45	-21.4	6950.81	-21.4	7636.28	-21.4	8856.52	-21.4	10553.2
-21.39	6288.1	-21.39	6797.6	-21.39	6805.64	-21.39	7555.69	-21.39	7539.06	-21.39	7273.09	-21.39	7020.35	-21.39	7523.01	-21.39	8846.99	-21.39	10642.7
-21.38	6361.1	-21.38	6891.06	-21.38	6871.48	-21.38	7514.06	-21.38	7441.26	-21.38	7267.91	-21.38	7106.67	-21.38	7637.22	-21.38	8833.5	-21.38	10759.7
-21.37	6303.51	-21.37	6790.38	-21.37	6763.38	-21.37	7481.12	-21.37	7373.52	-21.37	7327.4	-21.37	7056.23	-21.37	7582.54	-21.37	8777.44	-21.37	10568.4
-21.36	6312.16	-21.36	6845.37	-21.36	6944.54	-21.36	7536.94	-21.36	7480.56	-21.36	7230.98	-21.36	7078.32	-21.36	7606.42	-21.36	8712.52	-21.36	10492.7
-21.35	6248.03	-21.35	6814.5	-21.35	6901.19	-21.35	7542.5	-21.35	7437.24	-21.35	7257.31	-21.35	7050.21	-21.35	7601.24	-21.35	8684.31	-21.35	10232.6
-21.34	6374.09	-21.34	6814.44	-21.34	6985.25	-21.34	7550.69	-21.34	7410.12	-21.34	7183.5	-21.34	6923.51	-21.34	7586.56	-21.34	8741.06	-21.34	10396.7
-21.33	6428.92	-21.33	6895.33	-21.33	6871.78	-21.33	7644	-21.33	7409.4	-21.33	7241.79	-21.33	6994.75	-21.33	7702.59	-21.33	8693.42	-21.33	10238.4
-21.32	6309.77	-21.32	6857.94	-21.32	6835.36	-21.32	7596.12	-21.32	7445.46	-21.32	7210.81	-21.32	6923.63	-21.32	7541.37	-21.32	8578.09	-21.32	10135.5
-21.31	6381.51	-21.31	6902.42	-21.31	6873.42	-21.31	7549.69	-21.31	7454.88	-21.31	7263.88	-21.31	6960.04	-21.31	7523.48	-21.31	8595.53	-21.31	10250.5
-21.3	6384.36	-21.3	6912.63	-21.3	6937.06	-21.3	7529.88	-21.3	7390.08	-21.3	7331.79	-21.3	6828.66	-21.3	7520.67	-21.3	8682.68	-21.3	10190.2
-21.29	6417.51	-21.29	6887.42	-21.29	6880.94	-21.29	7653.31	-21.29	7408.56	-21.29	7295.59	-21.29	6807.92	-21.29	7609.97	-21.29	8600.2	-21.29	10196.5
-21.28	6377.77	-21.28	6855.35	-21.28	6848.94	-21.28	7547.88	-21.28	7544.82	-21.28	7229.53	-21.28	6963.25	-21.28	7658.01	-21.28	8548.96	-21.28	10296.6
-21.27	6430.88	-21.27	6898.5	-21.27	6841.06	-21.27	7565.62	-21.27	7473.42	-21.27	7209.98	-21.27	6819.72	-21.27	7603.24	-21.27	8602.02	-21.27	10246.9
-21.26	6301.86	-21.26	6850.62	-21.26	6856.23	-21.26	7666.12	-21.26	7449.18	-21.26	7214.69	-21.26	6814.52	-21.26	7596.52	-21.26	8557.06	-21.26	10211.2
-21.25	6288.9	-21.25	6909.92	-21.25	6809.12	-21.25	7620.94	-21.25	7405.32	-21.25	7347.36	-21.25	6913.05	-21.25	7581.56	-21.25	8502.43	-21.25	10070.4
-21.24	6400.14	-21.24	6846.58	-21.24	6857.85	-21.24	7591.38	-21.24	7362.78	-21.24	7280.79	-21.24	6952.79	-21.24	7695.3	-21.24	8533.16	-21.24	10045.6
-21.23	6395.77	-21.23	6876.17	-21.23	6856.57	-21.23	7638.44	-21.23	7382.16	-21.23	7230.26	-21.23	6825.33	-21.23	7624.23	-21.23	8558.24	-21.23	10059
-21.22	6443.81	-21.22	7020.35	-21.22	6891.76	-21.22	7459.5	-21.22	7382.64	-21.22	7251.05	-21.22	6943.44	-21.22	7509.64	-21.22	8524.24	-21.22	9968.54
-21.21	6402.49	-21.21	7063.21	-21.21	6973.55	-21.21	7561.69	-21.21	7375.44	-21.21	7039.97	-21.21	6911.71	-21.21	7583.01	-21.21	8478.5	-21.21	9897.24
-21.2	6400.65	-21.2	6905.71	-21.2	6979.08	-21.2	7490.75	-21.2	7423.74	-21.2	7165.91	-21.2	6787.29	-21.2	7540.39	-21.2	8391.18	-21.2	9797.75
-21.19	6443.24	-21.19	6973.62	-21.19	6971.4	-21.19	7619.31	-21.19	7388.34	-21.19	7115.95	-21.19	6886.87	-21.19	7586.56	-21.19	8370.25	-21.19	9633.78
-21.18	6485.58	-21.18	7010.88	-21.18	6866.36	-21.18	7604.19	-21.18	7353.72	-21.18	7280.02	-21.18	6767.42	-21.18	7606.05	-21.18	8390.17	-21.18	9720.59
-21.17	6392.6	-21.17	6959.6	-21.17	7093.11	-21.17	7473.44	-21.17	7305	-21.17	7171.97	-21.17	6834.1	-21.17	7694.65	-21.17	8203.72	-21.17	9724.82
-21.16	6381.95	-21.16	6973.62	-21.16	7047.28	-21.16	7550.88	-21.16	7346.58	-21.16	7159.14	-21.16	6697.87	-21.16	7569.74	-21.16	8329.04	-21.16	9630.9
-21.15	6479.62	-21.15	6964.85	-21.15	6964.34	-21.15	7561.44	-21.15	7400.88	-21.15	7134.67	-21.15	6816.8	-21.15	7566.23	-21.15	8294.76	-21.15	9521.48
-21.14	6515.62	-21.14	7010.54	-21.14	6937.48	-21.14	7612.56	-21.14	7443.84	-21.14	7188.67	-21.14	6790.21	-21.14	7518.1	-21.14	8166.37	-21.14	9630.4
-21.13	6416.43	-21.13	6953.13	-21.13	6960.32	-21.13	7671.5	-21.13	7412.04	-21.13	7200.31	-21.13	6775.95	-21.13	7431.14	-21.13	8181.09	-21.13	9276.16
-21.12	6512.45	-21.12	6902.94	-21.12	6961.85	-21.12	7608.25	-21.12	7397.28	-21.12	7207.4	-21.12	6680.86	-21.12	7610.11	-21.12	8202.78	-21.12	9568.09
-21.11	6422.45	-21.11	6913.04	-21.11	7078.02	-21.11	7594.88	-21.11	7432.98	-21.11	7238.43	-21.11	6796.4	-21.11	7521.75	-21.11	8217.11	-21.11	9386.82
-21.1	6449.13	-21.1	6940.56	-21.1	7010.17	-21.1	7627.38	-21.1	7409.1	-21.1	7144.03	-21.1	6835.97	-21.1	7704.04	-21.1	8139.53	-21.1	9478.42
-21.09	6454.01	-21.09	6963.69	-21.09	7022.63	-21.09	7556.19	-21.09	7344.3	-21.09	7151.07	-21.09	6884.47	-21.09	7499.18	-21.09	8154.48	-21.09	9703.27
-21.08	6492.61	-21.08	7072.38	-21.08	6979.36	-21.08	7620.62	-21.08	7328.52	-21.08	7174.76	-21.08	6760.11	-21.08	7428.38	-21.08	8158.53	-21.08	9755.18
-21.07	6467.58	-21.07	7054.96	-21.07	6931.04	-21.07	7603.06	-21.07	7346.82	-21.07	7091.12	-21.07	6844.44	-21.07	7609.79	-21.07	8095.22	-21.07	9418.3
-21.06	6487.29	-21.06	6978.06	-21.06	7025.61	-21.06	7610.31	-21.06	7309.86	-21.06	7179.52	-21.06	6777.88	-21.06	7677.26	-21.06	8106.09	-21.06	9404.21
-21.05	6421.69	-21.05	7040.08	-21.05	6954.99	-21.05	7607.62	-21.05	7394.04	-21.05	7196.48	-21.05	6902.18	-21.05	7522.87	-21.05	8087.22	-21.05	9327.67
-21.04	6367.94	-21.04	6948.35	-21.04	6870.25	-21.04	7485.19	-21.04	7342.74	-21.04	7170.21	-21.04	6752.4	-21.04	7459.88	-21.04	8147.95	-21.04	9322.53
-21.03	6485.51	-21.03	6954.87	-21.03	6979.92	-21.03	7599.38	-21.03	7423.08	-21.03	7119.52	-21.03	6717.97	-21.03	7621.1	-21.03	8078.37	-21.03	9331.25
-21.02	6365.85	-21.02	7027.33	-21.02	6993.69	-21.02	7659.19	-21.02	7417.62	-21.02	7091.69	-21.02	6771.92	-21.02	7389.78	-21.02	8060.08	-21.02	9498.74
-21.01	6500.54	-21.01	7001.88	-21.01	6976.04	-21.01	7660.44	-21.01	7274.94	-21.01	7041.83	-21.01	6713.65	-21.01	7379.45	-21.01	7993.08	-21.01	9226.5
-21	6490.9	-21	6949.27	-21	6823.43	-21	7716.88	-21	7271.64	-21	7159.55	-21	6709.38	-21	7482.12	-21	8072.69	-21	9133.28
-20.99	6566.58	-20.99	6970.1	-20.99	6895.09	-20.99	7687.62	-20.99	7405.8	-20.99	7078.5	-20.99	6694.01	-20.99	7344.69	-20.99	7937.6	-20.99	9044.95
-20.98	6490.84	-20.98	6994.73	-20.98	6993.97	-20.98	7637.12	-20.98	7340.82	-20.98	7066.45	-20.98	6750.18	-20.98	7376.65	-20.98	7963.46	-20.98	9151.24
-20.97	6601.69	-20.97	7055.02	-20.97	7021.18	-20.97	7527.25	-20.97	7184.64	-20.97	7002.52	-20.97	6647.67	-20.97	7415.34	-20.97	8021.91	-20.97	9112.63
-20.96	6524.49	-20.96	7071.75	-20.96	6989.26	-20.96	7535.5	-20.96	7218.72	-20.96	7196.33	-20.96	6667.89	-20.96	7411.6	-20.96	7899.13	-20.96	8910.07
-20.95	6546.49	-20.95	7052.08	-20.95	6976.73	-20.95	7545.06	-20.95	7263.84	-20.95	7155.26	-20.95	6649.89	-20.95	7449.92	-20.95	7901.19	-20.95	9035.29
-20.94	6439.5	-20.94	7051.85	-20.94	6934.78	-20.94	7427	-20.94	7316.52	-20.94	7073.69	-20.94	6743.92	-20.94	7453.38	-20.94	7777.37	-20.94	9003.47
-20.93	6427.65	-20.93	7035.06	-20.93	6972.23	-20.93	7572.31	-20.93	7292.46	-20.93	7113.72	-20.93	6609.68	-20.93	7425.95	-20.93	7729.04	-20.93	8985.18
-20.92	6560.49	-20.92	6967.15	-20.92	7011.76	-20.92	7571.62	-20.92	7376.22	-20.92	7198.14	-20.92	6653.86	-20.92	7438.76	-20.92	7923.59	-20.92	8758.79
-20.91	6581.85	-20.91	6988.9	-20.91	7089.65	-20.91	7542.75	-20.91	7316.22	-20.91	6951.21	-20.91	6681.68	-20.91	7426	-20.91	7928.36	-20.91	9171.62
-20.9	6658.42	-20.9	6958.15	-20.9	6938.79	-20.9	7558.38	-20.9	7253.22	-20.9	7078.86	-20.9	6690.97	-20.9	7505.16	-20.9	7780.57	-20.9	8789.86
-20.89	6597.76	-20.89	6998.71	-20.89	6944.05	-20.89	7529	-20.89	7312.02	-20.89	6910.6	-20.89	6585.84	-20.89	7522.17	-20.89	7747.4	-20.89	8777.57
-20.88	6499.39	-20.88	7145.77	-20.88	7011	-20.88	7615.62	-20.88	7262.64	-20.88	6986.12	-20.88	6628.44	-20.88	7366.93	-20.88	7636.54	-20.88	8641.94
-20.87	6520.63	-20.87	7040.42	-20.87	6920.69	-20.87	7559.38	-20.87	7235.16	-20.87	6991.14	-20.87	6619.68	-20.87	7486.28	-20.87	7658.32	-20.87	8813.75
-20.86	6530.01	-20.86	6986.19	-20.86	6991.06	-20.86	7556.19	-20.86	7099.86	-20.86	7078.45	-20.86	6579.35	-20.86	7410.06	-20.86	7661.91	-20.86	9017.69
-20.85	6461.11	-20.85	7008.23	-20.85	7011.42	-20.85	7451.81	-20.85	7280.4	-20.85	7089.47	-20.85	6478.6	-20.85	7327.77	-20.85	7641.93	-20.85	8642.49
-20.84	6500.79	-20.84	7123.79	-20.84	7000.34	-20.84	7487.75	-20.84	7242.84	-20.84	7035.67	-20.84	6667.77	-20.84	7257.91	-20.84	7653.13	-20.84	8499.85
-20.83	6561.06	-20.83	6948.52	-20.83	6966.21	-20.83	7432.44	-20.83	7205.82	-20.83	6914.28	-20.83	6625.46	-20.83	7377.77	-20.83	7518.47	-20.83	8499.04
-20.82	6452.62	-20.82	6917.13	-20.82	6895.83	-20.82	7502.19	-20.82	7202.64	-20.82	6881.95	-20.82	6601.85	-20.82	7290.06	-20.82	7610.84	-20.82	8470.2
-20.81	6521.2	-20.81	6986.08	-20.81	7056.35	-20.81	7555.94	-20.81	7204.14	-20.81	6950.12	-20.81	6553.87	-20.81	7321.6	-20.81	7560.56	-20.81	8484.3
-20.8	6560.68	-20.8	6939.58	-20.8	7039.32	-20.8	7480.31	-20.8	7094.22	-20.8	6948.72	-20.8	6635.1	-20.8	7188.19	-20.8	7454.2	-20.8	8540.56
-20.79	6451.29	-20.79	7035.58	-20.79	6960.6	-20.79	7419.88	-20.79	7240.5	-20.79	7022.48	-20.79	6552.76	-20.79	7339.13	-20.79	7464.2	-20.79	8083.06
-20.78	6529.56	-20.78	6929.65	-20.78	7092.48	-20.78	7417.75	-20.78	7124.82	-20.78	6892.76	-20.78	6569.65	-20.78	7349.59	-20.78	7566.53	-20.78	8402.62
-20.77	6544.14	-20.77	6987.63	-20.77	6866.04	-20.77	7502.06	-20.77	7142.46	-20.77	6900	-20.77	6510.86	-20.77	7333.75	-20.77	7584.42	-20.77	8504.38
-20.76	6649.54	-20.76	6879.12	-20.76	6937.62	-20.76	7416	-20.76	7092.06	-20.76	6981.31	-20.76	6510.45	-20.76	7305.15	-20.76	7566.99	-20.76	8228.47
-20.75	6633.06	-20.75	7022.25	-20.75	6937.89	-20.75	7451.12	-20.75	7212.9	-20.75	6997.91	-20.75	6457.62	-20.75	7309.08	-20.75	7592.88	-20.75	8367.57
-20.74	6512.83	-20.74	6973.67	-20.74	6868.02	-20.74	7450.31	-20.74	7159.44	-20.74	6913.4	-20.74	6448.5	-20.74	7256.46	-20.74	7436.51	-20.74	8365.83
-20.73	6584.45	-20.73	6996.35	-20.73	6867.78	-20.73	7544.06	-20.73	7177.56	-20.73	6951.16	-20.73	6536.51	-20.73	7351.42	-20.73	7544.82	-20.73	8411.06
-20.72	6525.76	-20.72	6996.46	-20.72	6969.18	-20.72	7526.56	-20.72	7069.56	-20.72	6984.67	-20.72	6440.79	-20.72	7313.57	-20.72	7500.47	-20.72	8214.01
-20.71	6623.24	-20.71	6976.04	-20.71	7062.92	-20.71	7342.44	-20.71	7100.52	-20.71	6952.19	-20.71	6514.19	-20.71	7281.98	-20.71	7381.71	-20.71	8029.79
-20.7	6579.95	-20.7	6922.1	-20.7	6903.08	-20.7	7371	-20.7	7119.12	-20.7	6852.36	-20.7	6537.1	-20.7	7274.22	-20.7	7446.33	-20.7	8013.42
-20.69	6625.2	-20.69	6951.29	-20.69	6830.29	-20.69	7482.44	-20.69	7050.9	-20.69	6920.48	-20.69	6473.81	-20.69	7293.57	-20.69	7347.53	-20.69	8086.05
-20.68	6588.95	-20.68	6962.77	-20.68	6967.11	-20.68	7358.06	-20.68	7070.04	-20.68	6861.83	-20.68	6462.06	-20.68	7262.02	-20.68	7319.77	-20.68	8200.91
-20.67	6611.51	-20.67	6982.33	-20.67	6904.52	-20.67	7412.25	-20.67	7093.56	-20.67	6904.4	-20.67	6389.47	-20.67	7256.27	-20.67	7468.96	-20.67	7995.82
-20.66	6469.73	-20.66	6958.15	-20.66	6859.2	-20.66	7272	-20.66	6981.72	-20.66	7024.71	-20.66	6403.32	-20.66	7356.79	-20.66	7375.15	-20.66	7925.76
-20.65	6582.04	-20.65	7027.62	-20.65	6872.2	-20.65	7355.75	-20.65	6937.98	-20.65	6891.72	-20.65	6472.46	-20.65	7250.25	-20.65	7417.93	-20.65	8112.83
-20.64	6580.33	-20.64	6959.71	-20.64	6930	-20.64	7363.25	-20.64	7066.38	-20.64	6818.38	-20.64	6320.51	-20.64	7143.56	-20.64	7392.36	-20.64	8084.43
-20.63	6595.92	-20.63	6958.44	-20.63	6981.23	-20.63	7376.81	-20.63	7079.58	-20.63	6844.24	-20.63	6426.82	-20.63	7200.53	-20.63	7316.8	-20.63	8160.11
-20.62	6599.92	-20.62	6994.38	-20.62	6842.73	-20.62	7259.12	-20.62	7010.52	-20.62	6886.91	-20.62	6347.1	-20.62	7266.98	-20.62	7284.31	-20.62	7991.48
-20.61	6624.82	-20.61	6882.06	-20.61	6972.72	-20.61	7423	-20.61	6907.56	-20.61	6830.64	-20.61	6486.95	-20.61	7275.53	-20.61	7342.47	-20.61	7846.26
-20.6	6499.46	-20.6	6941.94	-20.6	7005.88	-20.6	7356	-20.6	7005.48	-20.6	6926.79	-20.6	6408.99	-20.6	7230.48	-20.6	7271.74	-20.6	8022.04
-20.59	6573.04	-20.59	7046.25	-20.59	6826.47	-20.59	7290.94	-20.59	7021.02	-20.59	6821.28	-20.59	6331.97	-20.59	7310.95	-20.59	7096.42	-20.59	7991.13
-20.58	6585.34	-20.58	6958.15	-20.58	6939.14	-20.58	7264.81	-20.58	7024.98	-20.58	6789.72	-20.58	6393.97	-20.58	7236.51	-20.58	7255.51	-20.58	7708.01
-20.57	6596.87	-20.57	6998.83	-20.57	6983.17	-20.57	7274.5	-20.57	7024.02	-20.57	6854.17	-20.57	6301.23	-20.57	7163.14	-20.57	7246.63	-20.57	7867.09
-20.56	6509.03	-20.56	6950.13	-20.56	6920.42	-20.56	7331.25	-20.56	6997.26	-20.56	6829.6	-20.56	6379.83	-20.56	7241.69	-20.56	7306.25	-20.56	7795.29
-20.55	6557.89	-20.55	6938.42	-20.55	6853.76	-20.55	7301.12	-20.55	7062.6	-20.55	6837.98	-20.55	6350.84	-20.55	7181.55	-20.55	7264.07	-20.55	7850.91
-20.54	6538.88	-20.54	6934.85	-20.54	6898.87	-20.54	7290.31	-20.54	7049.28	-20.54	6839.53	-20.54	6417.23	-20.54	7247.58	-20.54	7217.21	-20.54	7857.08
-20.53	6502.56	-20.53	6899.42	-20.53	6928.62	-20.53	7329.25	-20.53	7037.04	-20.53	6806.79	-20.53	6311.98	-20.53	7238.56	-20.53	7298.06	-20.53	7947.03
-20.52	6740.11	-20.52	6949.56	-20.52	6885.28	-20.52	7346.62	-20.52	6952.44	-20.52	6809.33	-20.52	6341.44	-20.52	7109.59	-20.52	7203.07	-20.52	8030.95
-20.51	6618.55	-20.51	6839.54	-20.51	6861.72	-20.51	7264.69	-20.51	7036.8	-20.51	6850.66	-20.51	6301.58	-20.51	7172.07	-20.51	7182.73	-20.51	7636.23
-20.5	6628.25	-20.5	6990.46	-20.5	6770.49	-20.5	7294.88	-20.5	6905.28	-20.5	6802.66	-20.5	6330.45	-20.5	7260.9	-20.5	7102.01	-20.5	7544.93
-20.49	6581.03	-20.49	6844.27	-20.49	6890.1	-20.49	7308	-20.49	6942.84	-20.49	6666.98	-20.49	6277.09	-20.49	7158.09	-20.49	7104.88	-20.49	7716.44
-20.48	6540.34	-20.48	6928.5	-20.48	6862.11	-20.48	7343.56	-20.48	6925.98	-20.48	6740.17	-20.48	6399.06	-20.48	7202.77	-20.48	7121.7	-20.48	7532.91
-20.47	6601.75	-20.47	6981.4	-20.47	6798.98	-20.47	7319.12	-20.47	6926.52	-20.47	6732.1	-20.47	6311.86	-20.47	7084.54	-20.47	7251.53	-20.47	7616.2
-20.46	6544.2	-20.46	6961.21	-20.46	6879.31	-20.46	7261.31	-20.46	6952.26	-20.46	6683.48	-20.46	6362.3	-20.46	7062.44	-20.46	7212.73	-20.46	7639.11
-20.45	6703.67	-20.45	6925.56	-20.45	6831.57	-20.45	7226.19	-20.45	6906.66	-20.45	6839.38	-20.45	6207.72	-20.45	7256.13	-20.45	7084.83	-20.45	7446.6
-20.44	6626.92	-20.44	6977.19	-20.44	6933.32	-20.44	7296.38	-20.44	6965.88	-20.44	6777.78	-20.44	6229.4	-20.44	7163.05	-20.44	7083.2	-20.44	7590.81
-20.43	6533.18	-20.43	6905.71	-20.43	6814.62	-20.43	7221.38	-20.43	6916.14	-20.43	6825.83	-20.43	6394.56	-20.43	7146.69	-20.43	7058.84	-20.43	7585.29
-20.42	6608.66	-20.42	6922.1	-20.42	6845.56	-20.42	7249.5	-20.42	6905.64	-20.42	6731.07	-20.42	6282	-20.42	7072.91	-20.42	7113.11	-20.42	7465.65
-20.41	6651.06	-20.41	6830.02	-20.41	6861.02	-20.41	7197.5	-20.41	6980.4	-20.41	6790.4	-20.41	6137.42	-20.41	7321.04	-20.41	7049.27	-20.41	7304.52
-20.4	6489.38	-20.4	6957.98	-20.4	6899.97	-20.4	7159.38	-20.4	6891.6	-20.4	6628.34	-20.4	6142.32	-20.4	7288.71	-20.4	7020.96	-20.4	7596.2
-20.39	6558.97	-20.39	6851.48	-20.39	6711.43	-20.39	7322	-20.39	6821.1	-20.39	6604.03	-20.39	6267.04	-20.39	7184.36	-20.39	6935.38	-20.39	7365.16
-20.38	6485.89	-20.38	6838.38	-20.38	6863.08	-20.38	7243.75	-20.38	6812.88	-20.38	6761.9	-20.38	6158.63	-20.38	7067.49	-20.38	6920.65	-20.38	7269.38
-20.37	6599.73	-20.37	6846.58	-20.37	6884.56	-20.37	7243.75	-20.37	6831.42	-20.37	6729	-20.37	6281.94	-20.37	7079.82	-20.37	6938.25	-20.37	7275.36
-20.36	6701.07	-20.36	6820.04	-20.36	6921.89	-20.36	7173.75	-20.36	6870.36	-20.36	6801.72	-20.36	6306.9	-20.36	7133.33	-20.36	7018.78	-20.36	7205.47
-20.35	6631.61	-20.35	6840.35	-20.35	6872.92	-20.35	7214.25	-20.35	6803.76	-20.35	6617.79	-20.35	6249.27	-20.35	7103.56	-20.35	6994.61	-20.35	7198.4
-20.34	6540.15	-20.34	6949.27	-20.34	6875.58	-20.34	7312.06	-20.34	6880.2	-20.34	6644.84	-20.34	6182.01	-20.34	7042.44	-20.34	7071.31	-20.34	7138.34
-20.33	6578.87	-20.33	6804.69	-20.33	6790.36	-20.33	7280.44	-20.33	6841.62	-20.33	6691.24	-20.33	6127.25	-20.33	7021.46	-20.33	6982.82	-20.33	7072.34
-20.32	6545.09	-20.32	6878.31	-20.32	6905.06	-20.32	7210.44	-20.32	6767.34	-20.32	6578.43	-20.32	6043.97	-20.32	7041.13	-20.32	7011.53	-20.32	7123.34
-20.31	6424.35	-20.31	6936.52	-20.31	6922.68	-20.31	7205.75	-20.31	6935.76	-20.31	6576.78	-20.31	6202.87	-20.31	7029.12	-20.31	7013.45	-20.31	7025.82
-20.3	6487.04	-20.3	6882.4	-20.3	6863.26	-20.3	7202.31	-20.3	6873.72	-20.3	6702.16	-20.3	6263.01	-20.3	7010.71	-20.3	7098.71	-20.3	7172.17
-20.29	6515.11	-20.29	6736.33	-20.29	6817.37	-20.29	7187.38	-20.29	6891.6	-20.29	6697.4	-20.29	6150.97	-20.29	6974.35	-20.29	6870.79	-20.29	7144.24
-20.28	6560.18	-20.28	6804.35	-20.28	6755.95	-20.28	7227.62	-20.28	6879.36	-20.28	6725.17	-20.28	6272.12	-20.28	6949.77	-20.28	6741.42	-20.28	7159.17
-20.27	6685.92	-20.27	6924.52	-20.27	6734.54	-20.27	7141.81	-20.27	6905.64	-20.27	6591.41	-20.27	6256.52	-20.27	6989.03	-20.27	6805.13	-20.27	7131.67
-20.26	6542.24	-20.26	6774.81	-20.26	6760.3	-20.26	7140.62	-20.26	6771.48	-20.26	6757.97	-20.26	6199.95	-20.26	6820.52	-20.26	6824.36	-20.26	6967.15
-20.25	6565.88	-20.25	6833.88	-20.25	6808.38	-20.25	7057.94	-20.25	6818.1	-20.25	6700.5	-20.25	6126.25	-20.25	6949.21	-20.25	6795.82	-20.25	7074.64
-20.24	6489.63	-20.24	6799.9	-20.24	6829.19	-20.24	7156.19	-20.24	6793.92	-20.24	6627.98	-20.24	6107.55	-20.24	7063.09	-20.24	6846.79	-20.24	6859.3
-20.23	6521.64	-20.23	6737.6	-20.23	6947.72	-20.23	7212.38	-20.23	6667.86	-20.23	6666.88	-20.23	6165.64	-20.23	6958.32	-20.23	6869.16	-20.23	7040.72
-20.22	6587.11	-20.22	6706.56	-20.22	6819.69	-20.22	7090.62	-20.22	6790.26	-20.22	6677.02	-20.22	6175.58	-20.22	7089.03	-20.22	6965.62	-20.22	7047.97
-20.21	6469.35	-20.21	6748.27	-20.21	6790.1	-20.21	7212.94	-20.21	6737.4	-20.21	6696.72	-20.21	6064.07	-20.21	6929.26	-20.21	6854.63	-20.21	7064.46
-20.2	6416.94	-20.2	6731.19	-20.2	6852.19	-20.2	7133.81	-20.2	6787.56	-20.2	6617.12	-20.2	5999.96	-20.2	6947.44	-20.2	6838.47	-20.2	7106.83
-20.19	6506.43	-20.19	6846.58	-20.19	6862.51	-20.19	7094.12	-20.19	6793.08	-20.19	6573.93	-20.19	6110.94	-20.19	6970.33	-20.19	6767.09	-20.19	6857.57
-20.18	6495.72	-20.18	6724.96	-20.18	6779.23	-20.18	7128.06	-20.18	6768.78	-20.18	6608.33	-20.18	6114.45	-20.18	6926.59	-20.18	6793.04	-20.18	6817.31
-20.17	6532.99	-20.17	6713.08	-20.17	6851.71	-20.17	7139.25	-20.17	6745.38	-20.17	6586.76	-20.17	6178.38	-20.17	6911.27	-20.17	6797.84	-20.17	6797.1
-20.16	6550.73	-20.16	6693.75	-20.16	6804.13	-20.16	7147.62	-20.16	6771.54	-20.16	6669.52	-20.16	6125.2	-20.16	6858.18	-20.16	6790.56	-20.16	6850.97
-20.15	6512.01	-20.15	6734.88	-20.15	6839.52	-20.15	7094.81	-20.15	6748.38	-20.15	6705.1	-20.15	6175.17	-20.15	6908.56	-20.15	6815.58	-20.15	6848.79
-20.14	6438.23	-20.14	6633.29	-20.14	6746.46	-20.14	7119.56	-20.14	6794.94	-20.14	6549.83	-20.14	6063.9	-20.14	6934.07	-20.14	6658.94	-20.14	6884.35
-20.13	6484.25	-20.13	6744.58	-20.13	6831.24	-20.13	7047.94	-20.13	6722.82	-20.13	6562.03	-20.13	6100.54	-20.13	6862.67	-20.13	6739.27	-20.13	6739.94
-20.12	6496.29	-20.12	6618.92	-20.12	6841.01	-20.12	7088.62	-20.12	6710.94	-20.12	6692.28	-20.12	6197.2	-20.12	6874.44	-20.12	6834.45	-20.12	6670.72
-20.11	6551.87	-20.11	6727.85	-20.11	6850.46	-20.11	6914.25	-20.11	6618.36	-20.11	6596.38	-20.11	6153.72	-20.11	6870.75	-20.11	6799.28	-20.11	6698.62
-20.1	6490.39	-20.1	6608.42	-20.1	6770.11	-20.1	6969.06	-20.1	6652.44	-20.1	6488.48	-20.1	6175.05	-20.1	6728.32	-20.1	6742.47	-20.1	6765.11
-20.09	6369.08	-20.09	6670.5	-20.09	6694.12	-20.09	7012.75	-20.09	6732.3	-20.09	6502.4	-20.09	6073.01	-20.09	6734.81	-20.09	6715.13	-20.09	6660.93
-20.08	6425.62	-20.08	6565.85	-20.08	6668.33	-20.08	7085.88	-20.08	6674.46	-20.08	6505.19	-20.08	6078.21	-20.08	6771.17	-20.08	6681.67	-20.08	6649.35
-20.07	6452.94	-20.07	6537.46	-20.07	6765.63	-20.07	7085.69	-20.07	6616.68	-20.07	6490.24	-20.07	6044.44	-20.07	6739.67	-20.07	6650.68	-20.07	6644.34
-20.06	6489.32	-20.06	6513.35	-20.06	6842.51	-20.06	7095.75	-20.06	6697.02	-20.06	6545.79	-20.06	6141.1	-20.06	6712.85	-20.06	6707.23	-20.06	6583.49
-20.05	6377.96	-20.05	6599.54	-20.05	6729.59	-20.05	7011.81	-20.05	6728.76	-20.05	6429	-20.05	6196.21	-20.05	6828.84	-20.05	6653.29	-20.05	6778.17
-20.04	6267.76	-20.04	6562.33	-20.04	6743.7	-20.04	6962.25	-20.04	6551.58	-20.04	6563.74	-20.04	5992.95	-20.04	6787.34	-20.04	6701.45	-20.04	6580.38
-20.03	6330.64	-20.03	6542.83	-20.03	6784.11	-20.03	6989.88	-20.03	6620.34	-20.03	6577.34	-20.03	5963.79	-20.03	6760.42	-20.03	6726.63	-20.03	6544.15
-20.02	6354.51	-20.02	6643.96	-20.02	6735.03	-20.02	7045.62	-20.02	6627.24	-20.02	6500.12	-20.02	6011.47	-20.02	6694.67	-20.02	6610.22	-20.02	6422.68
-20.01	6274.12	-20.01	6567.81	-20.01	6693.14	-20.01	7036.25	-20.01	6601.62	-20.01	6552.67	-20.01	5950.58	-20.01	6736.73	-20.01	6628.51	-20.01	6499.4
-20	6263.96	-20	6525.75	-20	6798.68	-20	7080.31	-20	6572.34	-20	6484.66	-20	5971.27	-20	6818.93	-20	6631.15	-20	6367.94
-19.99	6335.48	-19.99	6468.06	-19.99	6669.53	-19.99	7037.25	-19.99	6684.66	-19.99	6518.22	-19.99	5961.27	-19.99	6943.14	-19.99	6558.5	-19.99	6565.4
-19.98	6348.49	-19.98	6492.12	-19.98	6731.29	-19.98	7001.5	-19.98	6568.26	-19.98	6464.84	-19.98	5993.94	-19.98	6842.53	-19.98	6647.41	-19.98	6524.26
-19.97	6287.13	-19.97	6510.98	-19.97	6648.58	-19.97	7009.06	-19.97	6560.64	-19.97	6483.31	-19.97	5925.74	-19.97	6843.23	-19.97	6491.82	-19.97	6429.35
-19.96	6313.04	-19.96	6500.77	-19.96	6694.6	-19.96	6993.38	-19.96	6547.86	-19.96	6386.17	-19.96	5886.82	-19.96	6742.25	-19.96	6582.96	-19.96	6530.28
-19.95	6239.7	-19.95	6455.6	-19.95	6651.67	-19.95	6868.31	-19.95	6520.44	-19.95	6395.43	-19.95	5934.62	-19.95	6910.38	-19.95	6549.22	-19.95	6365.02
-19.94	6249.87	-19.94	6405.81	-19.94	6659.6	-19.94	6986.5	-19.94	6620.22	-19.94	6411.67	-19.94	5999.55	-19.94	6811.41	-19.94	6614.79	-19.94	6265.18
-19.93	6257.23	-19.93	6420.29	-19.93	6667.3	-19.93	6934.62	-19.93	6491.7	-19.93	6379.14	-19.93	5994.88	-19.93	6808.84	-19.93	6454.82	-19.93	6364.89
-19.92	6297.2	-19.92	6469.44	-19.92	6692.37	-19.92	6975.25	-19.92	6563.58	-19.92	6283.4	-19.92	5878.05	-19.92	6661.03	-19.92	6522.91	-19.92	6483
-19.91	6242.78	-19.91	6379.96	-19.91	6584.6	-19.91	6830.75	-19.91	6494.1	-19.91	6377.69	-19.91	5929.36	-19.91	6689.86	-19.91	6550.86	-19.91	6276.22
-19.9	6208.44	-19.9	6488.94	-19.9	6533.08	-19.9	6819.75	-19.9	6460.98	-19.9	6418.76	-19.9	5919.72	-19.9	6632.8	-19.9	6600.62	-19.9	6238.58
-19.89	6244.09	-19.89	6422.83	-19.89	6565.06	-19.89	6849.88	-19.89	6453.42	-19.89	6323.48	-19.89	5944.85	-19.89	6725	-19.89	6522.84	-19.89	6379.65
-19.88	6202.58	-19.88	6366.92	-19.88	6714.63	-19.88	6831.69	-19.88	6456.24	-19.88	6277.09	-19.88	5905.46	-19.88	6753.74	-19.88	6531.04	-19.88	6147.63
-19.87	6264.8	-19.87	6376.67	-19.87	6598.7	-19.87	6832.75	-19.87	6475.26	-19.87	6339.47	-19.87	5953.15	-19.87	6677.29	-19.87	6461	-19.87	6337.72
-19.86	6138.6	-19.86	6407.48	-19.86	6523.61	-19.86	6834.44	-19.86	6456	-19.86	6311.17	-19.86	5895.47	-19.86	6658.27	-19.86	6520.33	-19.86	6152.39
-19.85	6149.99	-19.85	6284.25	-19.85	6719.24	-19.85	6810.38	-19.85	6304.2	-19.85	6257.95	-19.85	5887.58	-19.85	6740.42	-19.85	6458.81	-19.85	6263.28
-19.84	6186.07	-19.84	6314.42	-19.84	6402.28	-19.84	6719.56	-19.84	6344.7	-19.84	6205.34	-19.84	5886.7	-19.84	6729.96	-19.84	6403.17	-19.84	6116.13
-19.83	6203.12	-19.83	6276.98	-19.83	6495.56	-19.83	6834.31	-19.83	6432.3	-19.83	6337.09	-19.83	5810	-19.83	6704.39	-19.83	6452.21	-19.83	5981.32
-19.82	6248.54	-19.82	6265.9	-19.82	6576.3	-19.82	6867.44	-19.82	6362.7	-19.82	6228.05	-19.82	5832.51	-19.82	6627.48	-19.82	6466.64	-19.82	6059.39
-19.81	6159.89	-19.81	6189.23	-19.81	6483.21	-19.81	6784.12	-19.81	6263.58	-19.81	6173.17	-19.81	5947.95	-19.81	6703.46	-19.81	6576.62	-19.81	6083.49
-19.8	6173.04	-19.8	6168.69	-19.8	6562.26	-19.8	6791.94	-19.8	6297.72	-19.8	6261.93	-19.8	5828.25	-19.8	6556.54	-19.8	6530.06	-19.8	6183.02
-19.79	6140.03	-19.79	6154.73	-19.79	6560.03	-19.79	6663.5	-19.79	6289.8	-19.79	6259.29	-19.79	5922.76	-19.79	6702.52	-19.79	6398.99	-19.79	6044.11
-19.78	6215.64	-19.78	6183.81	-19.78	6501.35	-19.78	6700.75	-19.78	6406.92	-19.78	6263.33	-19.78	5831.25	-19.78	6563.13	-19.78	6272.33	-19.78	6186.79
-19.77	6195.15	-19.77	6241.15	-19.77	6493.27	-19.77	6681.38	-19.77	6326.88	-19.77	6219.93	-19.77	5786.33	-19.77	6584.62	-19.77	6349.39	-19.77	6068.69
-19.76	6126.39	-19.76	6223.04	-19.76	6531.49	-19.76	6638.31	-19.76	6221.94	-19.76	6187.29	-19.76	5909.26	-19.76	6549.16	-19.76	6311.44	-19.76	6033.07
-19.75	6099.12	-19.75	6253.27	-19.75	6427.52	-19.75	6722	-19.75	6361.14	-19.75	6242.84	-19.75	5818.56	-19.75	6539.34	-19.75	6369.08	-19.75	5992.87
-19.74	6044.74	-19.74	6182.08	-19.74	6535.78	-19.74	6662.69	-19.74	6287.04	-19.74	6047.59	-19.74	5778.43	-19.74	6465.56	-19.74	6250.09	-19.74	6086.08
-19.73	6081.87	-19.73	6194.71	-19.73	6564.05	-19.73	6629.88	-19.73	6231.12	-19.73	6197.38	-19.73	5827.13	-19.73	6532.99	-19.73	6222.92	-19.73	5898.33
-19.72	5987.05	-19.72	6195.29	-19.72	6361.08	-19.72	6612.06	-19.72	6254.04	-19.72	6142.5	-19.72	5792.8	-19.72	6430.7	-19.72	6353.37	-19.72	6002.42
-19.71	6033.04	-19.71	6151.56	-19.71	6400.48	-19.71	6510.56	-19.71	6235.62	-19.71	6096.83	-19.71	5712.52	-19.71	6491.73	-19.71	6256.82	-19.71	5931.61
-19.7	5888.54	-19.7	6128.19	-19.7	6314.51	-19.7	6634.62	-19.7	6255.9	-19.7	6105.1	-19.7	5784.49	-19.7	6491.54	-19.7	6245.16	-19.7	5957.99
-19.69	6025.46	-19.69	6198.75	-19.69	6320.26	-19.69	6552.19	-19.69	6267.84	-19.69	6196.76	-19.69	5687.68	-19.69	6513.08	-19.69	6268.96	-19.69	5937.17
-19.68	6062.48	-19.68	6064.27	-19.68	6347.55	-19.68	6519.38	-19.68	6226.8	-19.68	6101.28	-19.68	5730.88	-19.68	6387.94	-19.68	6235.85	-19.68	5867.2
-19.67	6027.41	-19.67	6072.63	-19.67	6357.97	-19.67	6599.12	-19.67	6176.28	-19.67	6046.5	-19.67	5637.21	-19.67	6518.03	-19.67	6233.83	-19.67	5818.21
-19.66	5981.96	-19.66	6134.02	-19.66	6399	-19.66	6488.62	-19.66	6248.28	-19.66	6062.43	-19.66	5618.1	-19.66	6468.87	-19.66	6242.38	-19.66	5904.54
-19.65	5968.43	-19.65	6047.37	-19.65	6318.24	-19.65	6574.19	-19.65	6188.76	-19.65	6008.84	-19.65	5697.58	-19.65	6510.18	-19.65	6300.24	-19.65	5824.37
-19.64	5997.2	-19.64	6036.58	-19.64	6423.31	-19.64	6592.62	-19.64	6200.34	-19.64	6037.97	-19.64	5764.85	-19.64	6367.14	-19.64	6241.01	-19.64	5738.01
-19.63	6018.38	-19.63	5981.37	-19.63	6275.26	-19.63	6583.12	-19.63	6208.86	-19.63	6084.93	-19.63	5712.25	-19.63	6487.29	-19.63	6319.25	-19.63	5931.1
-19.62	5997.02	-19.62	5976.98	-19.62	6284.72	-19.62	6590.31	-19.62	6204.54	-19.62	6155.02	-19.62	5565.63	-19.62	6505.88	-19.62	6200.69	-19.62	5775.88
-19.61	5955.2	-19.61	5999.83	-19.61	6266.46	-19.61	6471.19	-19.61	6222.3	-19.61	6030.47	-19.61	5580.21	-19.61	6379.57	-19.61	6212.28	-19.61	5680.86
-19.6	5915.02	-19.6	5933.08	-19.6	6258.89	-19.6	6416.38	-19.6	6117.48	-19.6	5995.4	-19.6	5721.92	-19.6	6579.3	-19.6	6185.63	-19.6	5579.45
-19.59	5896.66	-19.59	6072.58	-19.59	6204.34	-19.59	6405.19	-19.59	6112.26	-19.59	5996.12	-19.59	5590.17	-19.59	6502.29	-19.59	6169.21	-19.59	5760.61
-19.58	5894.54	-19.58	6107.37	-19.58	6173.19	-19.58	6455.19	-19.58	6149.34	-19.58	6064.71	-19.58	5635.12	-19.58	6436.26	-19.58	6180.93	-19.58	5649.43
-19.57	5964.41	-19.57	6066.81	-19.57	6210.51	-19.57	6417.06	-19.57	6131.04	-19.57	5954.17	-19.57	5620.27	-19.57	6502.57	-19.57	6176.69	-19.57	5772.95
-19.56	5897	-19.56	5989.04	-19.56	6258.58	-19.56	6489.69	-19.56	6075.66	-19.56	5997.72	-19.56	5608.06	-19.56	6265.74	-19.56	6260.64	-19.56	5711.99
-19.55	5876.82	-19.55	5935.5	-19.55	6220.03	-19.55	6355.75	-19.55	6039	-19.55	6105.93	-19.55	5485.58	-19.55	6402.8	-19.55	6256.36	-19.55	5738.97
-19.54	5817.25	-19.54	5937	-19.54	6241.13	-19.54	6328.56	-19.54	6121.68	-19.54	5963.74	-19.54	5590.84	-19.54	6401.49	-19.54	6046.04	-19.54	5799.92
-19.53	5900.94	-19.53	5924.6	-19.53	6149.03	-19.53	6364.75	-19.53	6057.72	-19.53	6000.72	-19.53	5576.21	-19.53	6455.37	-19.53	6112.46	-19.53	5494.53
-19.52	5875.5	-19.52	5923.33	-19.52	6160.67	-19.52	6417.56	-19.52	6058.26	-19.52	5992.4	-19.52	5555.05	-19.52	6403.22	-19.52	6062.2	-19.52	5664.46
-19.51	5883.97	-19.51	5960.31	-19.51	6213.51	-19.51	6352.06	-19.51	6050.34	-19.51	5908.5	-19.51	5612.34	-19.51	6341.44	-19.51	6070.56	-19.51	5465.6
-19.5	5844.87	-19.5	5816.54	-19.5	6174.27	-19.5	6316.62	-19.5	6005.58	-19.5	5867.07	-19.5	5609.68	-19.5	6365.18	-19.5	5995.3	-19.5	5490.69
-19.49	5862.78	-19.49	5904.06	-19.49	6152.46	-19.49	6315.25	-19.49	6002.88	-19.49	5905.45	-19.49	5565.64	-19.49	6436.12	-19.49	6042.55	-19.49	5609.81
-19.48	5835.7	-19.48	5879.19	-19.48	6159.85	-19.48	6353.75	-19.48	5942.86	-19.48	5914.29	-19.48	5467.79	-19.48	6395.42	-19.48	6006.24	-19.48	5670.3
-19.47	5802	-19.47	5795.37	-19.47	6138.7	-19.47	6359.25	-19.47	5996.29	-19.47	5960.02	-19.47	5538.11	-19.47	6362.28	-19.47	6034.55	-19.47	5561.6
-19.46	5790.8	-19.46	5785.33	-19.46	6057.47	-19.46	6287	-19.46	5969.12	-19.46	5930.22	-19.46	5674.72	-19.46	6407.24	-19.46	6065.4	-19.46	5394.7
-19.45	5785.94	-19.45	5734.7	-19.45	6084.6	-19.45	6399.75	-19.45	5924.78	-19.45	5797.19	-19.45	5553.88	-19.45	6412.28	-19.45	6030.66	-19.45	5580.48
-19.44	5717.35	-19.44	5735.77	-19.44	6063.49	-19.44	6262	-19.44	5955.23	-19.44	5816.07	-19.44	5532.66	-19.44	6332.19	-19.44	5998.5	-19.44	5408.51
-19.43	5718.78	-19.43	5777.54	-19.43	5981.79	-19.43	6213.43	-19.43	5927.19	-19.43	5897.64	-19.43	5603.35	-19.43	6319.76	-19.43	6034.71	-19.43	5536.13
-19.42	5812.27	-19.42	5831.83	-19.42	6018.43	-19.42	6216.38	-19.42	5923.19	-19.42	5920.81	-19.42	5531.53	-19.42	6342	-19.42	5944.72	-19.42	5589.03
-19.41	5776.73	-19.41	5863.96	-19.41	5982.52	-19.41	6135.99	-19.41	6040.74	-19.41	5962.09	-19.41	5491.87	-19.41	6241.35	-19.41	5961.37	-19.41	5369.54
-19.4	5759.25	-19.4	5773.44	-19.4	5906.24	-19.4	6166.04	-19.4	5986.55	-19.4	5762.95	-19.4	5543.01	-19.4	6321.68	-19.4	5948.7	-19.4	5556.5
-19.39	5730.17	-19.39	5731.82	-19.39	6110.9	-19.39	6246.46	-19.39	5927.58	-19.39	5852.17	-19.39	5414.92	-19.39	6337.47	-19.39	5882.68	-19.39	5548.08
-19.38	5731.51	-19.38	5795.02	-19.38	5963.26	-19.38	6252.19	-19.38	5877.25	-19.38	5852.43	-19.38	5483.54	-19.38	6354.01	-19.38	5950.17	-19.38	5487.3
-19.37	5695.26	-19.37	5721.72	-19.37	5995.11	-19.37	6149.27	-19.37	5943.2	-19.37	5809.71	-19.37	5487.5	-19.37	6217.33	-19.37	5844.38	-19.37	5441.51
-19.36	5617.91	-19.36	5788.1	-19.36	5935.39	-19.36	6157.26	-19.36	5931.88	-19.36	5827.4	-19.36	5510.74	-19.36	6211.58	-19.36	5869.03	-19.36	5434.57
-19.35	5771.99	-19.35	5780.25	-19.35	5959.08	-19.35	6209.24	-19.35	5819.69	-19.35	5777.79	-19.35	5465.34	-19.35	6332.28	-19.35	5955.1	-19.35	5183.83
-19.34	5744.92	-19.34	5713.79	-19.34	5962.01	-19.34	6101.4	-19.34	5835.7	-19.34	5807.59	-19.34	5430.31	-19.34	6380.09	-19.34	5928.1	-19.34	5298.54
-19.33	5683.61	-19.33	5748.58	-19.33	5921.82	-19.33	6173.27	-19.33	5783.68	-19.33	5811.41	-19.33	5375.86	-19.33	6349.62	-19.33	5899.92	-19.33	5435.05
-19.32	5671.24	-19.32	5737.61	-19.32	5863.78	-19.32	6160.59	-19.32	5909.73	-19.32	5840.59	-19.32	5474.48	-19.32	6306.53	-19.32	5878.33	-19.32	5411.38
-19.31	5714.97	-19.31	5667.72	-19.31	5970.95	-19.31	6051.25	-19.31	5890.16	-19.31	5765.95	-19.31	5470.77	-19.31	6113.21	-19.31	5815.05	-19.31	5469.33
-19.3	5767.97	-19.3	5670.29	-19.3	6042.22	-19.3	6055.83	-19.3	5884.41	-19.3	5761.19	-19.3	5486.34	-19.3	6245.41	-19.3	5904.49	-19.3	5297.56
-19.29	5667.71	-19.29	5738.2	-19.29	5886.82	-19.29	6107.31	-19.29	5816.66	-19.29	5792.02	-19.29	5361.71	-19.29	6260.18	-19.29	5811.13	-19.29	5340.46
-19.28	5682.25	-19.28	5615.42	-19.28	5945.09	-19.28	6026.06	-19.28	5829.31	-19.28	5756.69	-19.28	5357.29	-19.28	6390.6	-19.28	5895.74	-19.28	5242.17
-19.27	5653.86	-19.27	5732.02	-19.27	5855.5	-19.27	6052.85	-19.27	5752.25	-19.27	5666.02	-19.27	5348.97	-19.27	6358.59	-19.27	5816.2	-19.27	5317.15
-19.26	5536.48	-19.26	5757.52	-19.26	5859.43	-19.26	5977.89	-19.26	5728.25	-19.26	5708.79	-19.26	5327.81	-19.26	6294.24	-19.26	5725.58	-19.26	5450.64
-19.25	5591.9	-19.25	5779.9	-19.25	5811.47	-19.25	6000.68	-19.25	5763.24	-19.25	5778.52	-19.25	5528.56	-19.25	6336.35	-19.25	5823.9	-19.25	5366.75
-19.24	5622.83	-19.24	5656.08	-19.24	5805.8	-19.24	6038.6	-19.24	5777.09	-19.24	5671.19	-19.24	5419.99	-19.24	6376.02	-19.24	5760.98	-19.24	5166.29
-19.23	5592.67	-19.23	5624.61	-19.23	5836.87	-19.23	6023.42	-19.23	5729.03	-19.23	5721.36	-19.23	5349.56	-19.23	6241.16	-19.23	5769.8	-19.23	5066.63
-19.22	5626.63	-19.22	5639.2	-19.22	5855.42	-19.22	6034.88	-19.22	5757.68	-19.22	5710.81	-19.22	5364.63	-19.22	6200.79	-19.22	5677.91	-19.22	4958.14
-19.21	5590.29	-19.21	5621.67	-19.21	5897.99	-19.21	5958.69	-19.21	5752.97	-19.21	5666.48	-19.21	5419.64	-19.21	6300.23	-19.21	5788.44	-19.21	5061.35
-19.2	5655.97	-19.2	5599.27	-19.2	5841.28	-19.2	5955.46	-19.2	5735.12	-19.2	5726.79	-19.2	5505.49	-19.2	6276.81	-19.2	5702.33	-19.2	5129.06
-19.19	5635.77	-19.19	5658.84	-19.19	5862.82	-19.19	5971.69	-19.19	5689.98	-19.19	5667.16	-19.19	5400.01	-19.19	6282.28	-19.19	5682.38	-19.19	5126.41
-19.18	5566.51	-19.18	5656.08	-19.18	5774.12	-19.18	5929.68	-19.18	5741.02	-19.18	5555.79	-19.18	5361.63	-19.18	6237.19	-19.18	5631.15	-19.18	5118.53
-19.17	5659.91	-19.17	5583.09	-19.17	5718.95	-19.17	5866.79	-19.17	5730.16	-19.17	5593.81	-19.17	5437.69	-19.17	6279.67	-19.17	5647.77	-19.17	5087.59
-19.16	5584.96	-19.16	5551.23	-19.16	5765.41	-19.16	5986.04	-19.16	5658.76	-19.16	5603.95	-19.16	5407.85	-19.16	6225.97	-19.16	5682.02	-19.16	5062.24
-19.15	5597.58	-19.15	5628.81	-19.15	5743.46	-19.15	5892.14	-19.15	5653	-19.15	5632.09	-19.15	5405.06	-19.15	6149.62	-19.15	5656.72	-19.15	5040.96
-19.14	5562.11	-19.14	5581.4	-19.14	5748.54	-19.14	5927.32	-19.14	5671.46	-19.14	5641.6	-19.14	5349.37	-19.14	6156.44	-19.14	5635.76	-19.14	4941.01
-19.13	5574.79	-19.13	5607.57	-19.13	5826.94	-19.13	5920.66	-19.13	5742.61	-19.13	5681.38	-19.13	5356.15	-19.13	6281.39	-19.13	5691.66	-19.13	5088.87
-19.12	5535.62	-19.12	5601.72	-19.12	5688.26	-19.12	5971.74	-19.12	5677.61	-19.12	5633.69	-19.12	5370.84	-19.12	6134.57	-19.12	5566.2	-19.12	5052.93
-19.11	5529.71	-19.11	5619.89	-19.11	5721.51	-19.11	5936.94	-19.11	5665.38	-19.11	5623.66	-19.11	5291.53	-19.11	6125.13	-19.11	5732.96	-19.11	5090.11
-19.1	5551.7	-19.1	5544.23	-19.1	5664.68	-19.1	5869.64	-19.1	5621.91	-19.1	5585.07	-19.1	5381.87	-19.1	6183.4	-19.1	5644.11	-19.1	5029
-19.09	5667.01	-19.09	5575.85	-19.09	5731.42	-19.09	5903.28	-19.09	5614.06	-19.09	5600.48	-19.09	5257.61	-19.09	6019.33	-19.09	5584.85	-19.09	5100.89
-19.08	5634.1	-19.08	5507.24	-19.08	5659.75	-19.08	5850.69	-19.08	5631.56	-19.08	5583	-19.08	5213.79	-19.08	5974.28	-19.08	5545.73	-19.08	4940.41
-19.07	5597.05	-19.07	5494.31	-19.07	5808.9	-19.07	5788.39	-19.07	5695.34	-19.07	5538.88	-19.07	5385.36	-19.07	6086.72	-19.07	5569.73	-19.07	4785.1
-19.06	5510.6	-19.06	5486.65	-19.06	5709.34	-19.06	5894.79	-19.06	5628.61	-19.06	5596.71	-19.06	5256.85	-19.06	6061.48	-19.06	5506.29	-19.06	5057.68
-19.05	5541.35	-19.05	5607.23	-19.05	5683.94	-19.05	5858.62	-19.05	5686.51	-19.05	5554.91	-19.05	5343.93	-19.05	5993.86	-19.05	5593.6	-19.05	4968.08
-19.04	5487.75	-19.04	5560.95	-19.04	5679.26	-19.04	5832.86	-19.04	5633.6	-19.04	5630.17	-19.04	5348.15	-19.04	6029.38	-19.04	5458.25	-19.04	4846.57
-19.03	5450.95	-19.03	5453.95	-19.03	5683.24	-19.03	5772.7	-19.03	5648.77	-19.03	5632.81	-19.03	5277.5	-19.03	6277.66	-19.03	5523.69	-19.03	4854.85
-19.02	5487.33	-19.02	5514.33	-19.02	5599.18	-19.02	5856.74	-19.02	5590.07	-19.02	5627.22	-19.02	5374.75	-19.02	6213.68	-19.02	5416.46	-19.02	4886.33
-19.01	5479.4	-19.01	5428.83	-19.01	5675.13	-19.01	5792.72	-19.01	5648.9	-19.01	5544.67	-19.01	5309.39	-19.01	6115.13	-19.01	5459.07	-19.01	4902.99
-19	5563.49	-19	5503.94	-19	5691.53	-19	5788.82	-19	5576.71	-19	5546.59	-19	5317.8	-19	5998.3	-19	5445.71	-19	5106.22
-18.99	5435.14	-18.99	5511.28	-18.99	5642.78	-18.99	5812.54	-18.99	5625.58	-18.99	5591.43	-18.99	5298.63	-18.99	6151.67	-18.99	5443.07	-18.99	4869.78
-18.98	5503.89	-18.98	5490.52	-18.98	5731.26	-18.98	5837.72	-18.98	5553.13	-18.98	5481.67	-18.98	5282.44	-18.98	6162.84	-18.98	5402.19	-18.98	4989.57
-18.97	5515.54	-18.97	5431.36	-18.97	5675.25	-18.97	5752.89	-18.97	5568.98	-18.97	5556.36	-18.97	5278.58	-18.97	6171.49	-18.97	5423.38	-18.97	5007.11
-18.96	5503.92	-18.96	5484.58	-18.96	5685.03	-18.96	5898.52	-18.96	5435.52	-18.96	5450.28	-18.96	5231.96	-18.96	6060.92	-18.96	5420.02	-18.96	4758.32
-18.95	5387.2	-18.95	5461.54	-18.95	5594.34	-18.95	5789.78	-18.95	5609.18	-18.95	5337.67	-18.95	5244.31	-18.95	6075.41	-18.95	5400.13	-18.95	4787.58
-18.94	5465.02	-18.94	5513.29	-18.94	5541.61	-18.94	5774.21	-18.94	5551.73	-18.94	5524.19	-18.94	5278.81	-18.94	6164.38	-18.94	5399.38	-18.94	4786.6
-18.93	5431.41	-18.93	5431.58	-18.93	5556.06	-18.93	5721.47	-18.93	5563.18	-18.93	5388.21	-18.93	5403.79	-18.93	6097	-18.93	5353.57	-18.93	4915.27
-18.92	5452.35	-18.92	5458.17	-18.92	5583.64	-18.92	5771.71	-18.92	5534.17	-18.92	5449.6	-18.92	5330.75	-18.92	6039.1	-18.92	5438.6	-18.92	4774.45
-18.91	5397.52	-18.91	5495.18	-18.91	5499.94	-18.91	5738.7	-18.91	5463.14	-18.91	5451.78	-18.91	5270.08	-18.91	6045.27	-18.91	5352	-18.91	4767.12
-18.9	5363.32	-18.9	5404.93	-18.9	5533.5	-18.9	5708.55	-18.9	5511.33	-18.9	5502.72	-18.9	5320.7	-18.9	6012.79	-18.9	5307.13	-18.9	4699.46
-18.89	5374.54	-18.89	5504.52	-18.89	5555.51	-18.89	5663.71	-18.89	5471.63	-18.89	5485.03	-18.89	5198.45	-18.89	6097.18	-18.89	5341.49	-18.89	4711.84
-18.88	5399.02	-18.88	5323.01	-18.88	5577.93	-18.88	5777.36	-18.88	5538.5	-18.88	5439.41	-18.88	5245.29	-18.88	6012.79	-18.88	5248.36	-18.88	4881.84
-18.87	5452.83	-18.87	5434.23	-18.87	5554.84	-18.87	5672.22	-18.87	5475.5	-18.87	5473.76	-18.87	5247.23	-18.87	6022.65	-18.87	5264.1	-18.87	4634.74
-18.86	5422.3	-18.86	5384.91	-18.86	5505.24	-18.86	5690.27	-18.86	5577.18	-18.86	5395.29	-18.86	5254.88	-18.86	6039.47	-18.86	5198.24	-18.86	4890.49
-18.85	5495.64	-18.85	5448.82	-18.85	5592.93	-18.85	5724.7	-18.85	5458.75	-18.85	5454.36	-18.85	5213.66	-18.85	6023.26	-18.85	5241.89	-18.85	4719.91
-18.84	5427.87	-18.84	5400.2	-18.84	5552.52	-18.84	5731.71	-18.84	5449.61	-18.84	5408.07	-18.84	5285.03	-18.84	6009.8	-18.84	5128.52	-18.84	4724.23
-18.83	5474.38	-18.83	5406.69	-18.83	5559.28	-18.83	5641.9	-18.83	5479.84	-18.83	5376.05	-18.83	5308.76	-18.83	5988.91	-18.83	5241.44	-18.83	4752.76
-18.82	5446.78	-18.82	5368.85	-18.82	5555.28	-18.82	5714.16	-18.82	5514.97	-18.82	5411.38	-18.82	5304.31	-18.82	5941.2	-18.82	5241.08	-18.82	4745.82
-18.81	5438.05	-18.81	5449.03	-18.81	5393.93	-18.81	5661.74	-18.81	5426.44	-18.81	5361.26	-18.81	5230.26	-18.81	6007.6	-18.81	5259.53	-18.81	4736.15
-18.8	5446.62	-18.8	5330.86	-18.8	5504.28	-18.8	5639.98	-18.8	5493.48	-18.8	5389.66	-18.8	5247.23	-18.8	5999.94	-18.8	5292.31	-18.8	4609.34
-18.79	5348.23	-18.79	5390.74	-18.79	5470.03	-18.79	5636.44	-18.79	5491.1	-18.79	5429.12	-18.79	5147.51	-18.79	5893.49	-18.79	5255.48	-18.79	4523.02
-18.78	5321.09	-18.78	5426.81	-18.78	5443.26	-18.78	5561.63	-18.78	5491.85	-18.78	5302.24	-18.78	5228.25	-18.78	5925.83	-18.78	5105.83	-18.78	4519.49
-18.77	5362.92	-18.77	5352.25	-18.77	5456.96	-18.77	5550.12	-18.77	5446.99	-18.77	5330.28	-18.77	5158.5	-18.77	5853.67	-18.77	5125.03	-18.77	4532.67
-18.76	5371.07	-18.76	5350.91	-18.76	5592.57	-18.76	5632.29	-18.76	5434.21	-18.76	5336.79	-18.76	5287.68	-18.76	5888.26	-18.76	5115.07	-18.76	4486.02
-18.75	5365.9	-18.75	5315.12	-18.75	5560.17	-18.75	5731.78	-18.75	5485.85	-18.75	5403.36	-18.75	5242.39	-18.75	5985.22	-18.75	5122.22	-18.75	4691.76
-18.74	5353.29	-18.74	5262.55	-18.74	5422.45	-18.74	5622.84	-18.74	5403.99	-18.74	5367.41	-18.74	5209.63	-18.74	5821.38	-18.74	5118.79	-18.74	4538.03
-18.73	5310.74	-18.73	5310.29	-18.73	5435.4	-18.73	5562.31	-18.73	5359.5	-18.73	5273.53	-18.73	5196.04	-18.73	5895.78	-18.73	5025.04	-18.73	4450.03
-18.72	5283.06	-18.72	5393.31	-18.72	5464.25	-18.72	5573.97	-18.72	5433.86	-18.72	5275.6	-18.72	5174.16	-18.72	5901.34	-18.72	5131.56	-18.72	4591.39
-18.71	5385.57	-18.71	5400.47	-18.71	5495.59	-18.71	5578.89	-18.71	5445.58	-18.71	5319.72	-18.71	5107.75	-18.71	5877.27	-18.71	5008.72	-18.71	4407.05
-18.7	5292.83	-18.7	5326.68	-18.7	5450.93	-18.7	5527.74	-18.7	5330.95	-18.7	5281.14	-18.7	5184.94	-18.7	5830.45	-18.7	5030.6	-18.7	4460.38
-18.69	5345.53	-18.69	5330.5	-18.69	5466.64	-18.69	5581.99	-18.69	5378.54	-18.69	5320.76	-18.69	5237.2	-18.69	5861.71	-18.69	5066.48	-18.69	4348.41
-18.68	5345.61	-18.68	5329.51	-18.68	5366.46	-18.68	5547.18	-18.68	5416.79	-18.68	5312.12	-18.68	5299.11	-18.68	5882.83	-18.68	5003.82	-18.68	4272.14
-18.67	5289.95	-18.67	5335.43	-18.67	5445.92	-18.67	5565.83	-18.67	5426.74	-18.67	5279.53	-18.67	5149.27	-18.67	5817.69	-18.67	5006.73	-18.67	4398.17
-18.66	5254.64	-18.66	5307.38	-18.66	5415.73	-18.66	5578.62	-18.66	5403.34	-18.66	5377.45	-18.66	5233.17	-18.66	5871.67	-18.66	4971.66	-18.66	4596.05
-18.65	5331.79	-18.65	5234.32	-18.65	5381.7	-18.65	5473.57	-18.65	5414.51	-18.65	5328.62	-18.65	5221.67	-18.65	5811.2	-18.65	5028.57	-18.65	4507.85
-18.64	5279.13	-18.64	5375.84	-18.64	5400.4	-18.64	5541.99	-18.64	5372.47	-18.64	5277.26	-18.64	5251.41	-18.64	5768.07	-18.64	4919.51	-18.64	4541.34
-18.63	5262.75	-18.63	5344.34	-18.63	5459.92	-18.63	5631.44	-18.63	5423.5	-18.63	5355.52	-18.63	5222.48	-18.63	5732.64	-18.63	5004.54	-18.63	4328.49
-18.62	5223.47	-18.62	5280.89	-18.62	5341.99	-18.62	5550.72	-18.62	5281.82	-18.62	5362.55	-18.62	5126.51	-18.62	5753.16	-18.62	4936.52	-18.62	4286.99
-18.61	5195.98	-18.61	5211.43	-18.61	5384.64	-18.61	5424.73	-18.61	5292.93	-18.61	5266.86	-18.61	5211.82	-18.61	5671.15	-18.61	4940.34	-18.61	4472.91
-18.6	5251.68	-18.6	5369.98	-18.6	5315.86	-18.6	5408.01	-18.6	5381.07	-18.6	5271.83	-18.6	5125.41	-18.6	5736.94	-18.6	5028.93	-18.6	4385.61
-18.59	5305.51	-18.59	5235.31	-18.59	5304.25	-18.59	5483.45	-18.59	5284.66	-18.59	5352	-18.59	5196.41	-18.59	5751.2	-18.59	4933.91	-18.59	4463.03
-18.58	5238.04	-18.58	5287.82	-18.58	5301.28	-18.58	5519.85	-18.58	5324.18	-18.58	5290.09	-18.58	5172.09	-18.58	5754.98	-18.58	5046.6	-18.58	4396.55
-18.57	5249.78	-18.57	5336.35	-18.57	5357.02	-18.57	5441.37	-18.57	5292.19	-18.57	5253.72	-18.57	5201.86	-18.57	5803.91	-18.57	4904.03	-18.57	4266.79
-18.56	5304.49	-18.56	5258.82	-18.56	5350.13	-18.56	5474.71	-18.56	5275.22	-18.56	5203.91	-18.56	5158.53	-18.56	5688.44	-18.56	4955.98	-18.56	4167.19
-18.55	5232.63	-18.55	5194.21	-18.55	5337.47	-18.55	5378.97	-18.55	5314.57	-18.55	5204.43	-18.55	5196.68	-18.55	5770.03	-18.55	4886.89	-18.55	4140.26
-18.54	5273.51	-18.54	5224.73	-18.54	5335.28	-18.54	5356.38	-18.54	5201.66	-18.54	5170.34	-18.54	5201.02	-18.54	5734.65	-18.54	4895.28	-18.54	4195.47
-18.53	5210.5	-18.53	5255.38	-18.53	5375.44	-18.53	5441.68	-18.53	5289.91	-18.53	5215.24	-18.53	5067.18	-18.53	5726.62	-18.53	4924.38	-18.53	4389.94
-18.52	5218.54	-18.52	5213.54	-18.52	5284.92	-18.52	5420.32	-18.52	5291.28	-18.52	5174.02	-18.52	5144.83	-18.52	5660.82	-18.52	4840.13	-18.52	4151.12
-18.51	5267.1	-18.51	5257.54	-18.51	5225.77	-18.51	5392.41	-18.51	5330.52	-18.51	5170.71	-18.51	5046.84	-18.51	5712.41	-18.51	4820.87	-18.51	4270.5
-18.5	5300.04	-18.5	5183.79	-18.5	5241.31	-18.5	5366.29	-18.5	5266.45	-18.5	5207.38	-18.5	5046.5	-18.5	5601.24	-18.5	4794.55	-18.5	4319.7
-18.49	5247.49	-18.49	5234.76	-18.49	5310.33	-18.49	5413.91	-18.49	5270.41	-18.49	5248.6	-18.49	5097.82	-18.49	5764.14	-18.49	4765.65	-18.49	4294.07
-18.48	5289.53	-18.48	5174.08	-18.48	5246.27	-18.48	5420.48	-18.48	5145.84	-18.48	5231.17	-18.48	5106.03	-18.48	5614.56	-18.48	4783.61	-18.48	4213.7
-18.47	5202.66	-18.47	5236.16	-18.47	5379.98	-18.47	5339.06	-18.47	5277.8	-18.47	5230.55	-18.47	5021.94	-18.47	5571.47	-18.47	4787.46	-18.47	4126.68
-18.46	5187.14	-18.46	5185.58	-18.46	5269.87	-18.46	5358.83	-18.46	5214.3	-18.46	5196.31	-18.46	5194.39	-18.46	5647.83	-18.46	4734.56	-18.46	4090.41
-18.45	5155.26	-18.45	5336.88	-18.45	5278.29	-18.45	5441.33	-18.45	5206.33	-18.45	5191.86	-18.45	5188.71	-18.45	5613.81	-18.45	4725.91	-18.45	4303.07
-18.44	5094.29	-18.44	5265.26	-18.44	5288.31	-18.44	5326.7	-18.44	5164.64	-18.44	5106.66	-18.44	5158.87	-18.44	5519.32	-18.44	4719.02	-18.44	4086.15
-18.43	5120.67	-18.43	5185.74	-18.43	5274.24	-18.43	5425.71	-18.43	5134.29	-18.43	5058.99	-18.43	5098.46	-18.43	5556.57	-18.43	4733.29	-18.43	4184.95
-18.42	5252.82	-18.42	5230.9	-18.42	5220.31	-18.42	5471.85	-18.42	5235.56	-18.42	5117.19	-18.42	5180.31	-18.42	5627.97	-18.42	4711.61	-18.42	4161.23
-18.41	5146.67	-18.41	5338.14	-18.41	5299.12	-18.41	5341.46	-18.41	5244.29	-18.41	5196.93	-18.41	5091.04	-18.41	5562.97	-18.41	4675.43	-18.41	4088.97
-18.4	5083.11	-18.4	5231.14	-18.4	5214.97	-18.4	5296.67	-18.4	5241.52	-18.4	5191.09	-18.4	5121.34	-18.4	5567.41	-18.4	4689.96	-18.4	4027.99
-18.39	5247.56	-18.39	5130.39	-18.39	5260.42	-18.39	5270.21	-18.39	5153.99	-18.39	5160.54	-18.39	5109.26	-18.39	5354.79	-18.39	4736.65	-18.39	4025.28
-18.38	5149.12	-18.38	5240.81	-18.38	5268.09	-18.38	5347.49	-18.38	5063.15	-18.38	5065.43	-18.38	5127.91	-18.38	5491.84	-18.38	4691.82	-18.38	4137.9
-18.37	5124.12	-18.37	5228.58	-18.37	5318.93	-18.37	5331.07	-18.37	5170.26	-18.37	5146.04	-18.37	5071.45	-18.37	5532.73	-18.37	4711.22	-18.37	4100.84
-18.36	5202.87	-18.36	5107.99	-18.36	5178.59	-18.36	5310.38	-18.36	5204.78	-18.36	5162.72	-18.36	5086.48	-18.36	5517.41	-18.36	4678.86	-18.36	4127.88
-18.35	5238.35	-18.35	5054.88	-18.35	5161.3	-18.35	5251.53	-18.35	5124	-18.35	5088.46	-18.35	5010.93	-18.35	5555.86	-18.35	4708.54	-18.35	4037.85
-18.34	5080.88	-18.34	5117.99	-18.34	5197.44	-18.34	5214.03	-18.34	5152.44	-18.34	5008.15	-18.34	5121.15	-18.34	5488.01	-18.34	4731.46	-18.34	3923.53
-18.33	5096.91	-18.33	5118	-18.33	5198.22	-18.33	5255.86	-18.33	5201.24	-18.33	5071.11	-18.33	5104.46	-18.33	5472.31	-18.33	4611.76	-18.33	4162.41
-18.32	5147.16	-18.32	5147.68	-18.32	5259.98	-18.32	5204.66	-18.32	5096.95	-18.32	5074.61	-18.32	5022.72	-18.32	5541.66	-18.32	4654.82	-18.32	4041.83
-18.31	5154.17	-18.31	5116.77	-18.31	5204.31	-18.31	5245.31	-18.31	5074.57	-18.31	5088.61	-18.31	5036.11	-18.31	5532.83	-18.31	4610.19	-18.31	4036.5
-18.3	5121.37	-18.3	5164.23	-18.3	5194.99	-18.3	5182.15	-18.3	5156.32	-18.3	5095.41	-18.3	5057.45	-18.3	5591.1	-18.3	4647.35	-18.3	3973.9
-18.29	5083.3	-18.29	5139.69	-18.29	5110.96	-18.29	5291.78	-18.29	5081.44	-18.29	5143.34	-18.29	5072.47	-18.29	5397.59	-18.29	4539.07	-18.29	4042.01
-18.28	5041.07	-18.28	5133.05	-18.28	5148.81	-18.28	5241.74	-18.28	5188.18	-18.28	5013.75	-18.28	5042.76	-18.28	5568.2	-18.28	4653.32	-18.28	3848.62
-18.27	5128.9	-18.27	5043.46	-18.27	5158.32	-18.27	5312.98	-18.27	5079.19	-18.27	5046.95	-18.27	5059.76	-18.27	5511.75	-18.27	4643.07	-18.27	4008.78
-18.26	5087.18	-18.26	4987.28	-18.26	5119.59	-18.26	5337.62	-18.26	5016.65	-18.26	5089.31	-18.26	4961.73	-18.26	5525.02	-18.26	4502.11	-18.26	3880.21
-18.25	5101.9	-18.25	5095.59	-18.25	5124.21	-18.25	5213.69	-18.25	5026.05	-18.25	5062.4	-18.25	4959.33	-18.25	5560.44	-18.25	4521.8	-18.25	3924.68
-18.24	5118.5	-18.24	5037.03	-18.24	5131.61	-18.24	5324.16	-18.24	5126.08	-18.24	5030.46	-18.24	5024.88	-18.24	5377.22	-18.24	4469.71	-18.24	3924.74
-18.23	5119.12	-18.23	4996.51	-18.23	5139.01	-18.23	5218.59	-18.23	5086.36	-18.23	5027.35	-18.23	4998.77	-18.23	5409.93	-18.23	4499.17	-18.23	3894.66
-18.22	5079.48	-18.22	5092.88	-18.22	5098.38	-18.22	5210.35	-18.22	5141.42	-18.22	5072.02	-18.22	4976.04	-18.22	5489.65	-18.22	4554.61	-18.22	3859.57
-18.21	5055.36	-18.21	5050.99	-18.21	5124.98	-18.21	5228.49	-18.21	5011.26	-18.21	5020.94	-18.21	5022.54	-18.21	5434.93	-18.21	4486.27	-18.21	3864.85
-18.2	5088.14	-18.2	4992.3	-18.2	5020.39	-18.2	5157.64	-18.2	4975.39	-18.2	5062.77	-18.2	4956.34	-18.2	5467.69	-18.2	4462.14	-18.2	3829.15
-18.19	5065.92	-18.19	5041.16	-18.19	5079.77	-18.19	5101.09	-18.19	4988.79	-18.19	4982.95	-18.19	4894.54	-18.19	5374.37	-18.19	4501.94	-18.19	3845.55
-18.18	5037.91	-18.18	5057.21	-18.18	5146.64	-18.18	5217.77	-18.18	5005.35	-18.18	5031.67	-18.18	4984.92	-18.18	5315.58	-18.18	4463.64	-18.18	3896.92
-18.17	5014.6	-18.17	4926.18	-18.17	5042.26	-18.17	5194.64	-18.17	5022.39	-18.17	5040.14	-18.17	4991.38	-18.17	5371.14	-18.17	4481.18	-18.17	3854.05
-18.16	5013.18	-18.16	5075.23	-18.16	5122.1	-18.16	5214.24	-18.16	5002.02	-18.16	5062.76	-18.16	4996.7	-18.16	5325.39	-18.16	4447.93	-18.16	3923.91
-18.15	5033.95	-18.15	5091.51	-18.15	5100.6	-18.15	5208.48	-18.15	5022.95	-18.15	4954.15	-18.15	5013.22	-18.15	5390.25	-18.15	4383.18	-18.15	3731.98
-18.14	5144.15	-18.14	5032.2	-18.14	5173.68	-18.14	5159.51	-18.14	4985.14	-18.14	4955.17	-18.14	5007.41	-18.14	5362.92	-18.14	4506.42	-18.14	3712.11
-18.13	4980.15	-18.13	5074.29	-18.13	5067.1	-18.13	5256.09	-18.13	4987.37	-18.13	4976.91	-18.13	5147.77	-18.13	5283.29	-18.13	4518.79	-18.13	3735.86
-18.12	5044.19	-18.12	5059.15	-18.12	5064.14	-18.12	5205.78	-18.12	5005.75	-18.12	4940.33	-18.12	5069.35	-18.12	5296.14	-18.12	4433.04	-18.12	3740.07
-18.11	4968.28	-18.11	4996	-18.11	5146.12	-18.11	5095.21	-18.11	4988.2	-18.11	5016.04	-18.11	4992.08	-18.11	5291.28	-18.11	4387.07	-18.11	3790.6
-18.1	4967.85	-18.1	5007.85	-18.1	5168.6	-18.1	5073.44	-18.1	4969.82	-18.1	5008.36	-18.1	5022.58	-18.1	5352.08	-18.1	4300.77	-18.1	3828.16
-18.09	5076.4	-18.09	5018.29	-18.09	5020.3	-18.09	5134.38	-18.09	5016.85	-18.09	4970.1	-18.09	4939.6	-18.09	5349.41	-18.09	4432.33	-18.09	3768.01
-18.08	5080.25	-18.08	5000.67	-18.08	5077.09	-18.08	5184.38	-18.08	5015.72	-18.08	4970.24	-18.08	4944.13	-18.08	5233.05	-18.08	4398.56	-18.08	3755.51
-18.07	4964.68	-18.07	5005.03	-18.07	5057.65	-18.07	5093.96	-18.07	4987.07	-18.07	4968.99	-18.07	4969.22	-18.07	5319.83	-18.07	4395.27	-18.07	3868.74
-18.06	5003.69	-18.06	4990.89	-18.06	4996.72	-18.06	5163.77	-18.06	4969.15	-18.06	4932.81	-18.06	4970.44	-18.06	5282.82	-18.06	4316.83	-18.06	3791.27
-18.05	5011.68	-18.05	5000.3	-18.05	4966.71	-18.05	5156.23	-18.05	4913.32	-18.05	4874.14	-18.05	4923.19	-18.05	5055.48	-18.05	4279.38	-18.05	3728.41
-18.04	4929.52	-18.04	4998.83	-18.04	5032.05	-18.04	5115.37	-18.04	4902.55	-18.04	4946.96	-18.04	4946.87	-18.04	5217.68	-18.04	4357.98	-18.04	3755.61
-18.03	4982.21	-18.03	5004.13	-18.03	4991.32	-18.03	5035.74	-18.03	4906.92	-18.03	4881.73	-18.03	4975.9	-18.03	5168.99	-18.03	4345.6	-18.03	3717.4
-18.02	5025.09	-18.02	4958.11	-18.02	5018.18	-18.02	5094.02	-18.02	4908.87	-18.02	4961.87	-18.02	4930.55	-18.02	5286.28	-18.02	4285.06	-18.02	3632.24
-18.01	4936.23	-18.01	4963.25	-18.01	4966.87	-18.01	5160.09	-18.01	4922.44	-18.01	4934.23	-18.01	4916.13	-18.01	5253.94	-18.01	4292.8	-18.01	3521.64
-18	4964.26	-18	4966.49	-18	4954.08	-18	5057.48	-18	4945.97	-18	4878.28	-18	4965.45	-18	5131.6	-18	4348.02	-18	3667.04
-17.99	5014.86	-17.99	4920.96	-17.99	4911.52	-17.99	5028.19	-17.99	4874.7	-17.99	4849.83	-17.99	5009.45	-17.99	5198.19	-17.99	4315.85	-17.99	3617.34
-17.98	5009.65	-17.98	4899.7	-17.98	5043.82	-17.98	5095.78	-17.98	4849.79	-17.98	4850.93	-17.98	4996.57	-17.98	5283.9	-17.98	4256.36	-17.98	3564.58
-17.97	4957.49	-17.97	4924.61	-17.97	4921.57	-17.97	5094.66	-17.97	4877.9	-17.97	4854.3	-17.97	4919.41	-17.97	5211	-17.97	4248.52	-17.97	3532.84
-17.96	4872.47	-17.96	4938.88	-17.96	4932.01	-17.96	5042.07	-17.96	4875.4	-17.96	4810.12	-17.96	4912.76	-17.96	5199.97	-17.96	4301.62	-17.96	3580.45
-17.95	4831.14	-17.95	4949.47	-17.95	4898.52	-17.95	4968.56	-17.95	4884.41	-17.95	4905.13	-17.95	5043.53	-17.95	5123.43	-17.95	4184.88	-17.95	3506
-17.94	4882.09	-17.94	4964.45	-17.94	4952.25	-17.94	5041.9	-17.94	4838.89	-17.94	4902.61	-17.94	4953.41	-17.94	5139.87	-17.94	4199.77	-17.94	3452.35
-17.93	4914.02	-17.93	4930.66	-17.93	5006.38	-17.93	5079.5	-17.93	4849.67	-17.93	4839.2	-17.93	4913.53	-17.93	5209.92	-17.93	4218.25	-17.93	3675.52
-17.92	4938.68	-17.92	4866.17	-17.92	4931.59	-17.92	4948.11	-17.92	4849.72	-17.92	4882.49	-17.92	4923.77	-17.92	5135.25	-17.92	4129.01	-17.92	3440.73
-17.91	4966.21	-17.91	4888.76	-17.91	4948.59	-17.91	5063.98	-17.91	4867.09	-17.91	4919.9	-17.91	4853.75	-17.91	5125.01	-17.91	4161.47	-17.91	3442.78
-17.9	4765.51	-17.9	4895.71	-17.9	4944.45	-17.9	4992.84	-17.9	4814.34	-17.9	4919.08	-17.9	4993.25	-17.9	5016.55	-17.9	4145.63	-17.9	3566.62
-17.89	4904.5	-17.89	4809.83	-17.89	4966.55	-17.89	4975.73	-17.89	4755.39	-17.89	4905.27	-17.89	4918.18	-17.89	4917.44	-17.89	4159.18	-17.89	3692.46
-17.88	4809.64	-17.88	4956.96	-17.88	4897.63	-17.88	4961.57	-17.88	4741.33	-17.88	4870.7	-17.88	4960.62	-17.88	5046.32	-17.88	4203.33	-17.88	3589.55
-17.87	4888.65	-17.87	4852.18	-17.87	4973.78	-17.87	4947.92	-17.87	4771.61	-17.87	4801.68	-17.87	4926.53	-17.87	5072.35	-17.87	4108.67	-17.87	3586.88
-17.86	4869.6	-17.86	4869.33	-17.86	4970.9	-17.86	4949.86	-17.86	4780.14	-17.86	4825.21	-17.86	4935.61	-17.86	4947.25	-17.86	4200.07	-17.86	3430.95
-17.85	4914.03	-17.85	4845.24	-17.85	4988.22	-17.85	4872.36	-17.85	4782.16	-17.85	4845.41	-17.85	4846.83	-17.85	4978.52	-17.85	4053.65	-17.85	3548.78
-17.84	4914.81	-17.84	4873.02	-17.84	4894.5	-17.84	4959.84	-17.84	4795.64	-17.84	4912.81	-17.84	4884.97	-17.84	5010.76	-17.84	4133.13	-17.84	3527.3
-17.83	4794.01	-17.83	4839.84	-17.83	4980	-17.83	5021.61	-17.83	4805.1	-17.83	4875.64	-17.83	4895.41	-17.83	5007.54	-17.83	4040.59	-17.83	3486.81
-17.82	4859.92	-17.82	4813.38	-17.82	4966.03	-17.82	4950.5	-17.82	4780.62	-17.82	4942.16	-17.82	4847.97	-17.82	5013.56	-17.82	4109.32	-17.82	3556.87
-17.81	4862.86	-17.81	4845.35	-17.81	4905.11	-17.81	4959.62	-17.81	4764.32	-17.81	4864.28	-17.81	4951.53	-17.81	4974.96	-17.81	4103.12	-17.81	3483.25
-17.8	4827.91	-17.8	4835.91	-17.8	4886.36	-17.8	4854.99	-17.8	4745.47	-17.8	4704.36	-17.8	4789.85	-17.8	5081.7	-17.8	4036.41	-17.8	3499.85
-17.79	4877.97	-17.79	4766.31	-17.79	4831.32	-17.79	4852.56	-17.79	4687.43	-17.79	4773.21	-17.79	4807.05	-17.79	4994.73	-17.79	4098.32	-17.79	3432.69
-17.78	4809.12	-17.78	4821.22	-17.78	4882.21	-17.78	4854.68	-17.78	4717.09	-17.78	4858.45	-17.78	4740.45	-17.78	5038.84	-17.78	3931.79	-17.78	3371.4
-17.77	4800.52	-17.77	4857.14	-17.77	4805.84	-17.77	4941.63	-17.77	4721.01	-17.77	4795.4	-17.77	4865.81	-17.77	4948.19	-17.77	4043.62	-17.77	3402.49
-17.76	4844.3	-17.76	4704.07	-17.76	4839.85	-17.76	4925.77	-17.76	4703.17	-17.76	4730.23	-17.76	4815.01	-17.76	5065.81	-17.76	4001.14	-17.76	3332.32
-17.75	4906.68	-17.75	4845.63	-17.75	4873.16	-17.75	4932.49	-17.75	4766.17	-17.75	4734.4	-17.75	4712.14	-17.75	5002.4	-17.75	4020.96	-17.75	3306.75
-17.74	4762.31	-17.74	4822.55	-17.74	4781.27	-17.74	4895.86	-17.74	4699.3	-17.74	4779.56	-17.74	4824.92	-17.74	4855.85	-17.74	3973.68	-17.74	3353.4
-17.73	4939.42	-17.73	4898.93	-17.73	4844.77	-17.73	4932.41	-17.73	4623.42	-17.73	4804.39	-17.73	4783.91	-17.73	5022.3	-17.73	4021.29	-17.73	3409.22
-17.72	4757.11	-17.72	4762.26	-17.72	4881.09	-17.72	4843.8	-17.72	4704.88	-17.72	4742.3	-17.72	4767.7	-17.72	4878.84	-17.72	4070.33	-17.72	3378.36
-17.71	4770.87	-17.71	4795.83	-17.71	4858.49	-17.71	4855.85	-17.71	4689.43	-17.71	4750.5	-17.71	4775.86	-17.71	4879.96	-17.71	4029.26	-17.71	3298.34
-17.7	4765.05	-17.7	4808.05	-17.7	4743.48	-17.7	4927.03	-17.7	4595.62	-17.7	4720.04	-17.7	4774.76	-17.7	4916.97	-17.7	3934.73	-17.7	3330.71
-17.69	4695.78	-17.69	4805.52	-17.69	4727.61	-17.69	4891.12	-17.69	4652.65	-17.69	4756.12	-17.69	4871.64	-17.69	4970.06	-17.69	3962.58	-17.69	3236.58
-17.68	4677.6	-17.68	4745.92	-17.68	4855.76	-17.68	4836.57	-17.68	4687.28	-17.68	4766.28	-17.68	4736.33	-17.68	4934.64	-17.68	3868.44	-17.68	3346.38
-17.67	4744.17	-17.67	4789.85	-17.67	4864.65	-17.67	4862.53	-17.67	4660.18	-17.67	4698.3	-17.67	4881.37	-17.67	4882.44	-17.67	3916.18	-17.67	3329.36
-17.66	4691.27	-17.66	4743.57	-17.66	4811.52	-17.66	4739.29	-17.66	4658.6	-17.66	4801.07	-17.66	4770.58	-17.66	4903.61	-17.66	3918.92	-17.66	3247.87
-17.65	4728.85	-17.65	4780.78	-17.65	4721.37	-17.65	4931.46	-17.65	4659.01	-17.65	4707.84	-17.65	4810.83	-17.65	4906.41	-17.65	3902.92	-17.65	3367.49
-17.64	4758.53	-17.64	4721.94	-17.64	4797.14	-17.64	4829.3	-17.64	4584.88	-17.64	4729.96	-17.64	4811.45	-17.64	4798.33	-17.64	3949.58	-17.64	3244.24
-17.63	4700.76	-17.63	4801.78	-17.63	4830.89	-17.63	4871.62	-17.63	4722.2	-17.63	4737.06	-17.63	4806.02	-17.63	4880.48	-17.63	3826.48	-17.63	3281.57
-17.62	4703.47	-17.62	4782.88	-17.62	4800.99	-17.62	4732.52	-17.62	4602.3	-17.62	4677.03	-17.62	4865.06	-17.62	4974.5	-17.62	3916.6	-17.62	3279.99
-17.61	4747.4	-17.61	4686.42	-17.61	4737.53	-17.61	4773.13	-17.61	4554.14	-17.61	4712.18	-17.61	4736.97	-17.61	4846.04	-17.61	3916.7	-17.61	3261.18
-17.6	4757.69	-17.6	4729.04	-17.6	4872.27	-17.6	4806.51	-17.6	4654.96	-17.6	4582.92	-17.6	4783.59	-17.6	4781.83	-17.6	3863.97	-17.6	3240.85
-17.59	4766.28	-17.59	4707.14	-17.59	4761.4	-17.59	4835.24	-17.59	4634.98	-17.59	4613.41	-17.59	4752.82	-17.59	4784.91	-17.59	3797	-17.59	3194.99
-17.58	4764.66	-17.58	4681.06	-17.58	4734.04	-17.58	4813.79	-17.58	4634.83	-17.58	4696.49	-17.58	4785.1	-17.58	4868.47	-17.58	3764.24	-17.58	3214.15
-17.57	4659.22	-17.57	4653.52	-17.57	4643.91	-17.57	4771.77	-17.57	4562.97	-17.57	4720.61	-17.57	4930.11	-17.57	4721.5	-17.57	3843.85	-17.57	3190.76
-17.56	4776.03	-17.56	4639.52	-17.56	4744.81	-17.56	4774.17	-17.56	4534.02	-17.56	4675.97	-17.56	4754.65	-17.56	4767.62	-17.56	3740.34	-17.56	3166.63
-17.55	4700.92	-17.55	4691.67	-17.55	4746.57	-17.55	4723.45	-17.55	4583.43	-17.55	4682.06	-17.55	4751.91	-17.55	4790.05	-17.55	3745.47	-17.55	3187.23
-17.54	4612.21	-17.54	4612.05	-17.54	4726.32	-17.54	4717.55	-17.54	4502.02	-17.54	4651.54	-17.54	4783.18	-17.54	4804.49	-17.54	3762.22	-17.54	3115.54
-17.53	4608.4	-17.53	4700.43	-17.53	4778.33	-17.53	4771.98	-17.53	4538.18	-17.53	4590.05	-17.53	4775.58	-17.53	4723.32	-17.53	3747.13	-17.53	3145.5
-17.52	4742.52	-17.52	4665.57	-17.52	4745.44	-17.52	4778.93	-17.52	4564.93	-17.52	4723.83	-17.52	4777.71	-17.52	4670.46	-17.52	3752.1	-17.52	3000.19
-17.51	4753.54	-17.51	4676.28	-17.51	4709.39	-17.51	4775.18	-17.51	4572.11	-17.51	4683.16	-17.51	4817.86	-17.51	4815.1	-17.51	3733.26	-17.51	3181.89
-17.5	4605.02	-17.5	4707.32	-17.5	4689.42	-17.5	4814.48	-17.5	4566.13	-17.5	4587.94	-17.5	4683.9	-17.5	4771.97	-17.5	3775.64	-17.5	3123.47
-17.49	4603.07	-17.49	4704.9	-17.49	4688.11	-17.49	4699.3	-17.49	4653.06	-17.49	4610.1	-17.49	4739.64	-17.49	4834.49	-17.49	3722.16	-17.49	3159.67
-17.48	4601.25	-17.48	4667.35	-17.48	4870.46	-17.48	4711.68	-17.48	4654	-17.48	4721.84	-17.48	4748.9	-17.48	4716.5	-17.48	3672.59	-17.48	3311.65
-17.47	4640.56	-17.47	4586.77	-17.47	4769.37	-17.47	4671.36	-17.47	4586.21	-17.47	4663.54	-17.47	4689.6	-17.47	4778	-17.47	3606.79	-17.47	3118.64
-17.46	4571.78	-17.46	4602.05	-17.46	4712.61	-17.46	4735.01	-17.46	4536.97	-17.46	4535.77	-17.46	4736.89	-17.46	4808.33	-17.46	3608.33	-17.46	3074.61
-17.45	4586.69	-17.45	4606.98	-17.45	4659.61	-17.45	4700.31	-17.45	4466.13	-17.45	4649.94	-17.45	4706.96	-17.45	4605.89	-17.45	3652.9	-17.45	3119.22
-17.44	4595.1	-17.44	4614.59	-17.44	4769.34	-17.44	4742.63	-17.44	4516.31	-17.44	4614.22	-17.44	4741.67	-17.44	4633.9	-17.44	3599.77	-17.44	3117.23
-17.43	4624.67	-17.43	4608.21	-17.43	4665.18	-17.43	4755.74	-17.43	4611.87	-17.43	4638.53	-17.43	4680.77	-17.43	4750.29	-17.43	3656.91	-17.43	3118.19
-17.42	4659.66	-17.42	4616.13	-17.42	4587.2	-17.42	4713.54	-17.42	4520.05	-17.42	4642.87	-17.42	4734.98	-17.42	4660.28	-17.42	3609.57	-17.42	3075.73
-17.41	4656.62	-17.41	4631.16	-17.41	4721.12	-17.41	4672.89	-17.41	4547.61	-17.41	4654.53	-17.41	4667.67	-17.41	4740.71	-17.41	3702.82	-17.41	3138.04
-17.4	4511.44	-17.4	4648.98	-17.4	4749.69	-17.4	4724.41	-17.4	4519.33	-17.4	4523.18	-17.4	4765.53	-17.4	4609.38	-17.4	3534.6	-17.4	3105.49
-17.39	4599.46	-17.39	4615.44	-17.39	4633.44	-17.39	4722.52	-17.39	4534.48	-17.39	4506.72	-17.39	4715.77	-17.39	4608.93	-17.39	3619.98	-17.39	2985.01
-17.38	4617.79	-17.38	4586.09	-17.38	4687.35	-17.38	4580.32	-17.38	4534.07	-17.38	4600.87	-17.38	4649.25	-17.38	4670.29	-17.38	3559.84	-17.38	3043.14
-17.37	4617.82	-17.37	4645.17	-17.37	4720.38	-17.37	4609.77	-17.37	4453.2	-17.37	4676.44	-17.37	4678.09	-17.37	4685.1	-17.37	3538.16	-17.37	3055.16
-17.36	4662.56	-17.36	4688.52	-17.36	4684.3	-17.36	4634.77	-17.36	4485.79	-17.36	4592.43	-17.36	4716.4	-17.36	4600.35	-17.36	3610.55	-17.36	3012.58
-17.35	4564.99	-17.35	4676.18	-17.35	4664.12	-17.35	4616.87	-17.35	4518.92	-17.35	4569.18	-17.35	4693.76	-17.35	4636.76	-17.35	3634.64	-17.35	3003.26
-17.34	4554.53	-17.34	4578.7	-17.34	4627.46	-17.34	4649.69	-17.34	4466.32	-17.34	4590.25	-17.34	4742.17	-17.34	4612.04	-17.34	3519.05	-17.34	2949.99
-17.33	4555.96	-17.33	4531.62	-17.33	4637.81	-17.33	4617.74	-17.33	4457.23	-17.33	4674.57	-17.33	4682.51	-17.33	4549.7	-17.33	3565.42	-17.33	2976.97
-17.32	4607.64	-17.32	4518.59	-17.32	4535.44	-17.32	4590.96	-17.32	4466.99	-17.32	4608.19	-17.32	4712.41	-17.32	4418.46	-17.32	3578.12	-17.32	3003.11
-17.31	4612.61	-17.31	4484	-17.31	4644.53	-17.31	4711.16	-17.31	4426.32	-17.31	4604.59	-17.31	4714.88	-17.31	4543.88	-17.31	3614.89	-17.31	2997.86
-17.3	4555.68	-17.3	4517.27	-17.3	4566.71	-17.3	4574.34	-17.3	4421.96	-17.3	4533.18	-17.3	4658.42	-17.3	4600.73	-17.3	3494.96	-17.3	2971.39
-17.29	4498.94	-17.29	4569.72	-17.29	4552.4	-17.29	4565.01	-17.29	4444.84	-17.29	4567.58	-17.29	4660.02	-17.29	4547.18	-17.29	3482.61	-17.29	3059.68
-17.28	4536.66	-17.28	4573.05	-17.28	4619.67	-17.28	4579.74	-17.28	4459.75	-17.28	4593.27	-17.28	4477.61	-17.28	4519.1	-17.28	3559.84	-17.28	3029.37
-17.27	4571.45	-17.27	4590.57	-17.27	4698.91	-17.27	4611.68	-17.27	4380.77	-17.27	4565.33	-17.27	4675.17	-17.27	4589.98	-17.27	3438.37	-17.27	2882.2
-17.26	4501.91	-17.26	4587.54	-17.26	4581.33	-17.26	4595.12	-17.26	4413.12	-17.26	4471.27	-17.26	4673.91	-17.26	4559.07	-17.26	3485.49	-17.26	2938.63
-17.25	4511.66	-17.25	4547.77	-17.25	4582.95	-17.25	4635.27	-17.25	4469.93	-17.25	4517.72	-17.25	4630.95	-17.25	4615.56	-17.25	3451.2	-17.25	2983.45
-17.24	4537.61	-17.24	4487.3	-17.24	4516.58	-17.24	4567.43	-17.24	4299.37	-17.24	4499.87	-17.24	4614.37	-17.24	4511.74	-17.24	3467.04	-17.24	2852.9
-17.23	4555.88	-17.23	4469.34	-17.23	4598.14	-17.23	4559.68	-17.23	4352.8	-17.23	4548.43	-17.23	4613.11	-17.23	4558.86	-17.23	3472	-17.23	2862.81
-17.22	4475.71	-17.22	4490.21	-17.22	4467.33	-17.22	4552.86	-17.22	4396.55	-17.22	4492.92	-17.22	4563.79	-17.22	4460.95	-17.22	3462.79	-17.22	2763.83
-17.21	4476.49	-17.21	4481.02	-17.21	4569.72	-17.21	4580.25	-17.21	4424.24	-17.21	4548.48	-17.21	4613.53	-17.21	4492.38	-17.21	3384.69	-17.21	2864.99
-17.2	4484.12	-17.2	4474.25	-17.2	4564	-17.2	4462.21	-17.2	4368.14	-17.2	4461.72	-17.2	4671.85	-17.2	4445.33	-17.2	3370.94	-17.2	3024.54
-17.19	4493.16	-17.19	4482	-17.19	4602.4	-17.19	4474.84	-17.19	4356.59	-17.19	4534.34	-17.19	4672.85	-17.19	4527.4	-17.19	3444.57	-17.19	2911.02
-17.18	4469.72	-17.18	4512.1	-17.18	4543.05	-17.18	4567.56	-17.18	4294.76	-17.18	4513.83	-17.18	4611.9	-17.18	4571.37	-17.18	3391.31	-17.18	2811.87
-17.17	4479.44	-17.17	4491.06	-17.17	4551.21	-17.17	4591.43	-17.17	4256.5	-17.17	4512.38	-17.17	4725.6	-17.17	4430.08	-17.17	3479.74	-17.17	2900.26
-17.16	4553.09	-17.16	4559.91	-17.16	4519.91	-17.16	4516.87	-17.16	4285.57	-17.16	4485.76	-17.16	4625.02	-17.16	4476.66	-17.16	3364.57	-17.16	2817.68
-17.15	4432.55	-17.15	4507	-17.15	4562.78	-17.15	4571.17	-17.15	4343.37	-17.15	4470.18	-17.15	4569.7	-17.15	4477.65	-17.15	3383.64	-17.15	2890.19
-17.14	4404.74	-17.14	4536.05	-17.14	4480.33	-17.14	4500.39	-17.14	4365.11	-17.14	4464.69	-17.14	4663.99	-17.14	4324.78	-17.14	3390.76	-17.14	2850.99
-17.13	4441.09	-17.13	4555.98	-17.13	4545.14	-17.13	4414.87	-17.13	4303.93	-17.13	4536.33	-17.13	4583.72	-17.13	4413.57	-17.13	3344.56	-17.13	2905.64
-17.12	4429.62	-17.12	4432.57	-17.12	4479.7	-17.12	4473.83	-17.12	4338.31	-17.12	4451.41	-17.12	4550.77	-17.12	4397.3	-17.12	3426.29	-17.12	2733.26
-17.11	4486.3	-17.11	4438.78	-17.11	4431.59	-17.11	4483.73	-17.11	4291.19	-17.11	4447.69	-17.11	4662.65	-17.11	4440.18	-17.11	3352.29	-17.11	2964.84
-17.1	4512.97	-17.1	4516.86	-17.1	4473.64	-17.1	4525.38	-17.1	4329.62	-17.1	4442.75	-17.1	4645.01	-17.1	4288.67	-17.1	3366.3	-17.1	2858.72
-17.09	4457.38	-17.09	4494.36	-17.09	4496.48	-17.09	4516.61	-17.09	4363.86	-17.09	4382.48	-17.09	4646.74	-17.09	4275.96	-17.09	3310.24	-17.09	2743.59
-17.08	4412.45	-17.08	4464.88	-17.08	4481.81	-17.08	4447.83	-17.08	4276.91	-17.08	4407.5	-17.08	4527.21	-17.08	4293.36	-17.08	3397.13	-17.08	2810.52
-17.07	4398	-17.07	4375.83	-17.07	4403.13	-17.07	4551.62	-17.07	4300.87	-17.07	4447.28	-17.07	4555.9	-17.07	4370.35	-17.07	3419.17	-17.07	2710.41
-17.06	4400.96	-17.06	4456.33	-17.06	4530.68	-17.06	4504.86	-17.06	4253.97	-17.06	4417.42	-17.06	4541.35	-17.06	4273.83	-17.06	3365.94	-17.06	2728.53
-17.05	4317.54	-17.05	4495.29	-17.05	4539	-17.05	4496.38	-17.05	4286.87	-17.05	4501.4	-17.05	4571.14	-17.05	4360.12	-17.05	3328.29	-17.05	2890.23
-17.04	4499.94	-17.04	4507.37	-17.04	4443.7	-17.04	4486.99	-17.04	4315.15	-17.04	4405.88	-17.04	4572.88	-17.04	4203.73	-17.04	3366.96	-17.04	2802.32
-17.03	4435.78	-17.03	4320.35	-17.03	4485.7	-17.03	4469.38	-17.03	4305.3	-17.03	4427.84	-17.03	4571.4	-17.03	4283.93	-17.03	3228.58	-17.03	2825.63
-17.02	4381.4	-17.02	4428.32	-17.02	4465	-17.02	4483.56	-17.02	4284.97	-17.02	4427.36	-17.02	4662.45	-17.02	4271.67	-17.02	3301	-17.02	2794.46
-17.01	4323.19	-17.01	4475.14	-17.01	4378.33	-17.01	4388.05	-17.01	4242.59	-17.01	4453.08	-17.01	4609.01	-17.01	4161.45	-17.01	3289.27	-17.01	2732.21
-17	4379.03	-17	4473.05	-17	4441.44	-17	4409.64	-17	4339.54	-17	4489.2	-17	4581.63	-17	4196.89	-17	3229.11	-17	2735.64
-16.99	4421.28	-16.99	4383.06	-16.99	4430.1	-16.99	4447.8	-16.99	4259.1	-16.99	4401.31	-16.99	4514.08	-16.99	4218.29	-16.99	3250.19	-16.99	2822.69
-16.98	4366.7	-16.98	4425.18	-16.98	4402.05	-16.98	4443.59	-16.98	4258.75	-16.98	4357.4	-16.98	4523.84	-16.98	4212	-16.98	3281.86	-16.98	2721.18
-16.97	4399	-16.97	4403.56	-16.97	4363.46	-16.97	4348.16	-16.97	4274.48	-16.97	4358.42	-16.97	4635.51	-16.97	4226.44	-16.97	3269.68	-16.97	2730.24
-16.96	4335.14	-16.96	4392.4	-16.96	4440.23	-16.96	4439.68	-16.96	4197.38	-16.96	4379.97	-16.96	4574.81	-16.96	4204.84	-16.96	3287.97	-16.96	2684.76
-16.95	4406.26	-16.95	4396.65	-16.95	4470.69	-16.95	4447.97	-16.95	4177.51	-16.95	4468.44	-16.95	4484.01	-16.95	4208.23	-16.95	3278.63	-16.95	2671.71
-16.94	4435.83	-16.94	4297.48	-16.94	4512.61	-16.94	4402.9	-16.94	4191.23	-16.94	4370.07	-16.94	4529.21	-16.94	4074.13	-16.94	3282.29	-16.94	2661.34
-16.93	4378.16	-16.93	4353.61	-16.93	4375.97	-16.93	4349.76	-16.93	4182.42	-16.93	4348.76	-16.93	4501.9	-16.93	4118.46	-16.93	3258.43	-16.93	2715.02
-16.92	4331.27	-16.92	4380.2	-16.92	4365.51	-16.92	4326.36	-16.92	4280.12	-16.92	4406.58	-16.92	4505.46	-16.92	4278.59	-16.92	3220.83	-16.92	2646.47
-16.91	4248.7	-16.91	4328.77	-16.91	4396.78	-16.91	4371.84	-16.91	4209.13	-16.91	4325.42	-16.91	4544.8	-16.91	4323.97	-16.91	3223.3	-16.91	2703.99
-16.9	4267.95	-16.9	4333.11	-16.9	4342.61	-16.9	4330.43	-16.9	4144.81	-16.9	4367.11	-16.9	4509.3	-16.9	4256.24	-16.9	3194.11	-16.9	2679.51
-16.89	4350.23	-16.89	4269.23	-16.89	4360.56	-16.89	4384.84	-16.89	4184.72	-16.89	4350.24	-16.89	4437.85	-16.89	4194.45	-16.89	3065.65	-16.89	2611.55
-16.88	4267.35	-16.88	4281.95	-16.88	4384.88	-16.88	4373.57	-16.88	4215.17	-16.88	4415.11	-16.88	4554.96	-16.88	4186.09	-16.88	3178.49	-16.88	2671.95
-16.87	4250.19	-16.87	4327.38	-16.87	4333.44	-16.87	4371.21	-16.87	4149.79	-16.87	4381.11	-16.87	4513.69	-16.87	4186.26	-16.87	3237.61	-16.87	2694.36
-16.86	4391.71	-16.86	4311.99	-16.86	4322.95	-16.86	4383.38	-16.86	4102.83	-16.86	4375.58	-16.86	4488.56	-16.86	4054.6	-16.86	3172.49	-16.86	2601.4
-16.85	4250.52	-16.85	4284.83	-16.85	4322.35	-16.85	4357.14	-16.85	4131.95	-16.85	4400.34	-16.85	4576.03	-16.85	4092.98	-16.85	3175.75	-16.85	2709.19
-16.84	4273.88	-16.84	4362.87	-16.84	4303.97	-16.84	4343.63	-16.84	4140.52	-16.84	4391.94	-16.84	4446.04	-16.84	4051.4	-16.84	3099.44	-16.84	2568.95
-16.83	4343.08	-16.83	4345.54	-16.83	4375.13	-16.83	4250.13	-16.83	4150.79	-16.83	4316.22	-16.83	4510.65	-16.83	4035.42	-16.83	3152.07	-16.83	2564.73
-16.82	4290.01	-16.82	4346.04	-16.82	4287.28	-16.82	4332.21	-16.82	4171.99	-16.82	4366.1	-16.82	4503.19	-16.82	4071.97	-16.82	3115.72	-16.82	2595.79
-16.81	4292.7	-16.81	4320.11	-16.81	4257.37	-16.81	4338.91	-16.81	4093.04	-16.81	4366.42	-16.81	4525.57	-16.81	4141.35	-16.81	3152.7	-16.81	2571.93
-16.8	4351.16	-16.8	4194.35	-16.8	4296.87	-16.8	4281.16	-16.8	4119.41	-16.8	4324.06	-16.8	4449.37	-16.8	4173	-16.8	3138.54	-16.8	2658.33
-16.79	4256.17	-16.79	4305.91	-16.79	4344.2	-16.79	4303.25	-16.79	4142.97	-16.79	4267.82	-16.79	4415.62	-16.79	4112.61	-16.79	3108.53	-16.79	2601.44
-16.78	4244.5	-16.78	4335.23	-16.78	4300.38	-16.78	4357.07	-16.78	4098.03	-16.78	4230.97	-16.78	4440.43	-16.78	4105.82	-16.78	3133.29	-16.78	2597.26
-16.77	4281.57	-16.77	4272.94	-16.77	4283.44	-16.77	4283.29	-16.77	4104.29	-16.77	4227.65	-16.77	4376.26	-16.77	4120.33	-16.77	3079.1	-16.77	2542.64
-16.76	4355.49	-16.76	4268.68	-16.76	4331.22	-16.76	4276.65	-16.76	4178.63	-16.76	4336.37	-16.76	4421.93	-16.76	4135.59	-16.76	3178.32	-16.76	2558.9
-16.75	4399.59	-16.75	4278.01	-16.75	4315.17	-16.75	4340.49	-16.75	4153.53	-16.75	4338.32	-16.75	4474.3	-16.75	4141.79	-16.75	3082.55	-16.75	2685.13
-16.74	4350.77	-16.74	4271.88	-16.74	4312.02	-16.74	4270.92	-16.74	4139.87	-16.74	4258.15	-16.74	4521.66	-16.74	3982.88	-16.74	3074.24	-16.74	2713.94
-16.73	4221.94	-16.73	4199.55	-16.73	4279.8	-16.73	4258.83	-16.73	4100.14	-16.73	4284.38	-16.73	4492.55	-16.73	3975.72	-16.73	3012.03	-16.73	2573.82
-16.72	4215.97	-16.72	4255.79	-16.72	4226.25	-16.72	4263.26	-16.72	4116.29	-16.72	4234.68	-16.72	4480.98	-16.72	4059.23	-16.72	3092.7	-16.72	2675.55
-16.71	4289.29	-16.71	4263.21	-16.71	4239.15	-16.71	4153.84	-16.71	4116.78	-16.71	4202.99	-16.71	4512.14	-16.71	4007.87	-16.71	3013.76	-16.71	2656.94
-16.7	4251.03	-16.7	4269.11	-16.7	4234.58	-16.7	4254.25	-16.7	4079.09	-16.7	4270.71	-16.7	4355.54	-16.7	4029.61	-16.7	3052.68	-16.7	2672.4
-16.69	4269.73	-16.69	4323.05	-16.69	4239.79	-16.69	4263.93	-16.69	4115.54	-16.69	4246.29	-16.69	4419.94	-16.69	3966.28	-16.69	3099.69	-16.69	2469.66
-16.68	4255.26	-16.68	4241.58	-16.68	4233.5	-16.68	4297.62	-16.68	4125.11	-16.68	4272.57	-16.68	4401.88	-16.68	3982.73	-16.68	3070.08	-16.68	2586.15
-16.67	4199.65	-16.67	4267.22	-16.67	4256.88	-16.67	4329.89	-16.67	4076.87	-16.67	4261.3	-16.67	4506.03	-16.67	3977.09	-16.67	3007.88	-16.67	2654.8
-16.66	4247.51	-16.66	4262.42	-16.66	4182.9	-16.66	4283.34	-16.66	4030.49	-16.66	4268.89	-16.66	4505.17	-16.66	4000.3	-16.66	3064.52	-16.66	2508.88
-16.65	4209.37	-16.65	4221.84	-16.65	4215.28	-16.65	4184.56	-16.65	4057.87	-16.65	4222.4	-16.65	4440.76	-16.65	4140.9	-16.65	3107.51	-16.65	2506.88
-16.64	4221.12	-16.64	4213.92	-16.64	4271.35	-16.64	4245.18	-16.64	4057.87	-16.64	4226.74	-16.64	4455.56	-16.64	4038.71	-16.64	3051.91	-16.64	2513.81
-16.63	4233.67	-16.63	4268.91	-16.63	4248.39	-16.63	4293.49	-16.63	4059.38	-16.63	4233.05	-16.63	4439.12	-16.63	4009.63	-16.63	3033.64	-16.63	2517.46
-16.62	4126.11	-16.62	4182.43	-16.62	4220.38	-16.62	4199.36	-16.62	4048.16	-16.62	4176.3	-16.62	4377.42	-16.62	3936.91	-16.62	3038.19	-16.62	2463.11
-16.61	4201.41	-16.61	4208.9	-16.61	4297.65	-16.61	4183.38	-16.61	4087.99	-16.61	4222.19	-16.61	4406.91	-16.61	3927.57	-16.61	3073.35	-16.61	2594.03
-16.6	4227.88	-16.6	4225.61	-16.6	4248.64	-16.6	4310.52	-16.6	4080.95	-16.6	4256.02	-16.6	4381.63	-16.6	3939	-16.6	3012.82	-16.6	2526.66
-16.59	4226.77	-16.59	4228.5	-16.59	4223.28	-16.59	4184.56	-16.59	3976.86	-16.59	4273.81	-16.59	4395.69	-16.59	3871.45	-16.59	2957	-16.59	2562.22
-16.58	4158.84	-16.58	4146.1	-16.58	4267.26	-16.58	4229.04	-16.58	4029.25	-16.58	4238.58	-16.58	4338.2	-16.58	3828.84	-16.58	3022.41	-16.58	2542.1
-16.57	4178.25	-16.57	4193.71	-16.57	4255.89	-16.57	4264.07	-16.57	4009.02	-16.57	4146.18	-16.57	4344.19	-16.57	3912.5	-16.57	2999.46	-16.57	2517.32
-16.56	4202.59	-16.56	4219.26	-16.56	4160.93	-16.56	4170.57	-16.56	4046.15	-16.56	4196.67	-16.56	4385.34	-16.56	4006.19	-16.56	2931.18	-16.56	2546.68
-16.55	4141.35	-16.55	4168.14	-16.55	4182.5	-16.55	4167.25	-16.55	3945.69	-16.55	4209.26	-16.55	4524.4	-16.55	3997.23	-16.55	3034.56	-16.55	2426.2
-16.54	4161.42	-16.54	4172	-16.54	4224.07	-16.54	4231.94	-16.54	3974.92	-16.54	4153.16	-16.54	4342.58	-16.54	3935.14	-16.54	2984.99	-16.54	2498.44
-16.53	4158.27	-16.53	4140.01	-16.53	4236.31	-16.53	4212.73	-16.53	4012.69	-16.53	4194.93	-16.53	4481.78	-16.53	3881.58	-16.53	2913.66	-16.53	2503.03
-16.52	4126.04	-16.52	4195.44	-16.52	4207.83	-16.52	4204.42	-16.52	3909.1	-16.52	4174.15	-16.52	4465.53	-16.52	3880.28	-16.52	2977.85	-16.52	2469.95
-16.51	4216.34	-16.51	4228.35	-16.51	4197.29	-16.51	4177.49	-16.51	3981.76	-16.51	4180.22	-16.51	4482.06	-16.51	3935.62	-16.51	2977.28	-16.51	2496.51
-16.5	4173.17	-16.5	4126.78	-16.5	4199.2	-16.5	4120.79	-16.5	4025.45	-16.5	4270.82	-16.5	4411.95	-16.5	3779.02	-16.5	2964.73	-16.5	2476.84
-16.49	4102.3	-16.49	4179.35	-16.49	4156.43	-16.49	4163.43	-16.49	3999.31	-16.49	4169.61	-16.49	4352.14	-16.49	3966.85	-16.49	3025.38	-16.49	2509.82
-16.48	4188.9	-16.48	4186.27	-16.48	4114.37	-16.48	4226.05	-16.48	4028.59	-16.48	4136.92	-16.48	4359.24	-16.48	3867.29	-16.48	2886.31	-16.48	2536.12
-16.47	4174.05	-16.47	4210.25	-16.47	4149.94	-16.47	4257.77	-16.47	3941.23	-16.47	4180.66	-16.47	4403.17	-16.47	3933.25	-16.47	2962.67	-16.47	2407.55
-16.46	4161.26	-16.46	4183.11	-16.46	4107.28	-16.46	4219.11	-16.46	3944.49	-16.46	4194.37	-16.46	4421.97	-16.46	3825.09	-16.46	2886.56	-16.46	2380.67
-16.45	4083.8	-16.45	4198.28	-16.45	4100.61	-16.45	4239.02	-16.45	3910.99	-16.45	4196.51	-16.45	4330.53	-16.45	3786.06	-16.45	2882.99	-16.45	2479.3
-16.44	4200.21	-16.44	4135.85	-16.44	4066.91	-16.44	4118.38	-16.44	4002.22	-16.44	4091.36	-16.44	4354.77	-16.44	3812.07	-16.44	2878.58	-16.44	2419.45
-16.43	4183.44	-16.43	4130.72	-16.43	4144.08	-16.43	4219.77	-16.43	3956.48	-16.43	4126.78	-16.43	4351.2	-16.43	3750.21	-16.43	2941.61	-16.43	2433.18
-16.42	4157.59	-16.42	4099.25	-16.42	4169.67	-16.42	4147.8	-16.42	3992.99	-16.42	4245.06	-16.42	4468.05	-16.42	3837.68	-16.42	2884.68	-16.42	2509.24
-16.41	4145.86	-16.41	4154.26	-16.41	4110.46	-16.41	4154.32	-16.41	4017.54	-16.41	4085.29	-16.41	4432.42	-16.41	3820.25	-16.41	2929.75	-16.41	2360.14
-16.4	4154.42	-16.4	4130.42	-16.4	4151.89	-16.4	4161.48	-16.4	3998.59	-16.4	4161.46	-16.4	4388.82	-16.4	3728.51	-16.4	2897.73	-16.4	2486.85
-16.39	4181.58	-16.39	4168.8	-16.39	4074.2	-16.39	4117.94	-16.39	3987.95	-16.39	4155.56	-16.39	4340.54	-16.39	3809.86	-16.39	2931.05	-16.39	2348.56
-16.38	4110.69	-16.38	4060.04	-16.38	4081.57	-16.38	4203.27	-16.38	3956.85	-16.38	4211.72	-16.38	4350.85	-16.38	3764.79	-16.38	2877.81	-16.38	2410.73
-16.37	4094.06	-16.37	4163.12	-16.37	4104.57	-16.37	4144.88	-16.37	3917.41	-16.37	4181.3	-16.37	4419.98	-16.37	3700.73	-16.37	2861.92	-16.37	2307.89
-16.36	4086.77	-16.36	4106.94	-16.36	4181.06	-16.36	4123.96	-16.36	3995.31	-16.36	4162.07	-16.36	4324.66	-16.36	3724.26	-16.36	2865.31	-16.36	2361.6
-16.35	4126.22	-16.35	4162.57	-16.35	4139.56	-16.35	4090.86	-16.35	3970.53	-16.35	4167.31	-16.35	4329.03	-16.35	3690.4	-16.35	2847.36	-16.35	2481.76
-16.34	4134.52	-16.34	4137.41	-16.34	4095.61	-16.34	4132.66	-16.34	3964.79	-16.34	4172.53	-16.34	4302.09	-16.34	3630.14	-16.34	2931.35	-16.34	2471.72
-16.33	4081.6	-16.33	4130.67	-16.33	4032.84	-16.33	4091.06	-16.33	3957.22	-16.33	4145.16	-16.33	4363.6	-16.33	3705.07	-16.33	2837.81	-16.33	2447.33
-16.32	4202.29	-16.32	4159.9	-16.32	4081.06	-16.32	4070.09	-16.32	3883.54	-16.32	4183.11	-16.32	4363.54	-16.32	3746.19	-16.32	2865.24	-16.32	2357.22
-16.31	4124.34	-16.31	4137.94	-16.31	4117.65	-16.31	4095.58	-16.31	3936.49	-16.31	4115.85	-16.31	4394.5	-16.31	3656.59	-16.31	2815.11	-16.31	2303.8
-16.3	4055.56	-16.3	4068.32	-16.3	4097.67	-16.3	4108.26	-16.3	3958.61	-16.3	4057.4	-16.3	4309.33	-16.3	3628.61	-16.3	2831.66	-16.3	2422.72
-16.29	4178.22	-16.29	4075.28	-16.29	4126.91	-16.29	4190.52	-16.29	3905.65	-16.29	4159.18	-16.29	4380.9	-16.29	3723.29	-16.29	2903.97	-16.29	2461.12
-16.28	4132.83	-16.28	4028	-16.28	4083.29	-16.28	4150.31	-16.28	3934.18	-16.28	4092.24	-16.28	4346.21	-16.28	3635.39	-16.28	2892.42	-16.28	2435.34
-16.27	4087.76	-16.27	4089.61	-16.27	4063.02	-16.27	4044.22	-16.27	3857.32	-16.27	4110.23	-16.27	4359.24	-16.27	3708.15	-16.27	2786.44	-16.27	2319.78
-16.26	4085.13	-16.26	4037.98	-16.26	3997.17	-16.26	4048.93	-16.26	3891.08	-16.26	4102.7	-16.26	4327.22	-16.26	3642.6	-16.26	2805.2	-16.26	2298.8
-16.25	4054.91	-16.25	4050.24	-16.25	4055.95	-16.25	4106.78	-16.25	3907.72	-16.25	4087.89	-16.25	4334.9	-16.25	3683.02	-16.25	2821.11	-16.25	2298.8
-16.24	4029.9	-16.24	4082.62	-16.24	4023.21	-16.24	4158.41	-16.24	3938.63	-16.24	4089.94	-16.24	4394.97	-16.24	3540.7	-16.24	2823.13	-16.24	2371.94
-16.23	4016.26	-16.23	4087.02	-16.23	4101.72	-16.23	4043.66	-16.23	3908.03	-16.23	4124.11	-16.23	4303.59	-16.23	3570.07	-16.23	2813.7	-16.23	2328.06
-16.22	3980.8	-16.22	4121.96	-16.22	4128.29	-16.22	4062.69	-16.22	3948.31	-16.22	4216.75	-16.22	4287.95	-16.22	3635.04	-16.22	2730.11	-16.22	2303.22
-16.21	4046.01	-16.21	4107.2	-16.21	4124.21	-16.21	4076.77	-16.21	3856.53	-16.21	4083.67	-16.21	4357.25	-16.21	3693.49	-16.21	2815.78	-16.21	2294.21
-16.2	4086.18	-16.2	4050.75	-16.2	4125.31	-16.2	4083.23	-16.2	3951.68	-16.2	4112.68	-16.2	4353.07	-16.2	3555.18	-16.2	2750	-16.2	2329.22
-16.19	4044.46	-16.19	4029.02	-16.19	4102.3	-16.19	4082.79	-16.19	3892.41	-16.19	4254.92	-16.19	4304.77	-16.19	3594.95	-16.19	2782.26	-16.19	2199.15
-16.18	4032.61	-16.18	3951.31	-16.18	4020.53	-16.18	4094.79	-16.18	3937.86	-16.18	4090.73	-16.18	4419.65	-16.18	3740.18	-16.18	2830.67	-16.18	2287.97
-16.17	4074.93	-16.17	4103.43	-16.17	4030.34	-16.17	4088.59	-16.17	3904.01	-16.17	4108.13	-16.17	4392.75	-16.17	3613.5	-16.17	2786.57	-16.17	2368.98
-16.16	4088.22	-16.16	4043.61	-16.16	4060.18	-16.16	4038.41	-16.16	3890.84	-16.16	4024.99	-16.16	4368.46	-16.16	3611.73	-16.16	2731.06	-16.16	2237.44
-16.15	4020.79	-16.15	4014.51	-16.15	4001.88	-16.15	4054.76	-16.15	3881.93	-16.15	4039.29	-16.15	4360.16	-16.15	3763.03	-16.15	2799.65	-16.15	2395.41
-16.14	3984.88	-16.14	4016.23	-16.14	4042.23	-16.14	4102.58	-16.14	3916.5	-16.14	4071.69	-16.14	4295.65	-16.14	3727.16	-16.14	2810.04	-16.14	2293.6
-16.13	4000.02	-16.13	4021.83	-16.13	4130.67	-16.13	4051.82	-16.13	3861.11	-16.13	4139.16	-16.13	4367.25	-16.13	3583.3	-16.13	2763.06	-16.13	2244.81
-16.12	4087.74	-16.12	4035.72	-16.12	3944.42	-16.12	4014.85	-16.12	3848.11	-16.12	4097.28	-16.12	4362.56	-16.12	3613.88	-16.12	2813.17	-16.12	2328.74
-16.11	4090.85	-16.11	3999.97	-16.11	4075.74	-16.11	3974.99	-16.11	3922.94	-16.11	4120.34	-16.11	4325.32	-16.11	3556.48	-16.11	2759.83	-16.11	2248.1
-16.1	3995.71	-16.1	4081.07	-16.1	4031.93	-16.1	4122.32	-16.1	3897.3	-16.1	4171.39	-16.1	4293.07	-16.1	3613.36	-16.1	2660.1	-16.1	2186.96
-16.09	3979.84	-16.09	3987.7	-16.09	4137.14	-16.09	4079.06	-16.09	3878.46	-16.09	4074.42	-16.09	4369.11	-16.09	3589.71	-16.09	2663.17	-16.09	2331.66
-16.08	4094.18	-16.08	4071.42	-16.08	4082.18	-16.08	4016.01	-16.08	3885.06	-16.08	4052.15	-16.08	4362.24	-16.08	3604.88	-16.08	2668.21	-16.08	2337.96
-16.07	4045.2	-16.07	4062.21	-16.07	4037.28	-16.07	4074.39	-16.07	3887.21	-16.07	4082.81	-16.07	4399.26	-16.07	3548.88	-16.07	2712.08	-16.07	2223.49
-16.06	4067.93	-16.06	4085.57	-16.06	4088.49	-16.06	4099.09	-16.06	3895.12	-16.06	4112.93	-16.06	4304.5	-16.06	3583.18	-16.06	2745.52	-16.06	2266.23
-16.05	4066.31	-16.05	3897.97	-16.05	3997.81	-16.05	4013.66	-16.05	3803.96	-16.05	4169.87	-16.05	4338.52	-16.05	3608.46	-16.05	2761.18	-16.05	2328.86
-16.04	3913.61	-16.04	4002.2	-16.04	4010.35	-16.04	4000.34	-16.04	3897.52	-16.04	4199.56	-16.04	4358.14	-16.04	3541.4	-16.04	2715.5	-16.04	2267.08
-16.03	4027.21	-16.03	3953.66	-16.03	3999.67	-16.03	3990.46	-16.03	3878.7	-16.03	4101.69	-16.03	4302.26	-16.03	3551.12	-16.03	2721.61	-16.03	2189.99
-16.02	4035.73	-16.02	4035.33	-16.02	4091.32	-16.02	4071.47	-16.02	3836.86	-16.02	4126.51	-16.02	4386.48	-16.02	3512.54	-16.02	2703.94	-16.02	2274.78
-16.01	3956.74	-16.01	3999.16	-16.01	4085.53	-16.01	4002.82	-16.01	3895.82	-16.01	4091.49	-16.01	4325.62	-16.01	3487.42	-16.01	2751.16	-16.01	2271.78
-16	3928.07	-16	4030.7	-16	3968.45	-16	4005.48	-16	3919.37	-16	4097.26	-16	4318.74	-16	3528.74	-16	2689.02	-16	2209.15

## Sheet: Figure 3b
Energy	Fit Peak 1	Fit Peak 2	Fit Peak 3	Fit Peak 4	Cumulative Fit Peak	46eV
-26	8.49163	2.91706e-10	6.32569e-16	2.0081e-11	8.49163	42.816
-25.99	8.78178	3.28248e-10	7.28988e-16	2.18668e-11	8.78178	-1.53283
-25.98	9.08091	3.69279e-10	8.39901e-16	2.38087e-11	9.08091	-72.8936
-25.97	9.38925	4.15338e-10	9.67457e-16	2.592e-11	9.38925	-4.82515
-25.96	9.70705	4.6703e-10	1.11412e-15	2.82152e-11	9.70705	-91.9262
-25.95	10.0346	5.25028e-10	1.2827e-15	3.071e-11	10.0346	46.7445
-25.94	10.3721	5.90087e-10	1.47644e-15	3.34216e-11	10.3721	39.6681
-25.93	10.7198	6.63047e-10	1.69903e-15	3.63683e-11	10.7198	116.106
-25.92	11.0781	7.44849e-10	1.9547e-15	3.95702e-11	11.0781	-60.9611
-25.91	11.4471	8.36542e-10	2.24831e-15	4.3049e-11	11.4471	-57.6115
-25.9	11.8272	9.39296e-10	2.58541e-15	4.68281e-11	11.8272	-23.2452
-25.89	12.2187	1.05442e-09	2.97232e-15	5.09331e-11	12.2187	75.3173
-25.88	12.6218	1.18336e-09	3.41632e-15	5.53914e-11	12.6218	26.5755
-25.87	13.0369	1.32775e-09	3.9257e-15	6.02329e-11	13.0369	-21.3308
-25.86	13.4642	1.48941e-09	4.50994e-15	6.549e-11	13.4642	-75.7222
-25.85	13.9041	1.67034e-09	5.17988e-15	7.11976e-11	13.9041	-9.03919
-25.84	14.3568	1.8728e-09	5.94791e-15	7.73936e-11	14.3568	1.05787
-25.83	14.8228	2.09929e-09	6.82817e-15	8.41189e-11	14.8228	-57.7315
-25.82	15.3023	2.3526e-09	7.83683e-15	9.1418e-11	15.3023	23.7523
-25.81	15.7957	2.63585e-09	8.99231e-15	9.93389e-11	15.7957	34.7287
-25.8	16.3034	2.95249e-09	1.03157e-14	1.07933e-10	16.3034	4.71747
-25.79	16.8255	3.30637e-09	1.1831e-14	1.17258e-10	16.8255	44.358
-25.78	17.3627	3.70177e-09	1.35656e-14	1.27373e-10	17.3627	-12.9101
-25.77	17.9151	4.14345e-09	1.55507e-14	1.38344e-10	17.9151	-31.1873
-25.76	18.4831	4.63672e-09	1.78221e-14	1.50243e-10	18.4831	-21.454
-25.75	19.0673	5.18746e-09	2.04204e-14	1.63147e-10	19.0673	-0.87075
-25.74	19.6678	5.80221e-09	2.33918e-14	1.77138e-10	19.6678	-35.7379
-25.73	20.2851	6.48826e-09	2.67891e-14	1.92306e-10	20.2851	54.4242
-25.72	20.9197	7.25367e-09	3.06724e-14	2.08748e-10	20.9197	18.3349
-25.71	21.5719	8.10742e-09	3.51103e-14	2.26571e-10	21.5719	5.15386
-25.7	22.2421	9.05947e-09	4.01805e-14	2.45885e-10	22.2421	6.60064
-25.69	22.9307	1.01209e-08	4.59719e-14	2.66816e-10	22.9307	65.4548
-25.68	23.6382	1.13039e-08	5.25854e-14	2.89494e-10	23.6382	-23.4242
-25.67	24.3651	1.26222e-08	6.01358e-14	3.14063e-10	24.3651	-32.5766
-25.66	25.1117	1.40908e-08	6.87537e-14	3.40678e-10	25.1117	41.417
-25.65	25.8784	1.57266e-08	7.85878e-14	3.69504e-10	25.8784	-126.344
-25.64	26.6659	1.75479e-08	8.98068e-14	4.00723e-10	26.6659	-18.1196
-25.63	27.4744	1.95755e-08	1.02603e-13	4.34529e-10	27.4744	-106.531
-25.62	28.3045	2.18321e-08	1.17194e-13	4.71132e-10	28.3045	-92.5973
-25.61	29.1567	2.4343e-08	1.33827e-13	5.10759e-10	29.1567	141.82
-25.6	30.0315	2.7136e-08	1.52785e-13	5.53653e-10	30.0315	126.92
-25.59	30.9293	3.02423e-08	1.74387e-13	6.0008e-10	30.9293	53.3836
-25.58	31.8506	3.3696e-08	1.98994e-13	6.50325e-10	31.8506	-72.1305
-25.57	32.796	3.75351e-08	2.2702e-13	7.04694e-10	32.796	47.2574
-25.56	33.7659	4.18015e-08	2.58929e-13	7.63519e-10	33.7659	-121.612
-25.55	34.7609	4.65416e-08	2.95254e-13	8.27158e-10	34.7609	-70.4192
-25.54	35.7816	5.18067e-08	3.36592e-13	8.95996e-10	35.7816	6.91708
-25.53	36.8284	5.76536e-08	3.83627e-13	9.70451e-10	36.8284	49.1372
-25.52	37.9019	6.41449e-08	4.37129e-13	1.05097e-09	37.9019	38.1215
-25.51	39.0026	7.13498e-08	4.97972e-13	1.13804e-09	39.0026	-75.2694
-25.5	40.1311	7.93448e-08	5.67147e-13	1.23217e-09	40.1311	2.48487
-25.49	41.2881	8.82145e-08	6.45777e-13	1.33394e-09	41.2881	-4.67512
-25.48	42.474	9.8052e-08	7.35131e-13	1.44394e-09	42.474	-40.6489
-25.47	43.6894	1.0896e-07	8.36647e-13	1.56283e-09	43.6894	143.924
-25.46	44.935	1.21053e-07	9.51952e-13	1.69131e-09	44.935	30.5841
-25.45	46.2113	1.34455e-07	1.08289e-12	1.83014e-09	46.2113	9.87183
-25.44	47.5189	1.49305e-07	1.23154e-12	1.98014e-09	47.5189	11.7677
-25.43	48.8584	1.65756e-07	1.40026e-12	2.14218e-09	48.8584	-55.5277
-25.42	50.2306	1.83974e-07	1.5917e-12	2.31721e-09	50.2306	-78.9741
-25.41	51.6359	2.04146e-07	1.80889e-12	2.50625e-09	51.6359	57.1092
-25.4	53.075	2.26475e-07	2.05522e-12	2.71039e-09	53.075	-28.6374
-25.39	54.5486	2.51185e-07	2.33453e-12	2.93082e-09	54.5486	20.6666
-25.38	56.0573	2.78524e-07	2.65117e-12	3.1688e-09	56.0573	12.1217
-25.37	57.6017	3.08765e-07	3.01002e-12	3.42571e-09	57.6017	-2.31169
-25.36	59.1826	3.42206e-07	3.41662e-12	3.70302e-09	59.1826	79.787
-25.35	60.8006	3.79178e-07	3.87722e-12	4.00231e-09	60.8006	2.81823
-25.34	62.4563	4.20043e-07	4.39885e-12	4.32528e-09	62.4563	14.9425
-25.33	64.1505	4.652e-07	4.98946e-12	4.67376e-09	64.1505	-70.3197
-25.32	65.8838	5.15087e-07	5.65801e-12	5.04974e-09	65.8838	28.8521
-25.31	67.657	5.70187e-07	6.41459e-12	5.45532e-09	67.657	9.15836
-25.3	69.4707	6.31029e-07	7.27059e-12	5.89279e-09	69.4707	36.7396
-25.29	71.3256	6.98194e-07	8.23884e-12	6.36459e-09	71.3256	-17.4636
-25.28	73.2224	7.72322e-07	9.33378e-12	6.87337e-09	73.2225	71.6091
-25.27	75.162	8.54114e-07	1.05717e-11	7.42196e-09	75.162	55.5582
-25.26	77.1449	9.44341e-07	1.19709e-11	8.01339e-09	77.1449	0.32431
-25.25	79.1719	1.04385e-06	1.35521e-11	8.65094e-09	79.1719	-14.6522
-25.24	81.2438	1.15356e-06	1.53384e-11	9.33812e-09	81.2438	9.24923
-25.23	83.3612	1.2745e-06	1.7356e-11	1.00787e-08	83.3612	-1.77096
-25.22	85.525	1.40778e-06	1.96342e-11	1.08768e-08	85.525	-77.4123
-25.21	87.7359	1.55461e-06	2.22062e-11	1.17367e-08	87.7359	-1.79434
-25.2	89.9946	1.71636e-06	2.5109e-11	1.2663e-08	89.9946	51.9228
-25.19	92.3019	1.89447e-06	2.83844e-11	1.36609e-08	92.3019	-14.9607
-25.18	94.6586	2.09056e-06	3.20794e-11	1.47358e-08	94.6586	41.6949
-25.17	97.0654	2.30639e-06	3.62467e-11	1.58933e-08	97.0654	-6.11014
-25.16	99.523	2.54389e-06	4.09455e-11	1.71397e-08	99.523	-35.736
-25.15	102.032	2.80517e-06	4.62423e-11	1.84818e-08	102.032	58.8374
-25.14	104.594	3.09255e-06	5.22117e-11	1.99266e-08	104.594	24.8301
-25.13	107.209	3.40854e-06	5.89375e-11	2.14819e-08	107.209	-2.698
-25.12	109.878	3.75591e-06	6.65138e-11	2.31558e-08	109.878	24.9131
-25.11	112.602	4.13768e-06	7.50458e-11	2.49572e-08	112.602	4.58351
-25.1	115.381	4.55716e-06	8.46519e-11	2.68957e-08	115.381	4.59312
-25.09	118.217	5.01796e-06	9.54647e-11	2.89813e-08	118.217	-10.098
-25.08	121.11	5.52402e-06	1.07633e-10	3.1225e-08	121.11	77.33
-25.07	124.061	6.07965e-06	1.21322e-10	3.36385e-08	124.061	52.8574
-25.06	127.07	6.68956e-06	1.3672e-10	3.62343e-08	127.07	44.1639
-25.05	130.139	7.35887e-06	1.54036e-10	3.90259e-08	130.139	37.5697
-25.04	133.269	8.0932e-06	1.73502e-10	4.20276e-08	133.269	12.4947
-25.03	136.459	8.89867e-06	1.95382e-10	4.5255e-08	136.459	13.7589
-25.02	139.712	9.78193e-06	2.19967e-10	4.87244e-08	139.712	126.802
-25.01	143.027	1.07503e-05	2.47587e-10	5.24537e-08	143.027	14.545
-25	146.405	1.18116e-05	2.78608e-10	5.64619e-08	146.405	157.827
-24.99	149.848	1.29747e-05	3.1344e-10	6.07693e-08	149.848	138.868
-24.98	153.356	1.42487e-05	3.52541e-10	6.53976e-08	153.356	88.3482
-24.97	156.93	1.56442e-05	3.96426e-10	7.03701e-08	156.93	131.308
-24.96	160.571	1.71721e-05	4.45666e-10	7.5712e-08	160.571	230.126
-24.95	164.279	1.88448e-05	5.00901e-10	8.14498e-08	164.279	174.624
-24.94	168.055	2.06754e-05	5.62846e-10	8.76122e-08	168.055	141.982
-24.93	171.9	2.26783e-05	6.32301e-10	9.42299e-08	171.9	161.478
-24.92	175.815	2.48693e-05	7.10154e-10	1.01336e-07	175.815	135.554
-24.91	179.801	2.72654e-05	7.97402e-10	1.08964e-07	179.801	165.608
-24.9	183.858	2.98851e-05	8.95154e-10	1.17154e-07	183.858	113.942
-24.89	187.987	3.27486e-05	1.00465e-09	1.25944e-07	187.987	136.255
-24.88	192.189	3.58779e-05	1.12726e-09	1.35378e-07	192.189	121.848
-24.87	196.464	3.92967e-05	1.26453e-09	1.45502e-07	196.464	61.4193
-24.86	200.814	4.30309e-05	1.41819e-09	1.56364e-07	200.814	118.71
-24.85	205.238	4.71086e-05	1.59012e-09	1.68018e-07	205.238	172.16
-24.84	209.739	5.15603e-05	1.78248e-09	1.80519e-07	209.739	186.369
-24.83	214.316	5.6419e-05	1.99762e-09	1.93927e-07	214.316	158.157
-24.82	218.97	6.17207e-05	2.23818e-09	2.08308e-07	218.97	174.105
-24.81	223.702	6.75043e-05	2.50712e-09	2.23728e-07	223.702	155.972
-24.8	228.513	7.38121e-05	2.8077e-09	2.40262e-07	228.513	196.577
-24.79	233.403	8.06899e-05	3.14355e-09	2.57988e-07	233.403	215.283
-24.78	238.373	8.81873e-05	3.51874e-09	2.76989e-07	238.373	245.327
-24.77	243.424	9.6358e-05	3.93775e-09	2.97355e-07	243.424	130.47
-24.76	248.555	0.00010526	4.4056e-09	3.19181e-07	248.556	230.113
-24.75	253.769	0.000114958	4.92785e-09	3.42569e-07	253.769	254.395
-24.74	259.066	0.000125518	5.51068e-09	3.67628e-07	259.066	226.115
-24.73	264.445	0.000137015	6.16096e-09	3.94473e-07	264.445	258.556
-24.72	269.908	0.00014953	6.88633e-09	4.2323e-07	269.908	231.535
-24.71	275.456	0.000163148	7.69523e-09	4.5403e-07	275.456	221.253
-24.7	281.088	0.000177963	8.59709e-09	4.87015e-07	281.089	192.191
-24.69	286.806	0.000194077	9.60234e-09	5.22335e-07	286.807	278.928
-24.68	292.61	0.000211599	1.07225e-08	5.60151e-07	292.611	189.504
-24.67	298.501	0.000230647	1.19705e-08	6.00634e-07	298.501	191.699
-24.66	304.479	0.00025135	1.33606e-08	6.43969e-07	304.479	244.893
-24.65	310.544	0.000273844	1.49085e-08	6.90349e-07	310.544	306.966
-24.64	316.697	0.00029828	1.66317e-08	7.39983e-07	316.697	317.379
-24.63	322.939	0.000324818	1.85496e-08	7.93093e-07	322.939	329.891
-24.62	329.269	0.000353632	2.06837e-08	8.49916e-07	329.269	355.241
-24.61	335.689	0.000384909	2.30577e-08	9.10703e-07	335.689	365.232
-24.6	342.199	0.000418852	2.56981e-08	9.75724e-07	342.199	383.861
-24.59	348.798	0.000455677	2.8634e-08	1.04527e-06	348.799	310.989
-24.58	355.489	0.000495621	3.18975e-08	1.11963e-06	355.489	418.656
-24.57	362.27	0.000538936	3.55245e-08	1.19915e-06	362.27	378.663
-24.56	369.142	0.000585896	3.95544e-08	1.28416e-06	369.143	411.269
-24.55	376.106	0.000636794	4.40308e-08	1.37505e-06	376.106	365.394
-24.54	383.161	0.000691946	4.9002e-08	1.47219e-06	383.162	427.578
-24.53	390.308	0.000751694	5.45214e-08	1.57601e-06	390.309	438.521
-24.52	397.548	0.000816405	6.06479e-08	1.68695e-06	397.548	435.843
-24.51	404.879	0.000886472	6.74465e-08	1.8055e-06	404.88	410.485
-24.5	412.304	0.00096232	7.49893e-08	1.93215e-06	412.305	313.365
-24.49	419.821	0.00104	8.33555e-08	2.06744e-06	419.822	375.425
-24.48	427.43	0.00113	9.26328e-08	2.21194e-06	427.432	390.144
-24.47	435.133	0.00123	1.02918e-07	2.36627e-06	435.134	528.521
-24.46	442.929	0.00133	1.14317e-07	2.53107e-06	442.93	455.518
-24.45	450.817	0.00145	1.26949e-07	2.70704e-06	450.819	545.955
-24.44	458.799	0.00157	1.40942e-07	2.8949e-06	458.8	441.51
-24.43	466.873	0.0017	1.5644e-07	3.09543e-06	466.875	425.444
-24.42	475.041	0.00184	1.73601e-07	3.30947e-06	475.042	435.898
-24.41	483.301	0.00199	1.92598e-07	3.53789e-06	483.303	454.271
-24.4	491.654	0.00216	2.13622e-07	3.78164e-06	491.656	583.102
-24.39	500.099	0.00234	2.36884e-07	4.04172e-06	500.102	531.813
-24.38	508.637	0.00253	2.62616e-07	4.31917e-06	508.64	502.123
-24.37	517.268	0.00274	2.91073e-07	4.61513e-06	517.27	644.032
-24.36	525.99	0.00296	3.22536e-07	4.93079e-06	525.993	653.7
-24.35	534.804	0.0032	3.57313e-07	5.26743e-06	534.807	602.528
-24.34	543.709	0.00346	3.95746e-07	5.6264e-06	543.712	590.294
-24.33	552.705	0.00374	4.38207e-07	6.00913e-06	552.709	522.799
-24.32	561.792	0.00405	4.85107e-07	6.41714e-06	561.796	688.164
-24.31	570.969	0.00437	5.36897e-07	6.85206e-06	570.974	600.688
-24.3	580.237	0.00473	5.94073e-07	7.31559e-06	580.241	621.751
-24.29	589.593	0.0051	6.57181e-07	7.80958e-06	589.598	640.712
-24.28	599.038	0.00551	7.26817e-07	8.33594e-06	599.044	668.373
-24.27	608.572	0.00595	8.03638e-07	8.89674e-06	608.578	643.833
-24.26	618.193	0.00642	8.88365e-07	9.49417e-06	618.2	615.693
-24.25	627.902	0.00693	9.81789e-07	1.01305e-05	627.909	836.491
-24.24	637.697	0.00747	1.08478e-06	1.08083e-05	637.704	709.108
-24.23	647.577	0.00806	1.19828e-06	1.153e-05	647.585	668.004
-24.22	657.543	0.00869	1.32334e-06	1.22985e-05	657.552	719.06
-24.21	667.593	0.00937	1.4611e-06	1.31167e-05	667.602	672.014
-24.2	677.726	0.0101	1.61281e-06	1.39877e-05	677.736	654.488
-24.19	687.942	0.01088	1.77985e-06	1.49148e-05	687.953	876.961
-24.18	698.239	0.01172	1.96371e-06	1.59015e-05	698.251	859.613
-24.17	708.618	0.01262	2.16605e-06	1.69514e-05	708.63	744.163
-24.16	719.076	0.01359	2.38866e-06	1.80686e-05	719.089	738.453
-24.15	729.613	0.01463	2.63351e-06	1.92572e-05	729.627	736.102
-24.14	740.227	0.01575	2.90277e-06	2.05215e-05	740.243	788.35
-24.13	750.919	0.01694	3.19878e-06	2.18663e-05	750.936	771.057
-24.12	761.686	0.01822	3.52413e-06	2.32966e-05	761.704	771.764
-24.11	772.527	0.0196	3.88164e-06	2.48174e-05	772.547	817.229
-24.1	783.442	0.02107	4.27439e-06	2.64345e-05	783.463	792.613
-24.09	794.428	0.02265	4.70575e-06	2.81536e-05	794.451	845.517
-24.08	805.485	0.02434	5.17939e-06	2.99811e-05	805.509	840.579
-24.07	816.611	0.02615	5.69933e-06	3.19234e-05	816.638	823.64
-24.06	827.806	0.02808	6.26996e-06	3.39876e-05	827.834	986.281
-24.05	839.067	0.03016	6.89606e-06	3.61811e-05	839.097	831.641
-24.04	850.393	0.03238	7.58285e-06	3.85116e-05	850.425	852.619
-24.03	861.783	0.03475	8.33604e-06	4.09874e-05	861.818	926.397
-24.02	873.235	0.03729	9.16184e-06	4.36173e-05	873.272	879.454
-24.01	884.747	0.04001	1.0067e-05	4.64106e-05	884.787	922.449
-24	896.319	0.04291	1.1059e-05	4.93769e-05	896.362	820.964
-23.99	907.947	0.04601	1.21457e-05	5.25267e-05	907.993	915.918
-23.98	919.632	0.04933	1.33361e-05	5.58709e-05	919.681	1044.17
-23.97	931.37	0.05287	1.46396e-05	5.94211e-05	931.423	996.143
-23.96	943.161	0.05665	1.60666e-05	6.31895e-05	943.217	985.014
-23.95	955.002	0.06068	1.76285e-05	6.7189e-05	955.062	1024.16
-23.94	966.891	0.06499	1.93375e-05	7.14333e-05	966.956	1016.75
-23.93	978.827	0.06959	2.12072e-05	7.59369e-05	978.897	907.761
-23.92	990.808	0.0745	2.3252e-05	8.0715e-05	990.883	921.708
-23.91	1002.83	0.07973	2.54879e-05	8.57837e-05	1002.91	1026.31
-23.9	1014.9	0.08531	2.7932e-05	9.11601e-05	1014.98	1099.78
-23.89	1027	0.09125	3.06032e-05	9.68621e-05	1027.09	1178.52
-23.88	1039.14	0.09759	3.35217e-05	0.000102909	1039.24	1014.81
-23.87	1051.31	0.10434	3.67097e-05	0.00010932	1051.42	1031.45
-23.86	1063.52	0.11154	4.01912e-05	0.000116117	1063.63	1099.09
-23.85	1075.76	0.1192	4.39924e-05	0.000123323	1075.88	1111.29
-23.84	1088.02	0.12735	4.81414e-05	0.00013096	1088.15	1159.01
-23.83	1100.32	0.13603	5.2669e-05	0.000139054	1100.45	1090.99
-23.82	1112.63	0.14527	5.76087e-05	0.000147631	1112.78	1095.32
-23.81	1124.97	0.1551	6.29964e-05	0.000156719	1125.12	1059.52
-23.8	1137.32	0.16555	6.88714e-05	0.000166346	1137.49	1163.1
-23.79	1149.7	0.17667	7.52762e-05	0.000176545	1149.87	1148.23
-23.78	1162.08	0.18848	8.22568e-05	0.000187347	1162.27	1127.9
-23.77	1174.48	0.20104	8.98632e-05	0.000198787	1174.68	1143.82
-23.76	1186.89	0.21438	9.81493e-05	0.0002109	1187.1	1142.63
-23.75	1199.3	0.22856	0.000107174	0.000223726	1199.53	1142.4
-23.74	1211.72	0.24361	0.000117	0.000237303	1211.97	1199.95
-23.73	1224.14	0.25959	0.000127696	0.000251676	1224.4	1263.85
-23.72	1236.56	0.27655	0.000139336	0.000266888	1236.84	1238.18
-23.71	1248.98	0.29454	0.000152001	0.000282986	1249.28	1327.23
-23.7	1261.39	0.31364	0.000165777	0.00030002	1261.71	1242.99
-23.69	1273.8	0.33389	0.000180758	0.000318042	1274.13	1260.34
-23.68	1286.19	0.35536	0.000197046	0.000337108	1286.54	1355.8
-23.67	1298.56	0.37812	0.000214749	0.000357275	1298.94	1341.46
-23.66	1310.92	0.40225	0.000233987	0.000378603	1311.33	1360.36
-23.65	1323.27	0.4278	0.000254887	0.000401159	1323.69	1336.36
-23.64	1335.59	0.45488	0.000277586	0.000425008	1336.04	1401.22
-23.63	1347.88	0.48355	0.000302235	0.000450223	1348.36	1422.94
[truncated: 763 more rows]

## Sheet: Figure 3c
Energy	Fit Peak 1	Fit Peak 2	Fit Peak 3	Fit Peak 4	Cumulative Fit Peak	43eV
[truncated: 1,001 more rows]

[truncated: 50 more sheets: Figure 3d, Figure 3e, Figure 3f, Figure 4a, Figure 4b, Figure 4c, Figure 4d, Figure 4e, Figure 4f, Figure 4g, Figure 4h, Figure 4i, Figure S1b_primitive, Figure S1b_unit cell, Figure S1c, Figure S1d, Figure S3, Figure S4a, Figure S4b, Figure S5a …]
